# Supplementary material for: Integrated transcriptomics contrasts fatty acid metabolism with hypoxia response in β-cell subpopulations associated with glycemic control
Source: BMC Genomics. 2023 Mar 28;24:156. doi: 10.1186/s12864-023-09232-5 (PMC10052828; doi:10.1186/s12864-023-09232-5)
Supplement: Supplementary file 2 — Supplemental Table 1 [file 12864_2023_9232_MOESM2_ESM.xlsx]

## Sheet: Sheet1
Supplemental Table 1. Differential gene expression between β-cell subtypes. Average log fold change (Avg_logFC) is calculated by dividing expression within subtype by expression in all other β-cells. Pct.1 is percent of cells in subtype expressing the gene, pct.2 is percent of all other β-cells expressing the gene. P_Val_adj is Bonferroni corrected p-value. Genes with Avg_logFC > 0.1 and p_val_ad…
gene	cluster	avg_logFC	pct.1	pct.2	p_val	p_val_adj
Acly	Beta 1	0.669781	0.995	0.93	0	0
Rgs4	Beta 1	0.635721	0.986	0.906	0	0
Peg3	Beta 1	0.580347	0.971	0.841	0	0
Glul	Beta 1	0.549264	0.908	0.742	0	0
Gpx3	Beta 1	0.536209	0.949	0.859	0	0
Syt13	Beta 1	0.483343	0.972	0.868	0	0
Camk2n1	Beta 1	0.482152	0.962	0.86	0	0
Wnt4	Beta 1	0.480665	0.625	0.454	0	0
Ddc	Beta 1	0.470963	0.747	0.539	0	0
Ucp2	Beta 1	0.469822	0.899	0.749	0	0
Spock2	Beta 1	0.441173	0.892	0.753	0	0
Abcc8	Beta 1	0.431929	0.925	0.786	0	0
Hepacam2	Beta 1	0.427329	0.797	0.625	0	0
Syt7	Beta 1	0.425812	0.925	0.8	0	0
Sorbs2	Beta 1	0.425438	0.818	0.63	0	0
Sphkap	Beta 1	0.422549	0.829	0.662	0	0
Gatsl2	Beta 1	0.421583	0.814	0.651	0	0
Gnas	Beta 1	0.408791	0.999	0.985	0	0
Prnp	Beta 1	0.408473	0.943	0.816	0	0
Cplx2	Beta 1	0.40633	0.836	0.677	0	0
Rnase4	Beta 1	0.381295	0.978	0.895	0	0
Lgals3bp	Beta 1	0.37729	0.983	0.89	0	0
Atp2a2	Beta 1	0.377279	0.957	0.841	0	0
Ptprn	Beta 1	0.374313	0.981	0.902	0	0
Sez6l	Beta 1	0.356734	0.873	0.737	0	0
Ptprn2	Beta 1	0.355187	0.882	0.767	0	0
Pam	Beta 1	0.347851	0.996	0.955	0	0
Serpina10	Beta 1	0.346597	0.892	0.756	0	0
Prlr	Beta 1	0.343608	0.844	0.739	0	0
Tacc2	Beta 1	0.34312	0.815	0.68	0	0
Fos	Beta 1	0.339871	0.864	0.764	0	0
Prss53	Beta 1	0.338251	0.85	0.727	0	0
Zdhhc2	Beta 1	0.338154	0.77	0.635	0	0
Slc7a14	Beta 1	0.33467	0.898	0.767	0	0
Meg3	Beta 1	0.330496	0.985	0.919	0	0
Neurod1	Beta 1	0.33037	0.876	0.763	0	0
Reep6	Beta 1	0.328804	0.774	0.654	0	0
Zfhx2	Beta 1	0.323556	0.776	0.685	0	0
Bace2	Beta 1	0.323547	0.965	0.869	0	0
Slco1a6	Beta 1	0.320881	0.799	0.648	0	0
Egr1	Beta 1	0.313038	0.846	0.728	0	0
Pnmal2	Beta 1	0.310517	0.783	0.644	0	0
Gabbr2	Beta 1	0.309158	0.813	0.694	0	0
Cbfa2t3	Beta 1	0.307694	0.731	0.593	0	0
Ttc28	Beta 1	0.30705	0.686	0.557	0	0
Nav1	Beta 1	0.306017	0.745	0.638	0	0
Mlxipl	Beta 1	0.304758	0.598	0.418	0	0
Atp2a3	Beta 1	0.303137	0.871	0.724	0	0
Rab3d	Beta 1	0.302669	0.83	0.702	0	0
Il1r1	Beta 1	0.302328	0.879	0.758	0	0
Map1b	Beta 1	0.298395	0.949	0.834	0	0
Sez6l2	Beta 1	0.298219	0.945	0.835	0	0
Btg2	Beta 1	0.298137	0.897	0.787	0	0
Sdk2	Beta 1	0.295088	0.793	0.674	0	0
Psap	Beta 1	0.291029	0.985	0.921	0	0
Tmod2	Beta 1	0.290671	0.806	0.697	0	0
Nfasc	Beta 1	0.289433	0.844	0.744	0	0
Enpp2	Beta 1	0.283527	0.78	0.684	0	0
Abca1	Beta 1	0.279089	0.817	0.683	0	0
Ntrk2	Beta 1	0.277696	0.784	0.619	0	0
Disp2	Beta 1	0.276567	0.903	0.793	0	0
Nkx2-2	Beta 1	0.276081	0.741	0.611	0	0
Rasgrf2	Beta 1	0.273625	0.846	0.76	0	0
Pclo	Beta 1	0.271782	0.804	0.684	0	0
Kif12	Beta 1	0.27098	0.729	0.598	0	0
Hap1	Beta 1	0.269896	0.828	0.711	0	0
Pkdcc	Beta 1	0.269363	0.826	0.726	0	0
Snap25	Beta 1	0.267823	0.916	0.801	0	0
Scgn	Beta 1	0.266275	0.694	0.551	0	0
Trp53inp2	Beta 1	0.266169	0.854	0.734	0	0
Wars	Beta 1	0.265497	0.76	0.635	0	0
Phactr1	Beta 1	0.262484	0.799	0.688	0	0
Cacna2d1	Beta 1	0.26051	0.789	0.665	0	0
Slc43a2	Beta 1	0.260469	0.748	0.627	0	0
Pcsk2	Beta 1	0.260208	0.998	0.98	0	0
Unc80	Beta 1	0.255879	0.756	0.636	0	0
5330417C22Rik	Beta 1	0.25349	0.839	0.691	0	0
Adh1	Beta 1	0.239418	0.709	0.567	0	0
Slc4a7	Beta 1	0.238938	0.833	0.734	0	0
AC107641.1	Beta 1	0.235261	0.721	0.615	0	0
mt-Nd3	Beta 1	0.23172	0.993	0.959	0	0
Atp1b1	Beta 1	0.219975	0.852	0.757	0	0
Tmtc1	Beta 1	0.135862	0.643	0.491	0	0
Ppp1r18	Beta 1	0.00199929	0.301	0.114	0	0
Rftn1	Beta 1	-0.00179894	0.088	0.35	0	0
Notch2	Beta 1	-0.00215017	0.417	0.217	0	0
Hhex	Beta 1	-0.00249301	0.493	0.298	0	0
Pdk4	Beta 1	-0.022193	0.291	0.518	0	0
Ldha	Beta 1	-0.39555	0.613	0.708	0	0
Mif	Beta 1	-0.653868	0.854	0.889	0	0
Bnip3	Beta 1	-0.6549	0.728	0.798	0	0
Mt2	Beta 1	-0.930529	0.766	0.872	0	0
Mt1	Beta 1	-1.2308	0.898	0.962	0	0
Hyou1	Beta 1	0.236778	0.903	0.827	2.61679e-303	5.23359e-300
Madd	Beta 1	0.23754	0.797	0.695	2.64603e-302	5.29205e-299
Neat1	Beta 1	0.230095	0.965	0.9	7.17221e-298	1.43444e-294
Emilin1	Beta 1	0.236165	0.791	0.692	2.42017e-297	4.84034e-294
Fam20c	Beta 1	0.221393	0.727	0.576	9.14401e-297	1.8288e-293
Slc2a1	Beta 1	-0.283853	0.433	0.599	1.06657e-290	2.13313e-287
Cd164	Beta 1	0.249057	0.99	0.938	1.99201e-287	3.98403e-284
D8Ertd82e	Beta 1	-0.0152219	0.249	0.44	1.15046e-286	2.30091e-283
Car8	Beta 1	0.206004	0.737	0.628	6.45081e-282	1.29016e-278
Cyfip2	Beta 1	0.249855	0.824	0.728	1.30609e-281	2.61219e-278
Ly75	Beta 1	-0.00399045	0.29	0.468	1.39295e-280	2.7859e-277
Scnn1b	Beta 1	0.285264	0.693	0.545	1.42836e-278	2.85671e-275
Calr	Beta 1	0.246498	0.989	0.946	2.97124e-277	5.94248e-274
Enho	Beta 1	0.243314	0.883	0.795	5.74925e-274	1.14985e-270
Tspan13	Beta 1	0.224026	0.912	0.833	2.07882e-273	4.15765e-270
Lrpprc	Beta 1	0.174914	0.703	0.571	9.9169e-273	1.98338e-269
Etv1	Beta 1	0.229194	0.803	0.716	1.71949e-271	3.43897e-268
Sgk1	Beta 1	-0.0127314	0.356	0.537	2.04197e-270	4.08393e-267
Tmem173	Beta 1	-0.00475532	0.282	0.456	1.84965e-269	3.69931e-266
Gapdh	Beta 1	-0.479745	0.968	0.95	1.10368e-268	2.20735e-265
Anxa6	Beta 1	0.207521	0.846	0.744	1.56716e-265	3.13432e-262
Ptpn1	Beta 1	0.22476	0.814	0.721	5.40491e-265	1.08098e-261
Ero1lb	Beta 1	0.265824	0.943	0.886	1.07829e-263	2.15659e-260
Pnmal1	Beta 1	0.171182	0.702	0.579	4.52451e-260	9.04901e-257
Ero1l	Beta 1	-0.760959	0.759	0.827	4.63934e-260	9.27869e-257
Cdh1	Beta 1	0.204883	0.809	0.691	1.41921e-259	2.83842e-256
Camk2b	Beta 1	0.247491	0.755	0.665	5.48789e-258	1.09758e-254
Fam162a	Beta 1	-0.51409	0.632	0.723	2.87961e-255	5.75921e-252
Pdx1	Beta 1	0.25297	0.656	0.531	6.78043e-255	1.35609e-251
Scn3a	Beta 1	0.132001	0.621	0.479	2.70717e-254	5.41434e-251
Higd1a	Beta 1	-0.264333	0.536	0.607	4.96989e-254	9.93977e-251
Ap3b2	Beta 1	0.189405	0.728	0.603	1.98599e-252	3.97198e-249
Rbms3	Beta 1	-0.0071673	0.212	0.386	4.87805e-252	9.75609e-249
Rab27a	Beta 1	0.220043	0.798	0.696	2.02745e-250	4.0549e-247
Rian	Beta 1	0.20489	0.82	0.716	2.92935e-249	5.85871e-246
St18	Beta 1	0.208611	0.817	0.704	1.7006e-246	3.4012e-243
Elavl4	Beta 1	0.24987	0.627	0.526	2.12087e-245	4.24173e-242
Rpl23	Beta 1	-0.278004	0.989	0.984	7.62603e-243	1.52521e-239
Eno1	Beta 1	-0.438059	0.851	0.876	7.38959e-242	1.47792e-238
Cdo1	Beta 1	0.00300749	0.479	0.338	1.80957e-241	3.61914e-238
Chgb	Beta 1	0.298965	0.999	0.989	8.29844e-241	1.65969e-237
Itga6	Beta 1	0.179896	0.808	0.718	3.11094e-240	6.22187e-237
2310007L24Rik	Beta 1	-0.0297007	0.339	0.526	1.43716e-238	2.87432e-235
Cttnbp2	Beta 1	0.215375	0.686	0.597	1.75109e-236	3.50219e-233
Insm1	Beta 1	0.198209	0.882	0.778	3.2936e-236	6.5872e-233
Col8a1	Beta 1	0.150103	0.707	0.621	5.94978e-235	1.18996e-231
Incenp	Beta 1	-0.00938002	0.287	0.483	6.10893e-231	1.22179e-227
Meis2	Beta 1	0.187695	0.853	0.775	1.67025e-230	3.34049e-227
Ucn3	Beta 1	0.234759	0.552	0.407	6.39016e-228	1.27803e-224
Isl1	Beta 1	0.212848	0.818	0.714	5.39913e-226	1.07983e-222
Kcnh1	Beta 1	0.129745	0.651	0.556	5.51013e-226	1.10203e-222
Pdia4	Beta 1	0.182077	0.903	0.83	6.89694e-222	1.37939e-218
Inpp5f	Beta 1	0.182445	0.896	0.803	9.99392e-222	1.99878e-218
Syt11	Beta 1	0.22444	0.696	0.605	2.5937e-221	5.1874e-218
Nkx6-1	Beta 1	0.229483	0.769	0.685	2.15075e-220	4.3015e-217
Nupr1	Beta 1	-0.623711	0.916	0.943	1.95677e-218	3.91355e-215
Oat	Beta 1	-0.022602	0.292	0.467	3.32441e-217	6.64883e-214
Tm4sf4	Beta 1	0.203715	0.969	0.898	4.94173e-217	9.88346e-214
Pax6	Beta 1	0.18915	0.96	0.904	1.68373e-215	3.36745e-212
Rogdi	Beta 1	0.200935	0.623	0.49	2.48878e-212	4.97756e-209
Papss2	Beta 1	0.201698	0.836	0.723	1.3283e-211	2.65659e-208
Aldoa	Beta 1	-0.341818	0.98	0.956	2.27477e-211	4.54953e-208
Hist1h1c	Beta 1	0.23325	0.865	0.765	5.30706e-211	1.06141e-207
Pcsk1	Beta 1	0.198033	0.84	0.737	5.40621e-210	1.08124e-206
Mgarp	Beta 1	-0.146205	0.451	0.566	1.1892e-209	2.37841e-206
Marcks	Beta 1	0.196368	0.802	0.682	2.49456e-208	4.98913e-205
Tsc22d1	Beta 1	0.219563	0.914	0.824	5.95814e-207	1.19163e-203
Lbh	Beta 1	0.191767	0.821	0.708	1.72309e-206	3.44619e-203
Lrp11	Beta 1	0.179407	0.788	0.68	8.41987e-206	1.68397e-202
Sel1l	Beta 1	0.185513	0.816	0.744	3.68964e-205	7.37927e-202
Ang	Beta 1	0.192519	0.859	0.752	3.683e-203	7.36599e-200
Bcl11a	Beta 1	0.0277032	0.489	0.378	8.66851e-202	1.7337e-198
Mcam	Beta 1	0.00841836	0.432	0.297	2.05722e-201	4.11445e-198
Barx2	Beta 1	-0.0121357	0.486	0.307	1.33019e-200	2.66039e-197
Sv2a	Beta 1	0.214498	0.649	0.548	1.50729e-200	3.01458e-197
Ociad2	Beta 1	0.188953	0.728	0.609	3.77555e-200	7.5511e-197
Egln3	Beta 1	-0.0582374	0.401	0.528	1.63284e-199	3.26569e-196
Ctsd	Beta 1	0.188765	0.808	0.718	1.52307e-198	3.04613e-195
Fam151a	Beta 1	0.24003	0.594	0.481	3.91588e-197	7.83177e-194
Deptor	Beta 1	0.228785	0.676	0.587	3.89392e-196	7.78785e-193
Hexa	Beta 1	0.206241	0.79	0.71	7.57565e-196	1.51513e-192
Rps16	Beta 1	-0.261132	0.973	0.968	2.50242e-193	5.00485e-190
Ccnd1	Beta 1	0.270652	0.688	0.605	4.66194e-193	9.32388e-190
Gnaz	Beta 1	0.171697	0.702	0.614	1.56816e-192	3.13633e-189
Pde4a	Beta 1	-0.0525559	0.322	0.486	2.31275e-192	4.6255e-189
Gng12	Beta 1	0.202188	0.92	0.84	4.43046e-191	8.86092e-188
Shank2	Beta 1	-0.000445423	0.256	0.423	5.61817e-191	1.12363e-187
Mettl7a1	Beta 1	0.0828868	0.578	0.445	8.86632e-191	1.77326e-187
Tpi1	Beta 1	-0.39764	0.865	0.868	1.69565e-190	3.3913e-187
Pappa2	Beta 1	0.153366	0.731	0.629	1.67842e-189	3.35685e-186
Filip1	Beta 1	0.121926	0.563	0.473	2.42615e-188	4.8523e-185
Tuba1a	Beta 1	0.168735	0.794	0.684	1.21769e-187	2.43538e-184
Slc16a12	Beta 1	0.174768	0.659	0.565	3.02839e-187	6.05679e-184
Slc24a2	Beta 1	0.200503	0.626	0.535	6.19793e-187	1.23959e-183
Cbs	Beta 1	0.161982	0.578	0.462	1.6987e-186	3.39741e-183
Gnao1	Beta 1	0.179108	0.741	0.667	2.84293e-185	5.68585e-182
Slc2a5	Beta 1	0.180464	0.817	0.729	5.6167e-184	1.12334e-180
Hcls1	Beta 1	-0.00145172	0.439	0.27	6.6003e-184	1.32006e-180
Ckb	Beta 1	0.169518	0.904	0.829	8.57612e-184	1.71522e-180
Creb3l2	Beta 1	0.163571	0.74	0.656	1.13864e-182	2.27727e-179
Slc7a8	Beta 1	0.123394	0.514	0.387	1.14912e-182	2.29824e-179
Pde5a	Beta 1	0.154165	0.599	0.506	7.03299e-182	1.4066e-178
Frzb	Beta 1	0.15617	0.615	0.504	1.76899e-181	3.53797e-178
Slc40a1	Beta 1	0.188191	0.636	0.576	4.66472e-181	9.32944e-178
Atf3	Beta 1	-0.122191	0.413	0.548	5.91867e-181	1.18373e-177
Tmem158	Beta 1	-0.00491154	0.361	0.517	4.3224e-180	8.6448e-177
Actb	Beta 1	0.179738	0.992	0.952	8.68865e-180	1.73773e-176
Serping1	Beta 1	0.227418	0.686	0.577	4.57148e-179	9.14296e-176
Rundc3a	Beta 1	0.185364	0.782	0.687	8.8822e-179	1.77644e-175
Ubr4	Beta 1	0.159277	0.872	0.816	5.52292e-178	1.10458e-174
Adm	Beta 1	-0.0539698	0.315	0.451	8.88911e-178	1.77782e-174
Cxxc4	Beta 1	0.204798	0.656	0.585	2.36626e-177	4.73252e-174
G6pc2	Beta 1	0.207589	0.96	0.876	2.72098e-177	5.44196e-174
Gpa33	Beta 1	0.0139333	0.495	0.398	1.01228e-176	2.02456e-173
Slc30a8	Beta 1	0.158577	0.746	0.62	4.02349e-176	8.04697e-173
Ppap2b	Beta 1	-0.01467	0.542	0.395	6.95786e-176	1.39157e-172
Gpsm1	Beta 1	0.166795	0.577	0.463	2.90555e-175	5.8111e-172
Fam46a	Beta 1	0.211567	0.931	0.874	3.77756e-175	7.55511e-172
Gc	Beta 1	0.189191	0.741	0.635	7.39804e-175	1.47961e-171
Pfkl	Beta 1	-0.28692	0.634	0.745	5.20967e-174	1.04193e-170
Celsr2	Beta 1	0.121912	0.574	0.5	2.72988e-173	5.45976e-170
Lmna	Beta 1	0.153246	0.799	0.706	3.72043e-173	7.44087e-170
Stbd1	Beta 1	-0.0458519	0.422	0.541	7.16157e-172	1.43231e-168
Ank	Beta 1	0.160276	0.78	0.693	6.0088e-171	1.20176e-167
Adam22	Beta 1	0.143901	0.685	0.616	1.49534e-170	2.99069e-167
Hsp90b1	Beta 1	0.169558	0.994	0.97	7.76822e-170	1.55364e-166
Plxna2	Beta 1	0.14198	0.591	0.487	1.48076e-169	2.96152e-166
Anpep	Beta 1	0.0751322	0.581	0.504	1.73736e-168	3.47473e-165
Celf4	Beta 1	0.155654	0.792	0.71	5.76885e-167	1.15377e-163
Tcf4	Beta 1	0.151751	0.702	0.625	1.51872e-165	3.03744e-162
Itga9	Beta 1	-0.00300983	0.37	0.549	2.72641e-165	5.45283e-162
Rnd3	Beta 1	-0.0208509	0.38	0.54	1.27211e-164	2.54422e-161
Epas1	Beta 1	-0.00263259	0.428	0.273	1.88153e-164	3.76306e-161
Rnf150	Beta 1	0.132828	0.602	0.535	4.6335e-164	9.267e-161
Tagln2	Beta 1	0.163627	0.906	0.823	1.64224e-163	3.28449e-160
Cbx4	Beta 1	0.0830381	0.586	0.475	3.85562e-163	7.71124e-160
Gbp4	Beta 1	-0.0215757	0.301	0.456	1.66118e-162	3.32237e-159
Rab3b	Beta 1	0.0675942	0.622	0.498	2.84944e-161	5.69889e-158
Phf17	Beta 1	0.177841	0.764	0.696	2.87845e-160	5.75691e-157
Slc25a33	Beta 1	-0.00992464	0.337	0.462	7.63087e-158	1.52617e-154
Fam213a	Beta 1	0.0590027	0.573	0.452	1.85397e-157	3.70794e-154
Prss23	Beta 1	0.144462	0.643	0.552	4.24746e-157	8.49492e-154
Mapk15	Beta 1	0.166476	0.514	0.433	1.55232e-156	3.10464e-153
Sec22c	Beta 1	0.154792	0.593	0.523	9.26142e-156	1.85228e-152
Fkbp1b	Beta 1	0.162469	0.576	0.451	3.82053e-155	7.64107e-152
Tmem2	Beta 1	0.0409891	0.572	0.503	5.08529e-153	1.01706e-149
Edem2	Beta 1	0.137491	0.847	0.768	5.117e-152	1.0234e-148
Krt7	Beta 1	0.169559	0.975	0.918	5.6676e-152	1.13352e-148
Bcam	Beta 1	0.00622181	0.374	0.249	1.17202e-149	2.34404e-146
Tst	Beta 1	-0.00170598	0.33	0.481	3.5133e-149	7.02659e-146
Hadh	Beta 1	0.141998	0.788	0.667	3.76417e-149	7.52833e-146
Fgl2	Beta 1	0.130251	0.712	0.611	9.65463e-149	1.93093e-145
Gimap9	Beta 1	-0.00119438	0.447	0.318	1.34886e-148	2.69771e-145
Ppp1r9a	Beta 1	0.0823315	0.533	0.435	3.87221e-146	7.74442e-143
Rph3al	Beta 1	0.134477	0.707	0.594	7.08189e-145	1.41638e-141
Aplp1	Beta 1	0.148983	0.859	0.775	1.17718e-144	2.35437e-141
Ccnd2	Beta 1	0.172331	0.894	0.836	8.06718e-142	1.61344e-138
Tmprss4	Beta 1	0.105463	0.641	0.536	9.2063e-142	1.84126e-138
Snhg11	Beta 1	0.270625	0.717	0.649	1.43028e-141	2.86056e-138
Rnf186	Beta 1	-0.0117927	0.281	0.434	3.71099e-140	7.42198e-137
Ebf1.1	Beta 1	-0.00693299	0.432	0.294	4.12423e-139	8.24847e-136
Apold1	Beta 1	0.0121936	0.385	0.28	9.56666e-139	1.91333e-135
Cdkn1a	Beta 1	-0.293655	0.516	0.632	3.21271e-138	6.42541e-135
Hmgn3	Beta 1	0.141348	0.817	0.739	3.2193e-138	6.43859e-135
Tjp3	Beta 1	-0.0333226	0.419	0.557	1.2849e-137	2.56981e-134
Selm	Beta 1	0.131912	0.903	0.854	1.38542e-136	2.77085e-133
H3f3a	Beta 1	0.139271	0.953	0.874	3.45868e-135	6.91735e-132
St8sia1	Beta 1	0.0617662	0.534	0.433	4.67654e-135	9.35308e-132
Asic1	Beta 1	0.067804	0.528	0.461	5.94063e-135	1.18813e-131
Racgap1	Beta 1	0.0285474	0.483	0.403	1.25262e-134	2.50524e-131
Pdk1	Beta 1	-0.142725	0.454	0.571	1.68884e-134	3.37768e-131
Tox3	Beta 1	0.161004	0.692	0.632	2.99511e-134	5.99022e-131
Sorl1	Beta 1	0.147592	0.78	0.729	4.9316e-134	9.86319e-131
Clmp	Beta 1	-0.00122947	0.505	0.371	1.15403e-133	2.30806e-130
Nelfcd	Beta 1	0.105434	0.568	0.478	1.33285e-133	2.66569e-130
Calm1	Beta 1	0.136872	0.995	0.973	1.357e-133	2.714e-130
Tmod1	Beta 1	0.0950571	0.505	0.41	1.55916e-133	3.11832e-130
Sirpa	Beta 1	0.145746	0.671	0.589	1.97549e-133	3.95098e-130
Gng4	Beta 1	0.144217	0.759	0.684	6.0361e-133	1.20722e-129
Gys1	Beta 1	-0.159587	0.476	0.608	8.72317e-133	1.74463e-129
Kif1a	Beta 1	0.150021	0.733	0.661	1.10905e-132	2.2181e-129
Fgfr1	Beta 1	0.00983626	0.433	0.325	1.62012e-131	3.24024e-128
Pbxip1	Beta 1	0.191128	0.653	0.592	5.84807e-131	1.16961e-127
Efemp2	Beta 1	0.0954321	0.672	0.577	4.22719e-130	8.45439e-127
Cntn1	Beta 1	0.126115	0.585	0.51	1.89072e-128	3.78144e-125
Sp110	Beta 1	-0.0066662	0.305	0.463	3.85272e-128	7.70543e-125
Prdx1	Beta 1	0.129097	0.963	0.895	8.7589e-128	1.75178e-124
Ptprt	Beta 1	0.129768	0.55	0.457	3.71542e-127	7.43083e-124
Chga	Beta 1	0.198383	0.997	0.98	1.3148e-126	2.62961e-123
Rps24	Beta 1	-0.189839	0.992	0.985	2.52694e-126	5.05388e-123
Nrxn1	Beta 1	0.147598	0.59	0.503	1.18324e-124	2.36648e-121
Dusp5	Beta 1	0.152907	0.68	0.619	1.27783e-124	2.55565e-121
Rgs9	Beta 1	0.118611	0.671	0.602	2.18312e-124	4.36624e-121
Pip5k1b	Beta 1	0.111582	0.685	0.587	1.23797e-123	2.47595e-120
Dio1	Beta 1	0.134372	0.65	0.56	3.5731e-123	7.14621e-120
Npepl1	Beta 1	0.121685	0.757	0.682	4.64795e-123	9.2959e-120
Sepp1	Beta 1	0.157727	0.745	0.644	1.27609e-122	2.55219e-119
Rps5	Beta 1	-0.201686	0.972	0.958	1.29713e-122	2.59426e-119
Plek	Beta 1	-0.00799162	0.442	0.565	4.98436e-122	9.96872e-119
Rgs10	Beta 1	-0.01015	0.287	0.419	6.87642e-122	1.37528e-118
Ecm1	Beta 1	-0.0161517	0.289	0.408	2.59016e-121	5.18033e-118
Fzd1	Beta 1	-0.0373441	0.391	0.519	7.24387e-121	1.44877e-117
Celsr1	Beta 1	0.0245251	0.47	0.385	1.21147e-120	2.42294e-117
Wdr72	Beta 1	0.0208754	0.586	0.532	3.97805e-120	7.95609e-117
Nanos1	Beta 1	-0.00967598	0.285	0.439	4.39755e-120	8.7951e-117
Elovl7	Beta 1	-0.0140516	0.334	0.463	2.32467e-119	4.64933e-116
Lgals9	Beta 1	-0.0141387	0.306	0.438	2.54142e-119	5.08285e-116
Fam46c	Beta 1	0.120256	0.573	0.507	4.78984e-119	9.57968e-116
Egln1	Beta 1	-0.267958	0.592	0.687	8.38836e-119	1.67767e-115
Clec2d	Beta 1	-0.0195677	0.488	0.597	1.58717e-118	3.17434e-115
Fam101b	Beta 1	0.0680147	0.566	0.49	1.76205e-118	3.52409e-115
Isy1	Beta 1	0.034004	0.528	0.437	3.86192e-118	7.72384e-115
Smco4	Beta 1	-0.00200663	0.407	0.297	6.29781e-118	1.25956e-114
Ntrk1	Beta 1	0.00154881	0.498	0.413	1.05508e-117	2.11016e-114
Prkar1a	Beta 1	0.159068	0.977	0.922	7.6552e-117	1.53104e-113
Tmem189	Beta 1	0.101779	0.579	0.514	9.29734e-117	1.85947e-113
Gatm	Beta 1	0.149046	0.536	0.458	9.82127e-117	1.96425e-113
Arap2	Beta 1	-0.00638383	0.298	0.41	7.57451e-116	1.5149e-112
Txndc5	Beta 1	0.105445	0.708	0.635	1.66576e-115	3.33152e-112
Vegfa	Beta 1	0.0934421	0.887	0.804	1.97481e-115	3.94962e-112
Syt5	Beta 1	0.129884	0.693	0.603	1.01612e-114	2.03224e-111
Scarb2	Beta 1	0.11419	0.854	0.76	1.48132e-114	2.96265e-111
Jup	Beta 1	0.13472	0.678	0.622	1.88588e-114	3.77175e-111
Zyx	Beta 1	-0.0243547	0.394	0.513	2.40981e-114	4.81962e-111
Ccng1	Beta 1	0.081934	0.649	0.562	5.23249e-113	1.0465e-109
Hmgcr	Beta 1	0.113227	0.664	0.601	7.24843e-113	1.44969e-109
P4ha1	Beta 1	-0.27404	0.744	0.789	3.76998e-112	7.53995e-109
Rilpl2	Beta 1	0.0330935	0.52	0.433	3.86067e-112	7.72134e-109
Zbp1	Beta 1	-0.0146484	0.346	0.486	5.08995e-112	1.01799e-108
Mad2l1	Beta 1	-0.00699854	0.328	0.455	1.18441e-111	2.36882e-108
Ier2	Beta 1	0.131112	0.759	0.709	2.92844e-111	5.85687e-108
Cst6	Beta 1	-0.00848626	0.354	0.475	3.09004e-111	6.18008e-108
Wipi1	Beta 1	0.135767	0.881	0.82	1.5573e-110	3.1146e-107
Edem1	Beta 1	0.0965251	0.804	0.72	1.66966e-110	3.33932e-107
Emb	Beta 1	0.10694	0.835	0.763	2.16895e-110	4.3379e-107
Olfml2b	Beta 1	0.0146365	0.438	0.369	3.65417e-110	7.30835e-107
Fam174b	Beta 1	0.120842	0.777	0.684	3.67916e-110	7.35831e-107
Mtpn	Beta 1	0.100864	0.707	0.636	6.81195e-110	1.36239e-106
Limch1	Beta 1	0.121223	0.596	0.533	1.64828e-109	3.29655e-106
Foxp1	Beta 1	0.110103	0.668	0.611	5.38208e-109	1.07642e-105
Upb1	Beta 1	0.109713	0.772	0.682	1.04764e-108	2.09529e-105
Dnajc3	Beta 1	0.0995698	0.966	0.914	3.46144e-108	6.92287e-105
Fam129a	Beta 1	-0.0261203	0.401	0.516	4.69527e-108	9.39053e-105
Mthfd2	Beta 1	0.134146	0.719	0.627	4.97372e-108	9.94744e-105
Lad1	Beta 1	0.0116465	0.478	0.377	3.27234e-107	6.54469e-104
Agrn	Beta 1	0.00106748	0.473	0.382	3.55948e-107	7.11896e-104
Socs1	Beta 1	-0.0150158	0.39	0.498	3.87412e-107	7.74824e-104
Gucy2c	Beta 1	0.0890399	0.583	0.534	4.30176e-107	8.60351e-104
Tmem132b	Beta 1	0.0492866	0.519	0.467	2.24151e-106	4.48302e-103
Actn1	Beta 1	0.0961894	0.756	0.71	2.92577e-106	5.85155e-103
Hspb8	Beta 1	0.0457688	0.614	0.527	3.92376e-106	7.84752e-103
Ppp1r15a	Beta 1	-0.19798	0.551	0.657	4.78201e-106	9.56402e-103
Cdh2	Beta 1	0.127526	0.681	0.622	5.85834e-106	1.17167e-102
Dusp14	Beta 1	-0.0139043	0.371	0.495	2.31861e-105	4.63723e-102
Foxa2	Beta 1	0.117354	0.728	0.686	1.12184e-104	2.24369e-101
Chst2	Beta 1	-0.00744877	0.152	0.278	2.37401e-104	4.74802e-101
Kif21a	Beta 1	0.104179	0.818	0.726	2.60307e-104	5.20613e-101
Nrp1	Beta 1	-0.00968952	0.391	0.302	2.76197e-104	5.52394e-101
Ppib	Beta 1	0.0990673	0.926	0.86	3.01183e-104	6.02365e-101
Smpdl3a	Beta 1	0.0637829	0.539	0.454	4.00222e-104	8.00445e-101
Epb4.1l4a	Beta 1	0.0198014	0.406	0.307	8.66658e-104	1.73332e-100
Slc7a2	Beta 1	0.118955	0.542	0.469	1.42924e-103	2.85848e-100
Slc31a2	Beta 1	0.0222476	0.498	0.4	3.21142e-103	6.42284e-100
Lgals1	Beta 1	-0.03184	0.475	0.365	5.27587e-103	1.05517e-99
Crem	Beta 1	0.0717407	0.703	0.592	1.22011e-102	2.44021e-99
Casp4	Beta 1	-0.0120382	0.387	0.5	1.42597e-102	2.85194e-99
Igf2bp2	Beta 1	-0.0153154	0.234	0.357	2.26381e-102	4.52762e-99
Acadl	Beta 1	0.0103745	0.569	0.498	2.39118e-102	4.78236e-99
Hapln4	Beta 1	0.126157	0.539	0.455	3.90952e-102	7.81904e-99
Galk1	Beta 1	-0.00680294	0.221	0.306	5.25351e-102	1.0507e-98
Gm16062	Beta 1	-0.0139068	0.336	0.45	5.64103e-102	1.12821e-98
Bcl2	Beta 1	-0.00130327	0.392	0.278	8.01904e-102	1.60381e-98
St8sia5	Beta 1	0.110317	0.705	0.643	1.75859e-101	3.51718e-98
Ipmk	Beta 1	0.0741678	0.567	0.494	2.60986e-101	5.21972e-98
Hmgn1	Beta 1	0.099465	0.796	0.718	3.21605e-101	6.43211e-98
Lars2	Beta 1	0.0445355	0.858	0.808	5.05307e-101	1.01061e-97
2310015B20Rik	Beta 1	0.100996	0.704	0.656	6.94561e-101	1.38912e-97
Zfp36l2	Beta 1	0.0633683	0.688	0.622	2.81505e-100	5.63011e-97
Gbp2b	Beta 1	-0.0274379	0.405	0.527	3.65669e-100	7.31338e-97
Myo15b	Beta 1	0.157427	0.639	0.591	4.50848e-100	9.01696e-97
Junb	Beta 1	0.0786342	0.902	0.834	1.44924e-99	2.89849e-96
Rab11fip5	Beta 1	-0.00655593	0.33	0.449	1.49214e-99	2.98428e-96
Lmo7	Beta 1	0.0860088	0.687	0.622	2.46766e-99	4.93531e-96
Gm16174	Beta 1	0.101897	0.802	0.775	7.36621e-99	1.47324e-95
Adm2	Beta 1	-0.129491	0.517	0.626	9.98973e-99	1.99795e-95
Gpr158	Beta 1	0.106506	0.612	0.536	1.01254e-98	2.02509e-95
Celf3	Beta 1	0.129569	0.67	0.612	1.79004e-98	3.58008e-95
S100a10	Beta 1	-0.265018	0.772	0.816	1.97515e-98	3.9503e-95
Idi1	Beta 1	0.00691448	0.299	0.423	5.09357e-98	1.01871e-94
Mapk8ip2	Beta 1	0.13145	0.592	0.526	9.69521e-98	1.93904e-94
P4ha2	Beta 1	-0.223001	0.612	0.679	1.91789e-97	3.83579e-94
Tmem151a	Beta 1	0.0285332	0.468	0.397	2.26925e-97	4.5385e-94
1700019D03Rik	Beta 1	0.136044	0.583	0.537	2.29805e-97	4.5961e-94
Sox4	Beta 1	0.122347	0.64	0.58	2.61838e-97	5.23676e-94
Lag3	Beta 1	-0.00183554	0.236	0.346	3.12139e-97	6.24277e-94
Bcl2l11	Beta 1	-0.0310336	0.447	0.561	3.58687e-97	7.17373e-94
Mgat4a	Beta 1	0.00669652	0.455	0.363	3.86236e-97	7.72471e-94
Tgm2	Beta 1	-0.0362272	0.424	0.309	2.20428e-96	4.40857e-93
mt-Atp8	Beta 1	0.0572306	0.865	0.833	2.48922e-96	4.97844e-93
Srm	Beta 1	0.0706139	0.636	0.533	3.68502e-96	7.37004e-93
Nrp2	Beta 1	-0.00124349	0.475	0.342	7.26316e-96	1.45263e-92
Cpe	Beta 1	0.126605	0.997	0.977	7.68628e-96	1.53726e-92
Nell1	Beta 1	0.0997611	0.635	0.546	1.41008e-95	2.82016e-92
Trim12a	Beta 1	-0.00067967	0.481	0.382	2.53285e-94	5.0657e-91
Slc48a1	Beta 1	0.103324	0.596	0.511	4.5687e-94	9.13739e-91
Gpi1	Beta 1	-0.286659	0.828	0.839	5.0371e-94	1.00742e-90
Shisa5	Beta 1	0.0636287	0.781	0.696	5.08218e-94	1.01644e-90
Akr1c19	Beta 1	0.0583524	0.492	0.403	5.4354e-94	1.08708e-90
Ctsb	Beta 1	0.1231	0.972	0.904	1.00036e-93	2.00072e-90
Rexo2	Beta 1	0.0985518	0.844	0.783	1.46974e-93	2.93947e-90
Tln2	Beta 1	0.0249396	0.45	0.384	1.96966e-93	3.93932e-90
Atad2	Beta 1	0.0120121	0.477	0.419	2.41662e-93	4.83325e-90
Crybb3	Beta 1	0.309123	0.833	0.767	3.09978e-93	6.19955e-90
Calml4	Beta 1	0.0081917	0.436	0.344	1.58117e-92	3.16234e-89
Bnip3l	Beta 1	-0.171338	0.503	0.609	2.18209e-92	4.36419e-89
Dnm3	Beta 1	0.0860455	0.502	0.432	2.5214e-92	5.04281e-89
Retsat	Beta 1	-5.96897e-05	0.253	0.362	2.92838e-92	5.85675e-89
Igsf5	Beta 1	0.0263122	0.59	0.512	7.51113e-92	1.50223e-88
Sorcs2	Beta 1	0.0146945	0.544	0.52	1.58359e-91	3.16718e-88
Cdkn2b	Beta 1	-0.0293637	0.41	0.512	1.76098e-91	3.52195e-88
Cd44	Beta 1	0.169109	0.678	0.629	3.20012e-91	6.40024e-88
Gar1	Beta 1	0.0174542	0.529	0.433	6.24751e-91	1.2495e-87
Rcn3	Beta 1	-0.0105113	0.313	0.402	6.4081e-91	1.28162e-87
Sulf2	Beta 1	0.0328999	0.527	0.46	6.91577e-91	1.38315e-87
Rad50	Beta 1	-0.0048251	0.413	0.543	7.38443e-91	1.47689e-87
Rps20	Beta 1	-0.161119	0.994	0.982	1.1437e-90	2.28741e-87
Myo10	Beta 1	0.0873679	0.558	0.491	1.7386e-90	3.47719e-87
Gpc1	Beta 1	0.0193492	0.448	0.363	2.69056e-90	5.38113e-87
Ppargc1b	Beta 1	0.00514391	0.344	0.476	2.72945e-90	5.4589e-87
Onecut2	Beta 1	-0.0394367	0.279	0.389	7.10215e-90	1.42043e-86
Tmem215	Beta 1	0.0842921	0.774	0.686	1.24617e-89	2.49233e-86
Ehbp1l1	Beta 1	0.000809732	0.489	0.402	1.31536e-89	2.63071e-86
Cyr61	Beta 1	-0.0347145	0.32	0.434	2.56731e-89	5.13463e-86
Gramd3	Beta 1	0.0928175	0.741	0.69	2.83196e-89	5.66393e-86
Ncl	Beta 1	0.0822815	0.881	0.817	7.61014e-89	1.52203e-85
Dnajb11	Beta 1	0.0874649	0.808	0.747	7.76783e-89	1.55357e-85
Tmsb10	Beta 1	-0.23529	0.606	0.688	1.00156e-88	2.00313e-85
Robo2	Beta 1	0.0883618	0.56	0.496	1.07331e-88	2.14661e-85
Mgst1	Beta 1	-0.0038134	0.366	0.287	1.10927e-88	2.21854e-85
Cmtm7	Beta 1	-0.0104475	0.334	0.442	3.39125e-88	6.7825e-85
Serpinb1a	Beta 1	-0.103709	0.551	0.606	3.84846e-88	7.69692e-85
Ptprd	Beta 1	0.0119033	0.381	0.52	4.4783e-88	8.95659e-85
Mcl1	Beta 1	0.0816612	0.762	0.712	5.50421e-88	1.10084e-84
Auts2	Beta 1	0.0875433	0.609	0.556	6.44801e-88	1.2896e-84
Ckmt1	Beta 1	0.0270266	0.435	0.344	7.63928e-88	1.52786e-84
Ifngr2	Beta 1	-0.0716835	0.456	0.547	1.09412e-87	2.18825e-84
Entpd3	Beta 1	0.103596	0.825	0.766	1.45483e-87	2.90966e-84
Gpx2	Beta 1	0.166388	0.555	0.5	1.49826e-87	2.99652e-84
Nme5	Beta 1	0.00364267	0.487	0.423	1.94393e-87	3.88787e-84
AW112010	Beta 1	-0.0270666	0.431	0.33	2.05518e-87	4.11037e-84
3930402G23Rik	Beta 1	0.00234234	0.531	0.433	3.16629e-87	6.33257e-84
Pld3	Beta 1	0.083202	0.72	0.644	3.38517e-87	6.77035e-84
Herc6	Beta 1	-0.00452583	0.384	0.516	4.34018e-87	8.68037e-84
1600029D21Rik	Beta 1	-0.159585	0.498	0.581	1.5486e-86	3.09721e-83
Mmp14	Beta 1	-0.00807471	0.256	0.351	1.97797e-86	3.95594e-83
Gm15283	Beta 1	-0.0466953	0.425	0.499	2.83177e-86	5.66355e-83
Il18bp	Beta 1	0.0633506	0.656	0.573	3.12578e-86	6.25157e-83
Fam19a1	Beta 1	0.0311024	0.501	0.432	3.66496e-86	7.32992e-83
Ptpla	Beta 1	-0.0198072	0.327	0.431	1.07605e-85	2.1521e-82
Apobec1	Beta 1	0.0718488	0.5	0.446	1.22045e-85	2.4409e-82
Gmnn	Beta 1	-0.00631509	0.322	0.432	1.23386e-85	2.46772e-82
Lcn2	Beta 1	-1.13453	0.612	0.657	1.31962e-85	2.63924e-82
Nudt4	Beta 1	0.0884548	0.614	0.543	1.89448e-85	3.78896e-82
Cyp51	Beta 1	0.0893752	0.655	0.608	9.42686e-85	1.88537e-81
Pmvk	Beta 1	0.0872271	0.733	0.664	1.45436e-84	2.90872e-81
Dstn	Beta 1	0.0885763	0.921	0.85	1.87581e-84	3.75161e-81
Runx1t1	Beta 1	0.148796	0.576	0.524	2.15399e-84	4.30797e-81
Blnk	Beta 1	-0.0226408	0.337	0.465	2.31663e-84	4.63325e-81
Slco3a1	Beta 1	0.0772911	0.583	0.522	3.49285e-84	6.98571e-81
Rpl28	Beta 1	-0.165591	0.988	0.981	6.15415e-84	1.23083e-80
Abcb1a	Beta 1	-0.0160436	0.479	0.584	6.8923e-84	1.37846e-80
Cyba	Beta 1	-0.0147267	0.535	0.414	1.02384e-83	2.04769e-80
Crlf1	Beta 1	-0.0208987	0.366	0.464	1.16501e-83	2.33001e-80
Zswim6	Beta 1	-0.00647367	0.302	0.405	1.35245e-83	2.70489e-80
Hes1	Beta 1	-0.0568372	0.384	0.497	1.38401e-83	2.76802e-80
Trim35	Beta 1	0.0852039	0.542	0.47	1.45878e-83	2.91757e-80
Pkm	Beta 1	-0.242048	0.968	0.934	1.6512e-83	3.3024e-80
Map2	Beta 1	0.161915	0.635	0.611	3.76536e-83	7.53072e-80
Ubald2	Beta 1	-0.0125853	0.349	0.465	3.79105e-83	7.58211e-80
4930523C07Rik	Beta 1	0.00138181	0.533	0.464	3.95782e-83	7.91564e-80
Prom1	Beta 1	0.0663369	0.672	0.625	4.48851e-83	8.97702e-80
6330403K07Rik	Beta 1	0.154297	0.611	0.536	6.46638e-83	1.29328e-79
Prox1	Beta 1	0.115466	0.579	0.53	1.4735e-82	2.94699e-79
Sox9	Beta 1	-0.0307036	0.254	0.382	1.97719e-82	3.95438e-79
Mfsd2a	Beta 1	-0.0251919	0.485	0.57	2.96046e-82	5.92093e-79
Bcl3	Beta 1	0.0547187	0.753	0.633	6.06829e-82	1.21366e-78
Gm1673	Beta 1	0.0428301	0.544	0.452	9.35807e-82	1.87161e-78
Bsg	Beta 1	-0.253005	0.984	0.954	1.11525e-81	2.23049e-78
Hnrnpa1	Beta 1	0.0679489	0.768	0.694	1.51039e-81	3.02079e-78
H2-Ab1	Beta 1	-0.00171474	0.205	0.324	1.83506e-81	3.67011e-78
Tmem140	Beta 1	-0.00982265	0.402	0.516	1.92136e-81	3.84273e-78
2410006H16Rik	Beta 1	-0.2591	0.681	0.736	3.00275e-81	6.0055e-78
Pfn1	Beta 1	0.081563	0.932	0.871	3.89233e-81	7.78466e-78
Cacnb3	Beta 1	0.0990377	0.497	0.431	4.16658e-81	8.33317e-78
Ier5l	Beta 1	-0.0114964	0.354	0.439	6.55766e-81	1.31153e-77
Cables1	Beta 1	-0.00371836	0.383	0.504	1.12026e-80	2.24051e-77
Flnb	Beta 1	0.0290251	0.7	0.623	1.2293e-80	2.4586e-77
S100a16	Beta 1	-0.020536	0.305	0.397	2.72416e-80	5.44832e-77
Hspb1	Beta 1	-0.239134	0.555	0.61	2.81025e-80	5.62051e-77
App	Beta 1	0.0899882	0.601	0.518	3.3013e-80	6.60261e-77
H2-D1	Beta 1	-0.229122	0.969	0.956	6.70914e-80	1.34183e-76
Rab13	Beta 1	-0.00744605	0.362	0.483	9.49639e-80	1.89928e-76
Fas	Beta 1	-0.0147633	0.267	0.383	9.60988e-80	1.92198e-76
Ankrd44	Beta 1	0.0883147	0.529	0.475	2.35144e-79	4.70288e-76
H2-Eb1	Beta 1	-0.000465052	0.201	0.297	3.40041e-79	6.80082e-76
Ubash3b	Beta 1	-0.000456905	0.438	0.361	4.7376e-79	9.47521e-76
Ier3	Beta 1	-0.373734	0.584	0.617	1.23218e-78	2.46435e-75
Slc38a4	Beta 1	0.0688285	0.759	0.688	1.41648e-78	2.83295e-75
Cd9	Beta 1	-0.103248	0.575	0.621	1.7606e-78	3.5212e-75
Sgce	Beta 1	-0.00369055	0.437	0.337	1.82345e-78	3.6469e-75
Tnfsf12	Beta 1	0.0141353	0.41	0.329	2.30363e-78	4.60726e-75
Lipa	Beta 1	0.00269615	0.41	0.534	5.65436e-78	1.13087e-74
Aldoc	Beta 1	-0.0724078	0.348	0.444	6.42244e-78	1.28449e-74
Mapk10	Beta 1	0.0993854	0.572	0.509	1.86091e-77	3.72182e-74
Wnt5b	Beta 1	0.00306289	0.31	0.413	2.89016e-77	5.78032e-74
Dctpp1	Beta 1	-0.0235901	0.412	0.52	3.36886e-77	6.73772e-74
Sod2	Beta 1	-0.401494	0.868	0.873	3.72124e-77	7.44247e-74
Slc19a2	Beta 1	-0.00259844	0.454	0.373	3.98946e-77	7.97892e-74
Tnfrsf9	Beta 1	0.0105165	0.457	0.381	5.16872e-77	1.03374e-73
Id2	Beta 1	0.1376	0.686	0.643	5.40717e-77	1.08143e-73
Vamp5	Beta 1	-0.0105031	0.242	0.345	5.77099e-77	1.1542e-73
Mxra8	Beta 1	0.018613	0.445	0.391	9.29478e-77	1.85896e-73
Pkp4	Beta 1	0.142088	0.54	0.479	1.20419e-76	2.40838e-73
Rin2	Beta 1	-0.00125104	0.437	0.35	1.70821e-76	3.41641e-73
Guca1a	Beta 1	0.0130373	0.436	0.361	4.27152e-76	8.54304e-73
Kcnmb2	Beta 1	0.11618	0.689	0.644	4.31382e-76	8.62764e-73
Zc3h12a	Beta 1	-0.0657917	0.507	0.575	4.86283e-76	9.72566e-73
Cd14	Beta 1	-0.0305064	0.409	0.481	6.68988e-76	1.33798e-72
Ugt2b34	Beta 1	0.0854325	0.518	0.45	1.01727e-75	2.03454e-72
Bmp2k	Beta 1	-0.0114308	0.435	0.538	1.06791e-75	2.13582e-72
Gstp1	Beta 1	0.0722934	0.613	0.52	1.21029e-75	2.42059e-72
Jam2	Beta 1	-0.0138413	0.518	0.422	1.43753e-75	2.87505e-72
Tiparp	Beta 1	-0.060048	0.421	0.526	1.50309e-75	3.00617e-72
Cks1b	Beta 1	0.0401121	0.662	0.594	1.71298e-75	3.42597e-72
Ezh2	Beta 1	-0.000385842	0.386	0.488	1.79061e-75	3.58121e-72
Nrtn	Beta 1	0.174961	0.499	0.433	3.02367e-75	6.04734e-72
Cks2	Beta 1	-0.0131333	0.296	0.407	6.67913e-75	1.33583e-71
Ccl2	Beta 1	-0.149691	0.505	0.372	7.73928e-75	1.54786e-71
Gls	Beta 1	0.0518931	0.666	0.606	1.15851e-74	2.31701e-71
Cd74	Beta 1	-0.00858926	0.282	0.396	1.25859e-74	2.51719e-71
Lrrn1	Beta 1	0.0429884	0.651	0.578	1.87051e-74	3.74102e-71
Naaa	Beta 1	0.0188845	0.471	0.384	2.14556e-74	4.29112e-71
Ramp3	Beta 1	-0.00121256	0.176	0.27	5.39506e-74	1.07901e-70
Pacsin2	Beta 1	0.0260749	0.504	0.432	5.55247e-74	1.11049e-70
Msh3	Beta 1	0.0339031	0.557	0.532	5.98605e-74	1.19721e-70
Chka	Beta 1	0.0804455	0.747	0.72	1.13291e-73	2.26583e-70
Chst11	Beta 1	0.121321	0.637	0.591	2.00818e-73	4.01636e-70
Emp3	Beta 1	-0.00636903	0.393	0.507	2.13528e-73	4.27057e-70
Midn	Beta 1	0.10263	0.557	0.494	9.90551e-73	1.9811e-69
Net1	Beta 1	-0.00766432	0.359	0.458	1.28541e-72	2.57083e-69
Xylt1	Beta 1	0.00585217	0.413	0.327	2.69204e-72	5.38407e-69
Asah2	Beta 1	0.0186528	0.415	0.343	1.08479e-71	2.16958e-68
1190003J15Rik	Beta 1	-0.031565	0.517	0.428	3.3649e-71	6.7298e-68
Dlc1	Beta 1	-0.00414061	0.33	0.452	3.93125e-71	7.86249e-68
Gsdmd	Beta 1	0.00460145	0.419	0.352	4.84163e-71	9.68327e-68
Igf1r	Beta 1	0.101321	0.83	0.793	1.1615e-70	2.32299e-67
Ly6a	Beta 1	-0.0320078	0.535	0.559	1.83709e-70	3.67418e-67
Myo1e	Beta 1	0.0105879	0.551	0.515	2.06789e-70	4.13577e-67
Cebpd	Beta 1	-0.345668	0.709	0.74	3.03299e-70	6.06598e-67
AC137123.1	Beta 1	-0.0485805	0.621	0.694	4.68087e-70	9.36174e-67
Pgf	Beta 1	0.0209301	0.437	0.381	6.37514e-70	1.27503e-66
Rpl7	Beta 1	-0.18489	0.935	0.927	9.42309e-70	1.88462e-66
Slc7a11	Beta 1	-0.0111652	0.425	0.541	1.58085e-69	3.1617e-66
Myo5b	Beta 1	0.0253113	0.441	0.363	3.28293e-69	6.56587e-66
C2cd4b	Beta 1	0.103528	0.863	0.805	5.17622e-69	1.03524e-65
Rras	Beta 1	-0.0262072	0.425	0.509	7.97629e-69	1.59526e-65
Hsph1	Beta 1	-0.0422846	0.707	0.637	1.58269e-68	3.16538e-65
Gsn	Beta 1	0.0890285	0.522	0.452	5.00466e-68	1.00093e-64
Bhlhe40	Beta 1	-0.152834	0.502	0.598	5.69707e-68	1.13941e-64
Pard6g	Beta 1	0.0028357	0.312	0.427	7.05452e-68	1.4109e-64
Dnajc12	Beta 1	0.0803634	0.667	0.586	7.4971e-68	1.49942e-64
Laptm5	Beta 1	-0.00116444	0.479	0.409	7.98277e-68	1.59655e-64
Mxi1	Beta 1	-0.0546435	0.453	0.546	3.29194e-67	6.58388e-64
Shroom3	Beta 1	0.0346268	0.567	0.551	3.76243e-67	7.52487e-64
Bhlha15	Beta 1	0.100579	0.566	0.515	4.41124e-67	8.82248e-64
Atf5	Beta 1	0.122469	0.811	0.742	6.74836e-67	1.34967e-63
Ets1	Beta 1	-0.00639362	0.412	0.324	8.68011e-67	1.73602e-63
Lif	Beta 1	-0.0100121	0.419	0.343	3.64985e-66	7.2997e-63
Bcr	Beta 1	0.0812083	0.555	0.5	6.23694e-66	1.24739e-62
Gm8203	Beta 1	-0.231011	0.589	0.672	6.73073e-66	1.34615e-62
Rgl1	Beta 1	0.0319333	0.453	0.405	9.67877e-66	1.93575e-62
Asns	Beta 1	0.0874067	0.832	0.77	3.60256e-65	7.20512e-62
Fabp5	Beta 1	-0.187408	0.547	0.604	5.96555e-65	1.19311e-61
Gstm1	Beta 1	0.183692	0.479	0.415	6.06988e-65	1.21398e-61
Il10rb	Beta 1	-0.00980998	0.425	0.525	6.1046e-65	1.22092e-61
Alcam	Beta 1	0.0713845	0.774	0.729	6.7161e-65	1.34322e-61
Btbd3	Beta 1	0.0276858	0.529	0.474	6.86128e-65	1.37226e-61
Klf5	Beta 1	-0.0680885	0.561	0.637	7.93511e-65	1.58702e-61
Apbb2	Beta 1	0.0788819	0.558	0.527	1.05425e-64	2.1085e-61
Dtx4	Beta 1	0.0148477	0.529	0.51	1.28663e-64	2.57326e-61
Rbp1	Beta 1	-0.0340795	0.421	0.494	2.00538e-64	4.01077e-61
Icam1	Beta 1	-0.0762878	0.524	0.458	2.79729e-64	5.59458e-61
Ypel2	Beta 1	0.0909203	0.523	0.467	1.25543e-63	2.51086e-60
Cgn	Beta 1	0.0407121	0.573	0.503	1.27823e-63	2.55645e-60
Gdpd3	Beta 1	0.00142437	0.599	0.515	1.76724e-63	3.53448e-60
Gmpr	Beta 1	0.127143	0.525	0.479	1.85069e-63	3.70138e-60
Ephb2	Beta 1	-0.00053036	0.456	0.382	2.42699e-63	4.85398e-60
Slfn2	Beta 1	-0.00700646	0.275	0.367	3.27656e-63	6.55313e-60
Gbp2	Beta 1	-0.0104087	0.298	0.409	3.82887e-63	7.65774e-60
Brca2	Beta 1	0.00160313	0.323	0.44	1.84112e-62	3.68224e-59
Bpgm	Beta 1	0.0367834	0.581	0.524	1.97316e-62	3.94632e-59
Tgfb3	Beta 1	-0.0052388	0.335	0.435	2.12249e-62	4.24498e-59
Grn	Beta 1	0.0638635	0.694	0.635	4.24673e-62	8.49347e-59
Lrg1	Beta 1	-0.874775	0.753	0.769	4.40651e-62	8.81301e-59
Syt4	Beta 1	0.0803532	0.939	0.873	6.37383e-62	1.27477e-58
Akap13	Beta 1	0.10514	0.694	0.665	6.57919e-62	1.31584e-58
Coro1a	Beta 1	-0.000657489	0.145	0.221	6.63144e-62	1.32629e-58
Slc9a3r2	Beta 1	-0.00665958	0.438	0.533	8.78868e-62	1.75774e-58
Scg2	Beta 1	0.0863112	0.999	0.985	1.32342e-61	2.64683e-58
Myh14	Beta 1	0.0772158	0.572	0.539	2.31976e-61	4.63953e-58
Ppif	Beta 1	-0.00750136	0.388	0.488	2.66241e-61	5.32481e-58
Ncapg2	Beta 1	-0.000859031	0.285	0.386	3.48459e-61	6.96917e-58
Ffar2	Beta 1	0.0090381	0.575	0.531	4.77785e-61	9.5557e-58
Mex3a	Beta 1	0.0110456	0.425	0.369	7.2357e-61	1.44714e-57
Itgb5	Beta 1	0.0956047	0.594	0.538	8.65497e-61	1.73099e-57
Smox	Beta 1	-0.0506148	0.4	0.486	1.22651e-60	2.45303e-57
Lmo1	Beta 1	-0.107776	0.612	0.696	1.56242e-60	3.12483e-57
Syn2	Beta 1	0.0862384	0.601	0.561	2.60967e-60	5.21934e-57
Txndc11	Beta 1	0.0743936	0.666	0.617	2.70096e-60	5.40191e-57
Dbpht2	Beta 1	0.0854417	0.515	0.47	3.78619e-60	7.57238e-57
Cbr3	Beta 1	0.00495284	0.43	0.365	4.944e-60	9.888e-57
Zdbf2	Beta 1	0.106561	0.601	0.559	5.18826e-60	1.03765e-56
Grina	Beta 1	0.116751	0.707	0.673	6.3472e-60	1.26944e-56
Zbtb42	Beta 1	0.0237172	0.502	0.479	7.41406e-60	1.48281e-56
Slitrk6	Beta 1	0.0308072	0.467	0.407	1.02908e-59	2.05816e-56
Pcdhb16	Beta 1	0.00243553	0.359	0.472	1.15422e-59	2.30843e-56
Myc	Beta 1	-0.0149619	0.392	0.491	1.22763e-59	2.45526e-56
Abcg1	Beta 1	0.103979	0.658	0.642	1.76051e-59	3.52101e-56
Gjd2	Beta 1	0.0998897	0.634	0.614	1.91798e-59	3.83595e-56
Oas1g	Beta 1	-0.00324589	0.442	0.531	2.2425e-59	4.48499e-56
Dclk1	Beta 1	0.00457025	0.515	0.441	2.25765e-59	4.51529e-56
Frmd4b	Beta 1	0.016242	0.465	0.414	5.74281e-59	1.14856e-55
Fam159b	Beta 1	0.074839	0.66	0.616	9.08905e-59	1.81781e-55
Usp18	Beta 1	0.040465	0.651	0.607	9.16922e-59	1.83384e-55
Plcg2	Beta 1	0.0102606	0.434	0.369	1.40167e-58	2.80334e-55
Clmn	Beta 1	-0.0131722	0.349	0.467	2.44228e-58	4.88456e-55
Cntfr	Beta 1	0.078537	0.402	0.325	2.66577e-58	5.33155e-55
Nfkbiz	Beta 1	0.0306832	0.73	0.686	3.5257e-58	7.0514e-55
Arhgdig	Beta 1	0.0782506	0.632	0.581	4.52804e-58	9.05608e-55
Slc23a2	Beta 1	0.0351758	0.597	0.535	1.16799e-57	2.33598e-54
Spc25	Beta 1	0.0563348	0.796	0.745	1.61181e-57	3.22363e-54
Bend5	Beta 1	-0.0124537	0.349	0.416	2.61477e-57	5.22954e-54
Ostf1	Beta 1	-0.0244842	0.451	0.545	2.72965e-57	5.45931e-54
Bcat1	Beta 1	0.0010203	0.549	0.448	3.34249e-57	6.68497e-54
Insig1	Beta 1	0.070167	0.483	0.415	4.8191e-57	9.6382e-54
Dok5	Beta 1	0.0148179	0.481	0.422	5.05224e-57	1.01045e-53
Vwa1	Beta 1	-0.00423578	0.462	0.531	8.52006e-57	1.70401e-53
Akr1b8	Beta 1	-0.0419214	0.517	0.584	1.08918e-56	2.17836e-53
Rab3c	Beta 1	0.0721288	0.557	0.509	1.35787e-56	2.71575e-53
Prex1	Beta 1	0.000981451	0.471	0.424	1.37681e-56	2.75362e-53
Hspa5	Beta 1	-0.0168396	0.996	0.979	1.41034e-56	2.82068e-53
Osgin1	Beta 1	0.0803191	0.545	0.521	1.51264e-56	3.02527e-53
Nrip3	Beta 1	0.0317474	0.529	0.466	2.30436e-56	4.60873e-53
Gngt2	Beta 1	-0.000138711	0.122	0.13	3.39463e-56	6.78926e-53
Tuba1b	Beta 1	0.0572451	0.623	0.562	3.5435e-56	7.087e-53
Prr15l	Beta 1	0.088651	0.522	0.48	4.18687e-56	8.37375e-53
Baiap2	Beta 1	-0.003245	0.364	0.47	5.18391e-56	1.03678e-52
Jag1	Beta 1	-0.0077369	0.311	0.394	6.52094e-56	1.30419e-52
Dsp	Beta 1	0.0933554	0.67	0.645	8.41024e-56	1.68205e-52
Il15ra	Beta 1	-0.000625945	0.391	0.509	1.39148e-55	2.78296e-52
Orai1	Beta 1	0.0253068	0.532	0.485	2.31415e-55	4.6283e-52
Scg5	Beta 1	-0.0868133	0.998	0.986	3.58828e-55	7.17656e-52
Capzb	Beta 1	0.045559	0.781	0.719	4.91591e-55	9.83182e-52
Parm1	Beta 1	-0.000551438	0.303	0.391	4.9437e-55	9.8874e-52
Parp14	Beta 1	0.0186925	0.527	0.489	8.93723e-55	1.78745e-51
Thbd	Beta 1	0.0219435	0.554	0.551	9.47061e-55	1.89412e-51
Sstr3	Beta 1	0.0519546	0.694	0.656	1.66048e-54	3.32096e-51
Srgn	Beta 1	-0.0113897	0.321	0.406	1.79925e-54	3.59849e-51
Hells	Beta 1	-0.00631315	0.403	0.47	1.82644e-54	3.65288e-51
Ppp1r1a	Beta 1	0.126069	0.497	0.433	2.20594e-54	4.41187e-51
Erp44	Beta 1	0.0355119	0.859	0.782	2.65314e-54	5.30628e-51
Eif4ebp1	Beta 1	-0.151369	0.629	0.709	3.23201e-54	6.46402e-51
Akr1b10	Beta 1	0.0165195	0.502	0.446	3.28037e-54	6.56074e-51
Ctsa	Beta 1	0.108015	0.615	0.577	3.36132e-54	6.72263e-51
Hilpda	Beta 1	-0.180064	0.454	0.516	3.87822e-54	7.75643e-51
Arl4c	Beta 1	-0.0157457	0.38	0.46	5.78544e-54	1.15709e-50
Cdkn2d	Beta 1	-0.00896319	0.384	0.476	5.79306e-54	1.15861e-50
Pbx1	Beta 1	0.0989364	0.599	0.566	6.40073e-54	1.28015e-50
Ccne1	Beta 1	0.00902048	0.381	0.316	6.46621e-54	1.29324e-50
Yrdc	Beta 1	0.019944	0.673	0.598	6.85645e-54	1.37129e-50
Pck2	Beta 1	0.159084	0.582	0.552	1.6114e-53	3.22279e-50
H2-Q4	Beta 1	-0.0322395	0.469	0.559	1.79863e-53	3.59727e-50
H1f0	Beta 1	0.0477981	0.736	0.68	2.28008e-53	4.56017e-50
Cthrc1	Beta 1	-0.0105913	0.544	0.608	2.63889e-53	5.27779e-50
Filip1l	Beta 1	-0.0113978	0.437	0.358	3.12692e-53	6.25384e-50
Chaf1b	Beta 1	0.00053464	0.258	0.346	4.92651e-53	9.85302e-50
Lxn	Beta 1	-0.058882	0.507	0.552	6.17087e-53	1.23417e-49
Zfp618	Beta 1	0.0566911	0.541	0.537	6.25822e-53	1.25164e-49
Scn9a	Beta 1	0.0650036	0.551	0.523	6.7319e-53	1.34638e-49
Pvrl2	Beta 1	-0.0121514	0.421	0.505	1.00085e-52	2.00171e-49
Trnp1	Beta 1	-0.0131749	0.507	0.569	1.05303e-52	2.10605e-49
Fnbp1	Beta 1	0.0240445	0.466	0.422	1.1594e-52	2.3188e-49
Fbp1	Beta 1	0.0415736	0.551	0.48	2.05639e-52	4.11277e-49
Trib1	Beta 1	0.0589301	0.713	0.707	2.11675e-52	4.2335e-49
Ttr	Beta 1	-0.142827	0.78	0.698	2.61112e-52	5.22223e-49
Atox1	Beta 1	0.0683121	0.909	0.86	2.65649e-52	5.31297e-49
Cald1	Beta 1	0.0708759	0.713	0.681	2.88889e-52	5.77778e-49
Kctd12	Beta 1	0.0638365	0.487	0.459	4.58082e-52	9.16164e-49
Skap1	Beta 1	0.0760433	0.52	0.462	6.07947e-52	1.21589e-48
Pla2g2f	Beta 1	0.140721	0.602	0.577	8.56208e-52	1.71242e-48
Gsto1	Beta 1	0.0522295	0.531	0.477	1.12246e-51	2.24493e-48
H3f3b	Beta 1	-0.20969	0.967	0.945	1.22494e-51	2.44988e-48
Tmprss2	Beta 1	0.0403502	0.514	0.473	2.14208e-51	4.28416e-48
C230081A13Rik	Beta 1	-0.00692132	0.303	0.396	2.92839e-51	5.85678e-48
2510009E07Rik	Beta 1	0.0842382	0.522	0.485	3.87491e-51	7.74983e-48
Csk	Beta 1	0.063549	0.499	0.443	1.08665e-50	2.17329e-47
Rasd1	Beta 1	0.135019	0.508	0.477	1.15831e-50	2.31662e-47
Gpsm3	Beta 1	-0.000620867	0.11	0.215	1.65939e-50	3.31877e-47
Sptbn2	Beta 1	0.105444	0.565	0.563	1.79999e-50	3.59997e-47
Olfm1	Beta 1	0.0431787	0.65	0.6	2.57078e-50	5.14156e-47
Dek	Beta 1	0.0431647	0.648	0.595	2.97439e-50	5.94877e-47
Shisa2	Beta 1	0.00670548	0.439	0.541	4.08804e-50	8.17608e-47
Tspan14	Beta 1	-0.0147425	0.344	0.419	4.13769e-50	8.27538e-47
Bach2	Beta 1	0.00139282	0.358	0.285	4.70378e-50	9.40755e-47
Lima1	Beta 1	0.0210549	0.608	0.575	8.06112e-50	1.61222e-46
Rassf1	Beta 1	-0.0430201	0.448	0.528	9.35961e-50	1.87192e-46
Spint1	Beta 1	0.020884	0.785	0.724	1.44747e-49	2.89493e-46
Zfp36	Beta 1	0.0382807	0.566	0.542	1.51107e-49	3.02214e-46
Lamp1	Beta 1	0.0713045	0.934	0.879	4.42822e-49	8.85643e-46
Itgb8	Beta 1	0.0469811	0.71	0.673	4.88053e-49	9.76106e-46
Serinc3	Beta 1	0.0612969	0.723	0.68	7.21974e-49	1.44395e-45
Creb3l1	Beta 1	0.105202	0.659	0.652	9.51824e-49	1.90365e-45
1700086L19Rik	Beta 1	0.0580856	0.593	0.537	1.08112e-48	2.16225e-45
C1ra	Beta 1	-0.00909037	0.486	0.438	1.15098e-48	2.30195e-45
Mpzl3	Beta 1	-0.00909704	0.424	0.512	1.52988e-48	3.05977e-45
Hsp90aa1	Beta 1	-0.0120449	0.956	0.89	1.63702e-48	3.27404e-45
Gm22	Beta 1	0.00264685	0.489	0.461	1.94923e-48	3.89847e-45
Cdc42ep5	Beta 1	-0.0229188	0.379	0.456	2.09632e-48	4.19264e-45
Vil1	Beta 1	0.0962802	0.571	0.545	3.47818e-48	6.95636e-45
Lpxn	Beta 1	-0.000519768	0.287	0.353	5.25475e-48	1.05095e-44
Car13	Beta 1	-0.00414742	0.485	0.434	7.24874e-48	1.44975e-44
Fbp2	Beta 1	0.0143422	0.598	0.53	7.54038e-48	1.50808e-44
Fut8	Beta 1	0.0580898	0.592	0.582	8.91932e-48	1.78386e-44
H2-T23	Beta 1	-0.146781	0.692	0.72	1.21478e-47	2.42955e-44
Dbi	Beta 1	0.0481383	0.731	0.69	1.47158e-47	2.94316e-44
Ugdh	Beta 1	0.0618094	0.585	0.541	2.0219e-47	4.0438e-44
Socs3	Beta 1	0.0716518	0.701	0.677	2.61474e-47	5.22948e-44
Pde4d	Beta 1	0.0167642	0.582	0.56	3.3317e-47	6.6634e-44
Sipa1	Beta 1	0.00393686	0.424	0.378	4.5458e-47	9.0916e-44
Mcm5	Beta 1	-0.0027612	0.436	0.508	6.20568e-47	1.24114e-43
C2cd4a	Beta 1	0.0303879	0.726	0.688	6.59975e-47	1.31995e-43
Igtp	Beta 1	0.00632202	0.477	0.432	8.09626e-47	1.61925e-43
Htra2	Beta 1	0.0100978	0.456	0.404	8.16169e-47	1.63234e-43
Gpx1	Beta 1	-0.155952	0.612	0.692	9.05048e-47	1.8101e-43
Unc5b	Beta 1	0.00604341	0.384	0.489	9.18059e-47	1.83612e-43
B4galt1	Beta 1	9.91522e-05	0.402	0.497	1.50269e-46	3.00538e-43
Scarf2	Beta 1	0.0263708	0.492	0.45	1.56291e-46	3.12581e-43
Nfkbia	Beta 1	-0.236478	0.635	0.687	1.64889e-46	3.29777e-43
Dut	Beta 1	0.0321042	0.554	0.487	2.91114e-46	5.82227e-43
Prkar2b	Beta 1	0.0582169	0.541	0.498	4.61702e-46	9.23404e-43
Kdm4a	Beta 1	0.0722283	0.541	0.526	4.62332e-46	9.24665e-43
Aldh1l1	Beta 1	0.0217314	0.485	0.463	4.88333e-46	9.76665e-43
Degs2	Beta 1	0.00629252	0.429	0.378	6.20148e-46	1.2403e-42
Fkbp11	Beta 1	0.0529218	0.873	0.827	8.20781e-46	1.64156e-42
Lmo2	Beta 1	-0.00946556	0.346	0.427	8.28604e-46	1.65721e-42
Sall1	Beta 1	-0.00389777	0.374	0.464	8.45416e-46	1.69083e-42
Clic1	Beta 1	-0.236955	0.888	0.877	8.94259e-46	1.78852e-42
Hmgcs1	Beta 1	0.0702229	0.534	0.501	1.27265e-45	2.5453e-42
Ly6e	Beta 1	0.0481951	0.847	0.807	1.71272e-45	3.42545e-42
Cdc42ep2	Beta 1	-0.0124995	0.363	0.456	2.21176e-45	4.42353e-42
Glrx	Beta 1	0.0482493	0.689	0.643	2.21791e-45	4.43582e-42
Hopx	Beta 1	0.0998013	0.687	0.662	2.85444e-45	5.70889e-42
Ogfrl1	Beta 1	-0.00364616	0.37	0.457	3.15449e-45	6.30898e-42
Il1r2	Beta 1	-0.000637509	0.424	0.361	4.58752e-45	9.17505e-42
H2-DMa	Beta 1	-0.00112969	0.321	0.406	5.02879e-45	1.00576e-41
Plbd2	Beta 1	0.0194817	0.496	0.453	7.69878e-45	1.53976e-41
Hist1h2ac	Beta 1	-0.00648282	0.393	0.481	1.00091e-44	2.00182e-41
Def6	Beta 1	0.00105134	0.317	0.405	1.26377e-44	2.52753e-41
Sema3e	Beta 1	-0.00265079	0.498	0.451	1.65952e-44	3.31904e-41
Tmed5	Beta 1	0.0608708	0.682	0.642	3.86522e-44	7.73044e-41
Slc16a6	Beta 1	0.0311499	0.637	0.587	4.45602e-44	8.91204e-41
Rasd2	Beta 1	0.115763	0.657	0.64	6.12793e-44	1.22559e-40
Bag3	Beta 1	0.0402602	0.695	0.646	8.23398e-44	1.6468e-40
Khdrbs3	Beta 1	0.0485653	0.697	0.64	1.16531e-43	2.33062e-40
Lhx1	Beta 1	0.0710968	0.602	0.619	1.35066e-43	2.70132e-40
Jmjd6	Beta 1	-0.103584	0.543	0.6	1.45054e-43	2.90109e-40
Cdc42ep3	Beta 1	0.000995855	0.457	0.404	1.55325e-43	3.10649e-40
Ifnar2	Beta 1	0.021804	0.444	0.382	1.70522e-43	3.41044e-40
Gm6169	Beta 1	-0.048332	0.501	0.558	1.75904e-43	3.51808e-40
Tnfrsf12a	Beta 1	-0.0877862	0.535	0.6	1.83376e-43	3.66752e-40
Tmem123	Beta 1	0.00139426	0.446	0.541	2.95891e-43	5.91781e-40
Itpripl2	Beta 1	-0.00671404	0.311	0.256	3.55019e-43	7.10038e-40
Tmed6	Beta 1	0.0155477	0.601	0.565	3.79066e-43	7.58132e-40
Dusp26	Beta 1	0.0677595	0.478	0.447	6.36382e-43	1.27276e-39
Ncald	Beta 1	0.0979676	0.652	0.644	7.51514e-43	1.50303e-39
Nfkb2	Beta 1	-0.0351589	0.441	0.509	1.00802e-42	2.01604e-39
Mt3	Beta 1	0.0742123	0.728	0.698	1.01957e-42	2.03914e-39
Nipal1	Beta 1	0.0685247	0.607	0.574	1.12482e-42	2.24965e-39
H1fx	Beta 1	0.128023	0.496	0.451	1.19004e-42	2.38009e-39
Abcc4	Beta 1	0.0331822	0.614	0.569	3.12739e-42	6.25478e-39
Sh3bgrl3	Beta 1	-0.204408	0.69	0.731	4.73092e-42	9.46185e-39
Stk32a	Beta 1	0.0261527	0.813	0.755	1.03588e-41	2.07175e-38
Oasl2	Beta 1	-0.0044478	0.43	0.513	1.72573e-41	3.45146e-38
Isyna1	Beta 1	0.0177438	0.498	0.457	1.91683e-41	3.83365e-38
Spry4	Beta 1	-0.00564926	0.503	0.579	1.96842e-41	3.93684e-38
Cda	Beta 1	-0.00548086	0.484	0.434	2.10993e-41	4.21986e-38
Rn7sk	Beta 1	-0.0756699	0.191	0.289	2.40079e-41	4.80157e-38
Tnfaip3	Beta 1	-0.0395701	0.341	0.412	2.91702e-41	5.83405e-38
Capg	Beta 1	-0.0122412	0.528	0.463	2.92095e-41	5.8419e-38
Pde10a	Beta 1	0.0583827	0.736	0.708	3.95713e-41	7.91425e-38
Chd7	Beta 1	0.0690489	0.701	0.694	4.85092e-41	9.70185e-38
Pgpep1	Beta 1	0.0176949	0.357	0.453	5.11411e-41	1.02282e-37
Ctss	Beta 1	-0.00407785	0.308	0.385	6.23696e-41	1.24739e-37
Pdgfb	Beta 1	-0.0101922	0.33	0.404	8.3353e-41	1.66706e-37
Tubb2a	Beta 1	0.00680317	0.612	0.553	1.05561e-40	2.11121e-37
Bdnf	Beta 1	0.0201009	0.503	0.455	1.06749e-40	2.13499e-37
Kbtbd11	Beta 1	-0.0162776	0.491	0.39	1.11837e-40	2.23675e-37
Metrnl	Beta 1	-0.0062863	0.405	0.472	1.52539e-40	3.05079e-37
Ppt2	Beta 1	0.024223	0.451	0.412	3.6985e-40	7.39701e-37
Rgs2	Beta 1	-0.104862	0.481	0.537	3.87316e-40	7.74632e-37
Ptpn6	Beta 1	0.035996	0.533	0.503	5.11961e-40	1.02392e-36
Ramp2	Beta 1	0.025269	0.614	0.561	6.56206e-40	1.31241e-36
Dnajb1	Beta 1	-0.0605618	0.544	0.481	1.45758e-39	2.91517e-36
Ablim1	Beta 1	0.0757291	0.673	0.656	1.90914e-39	3.81828e-36
Tacc3	Beta 1	-0.00357767	0.398	0.487	2.0681e-39	4.1362e-36
Pfkp	Beta 1	-0.21556	0.728	0.752	2.46642e-39	4.93284e-36
Sphk1	Beta 1	-0.0219049	0.445	0.493	2.75327e-39	5.50654e-36
Irx2	Beta 1	-0.00667443	0.319	0.406	3.03979e-39	6.07958e-36
Ccdc50	Beta 1	0.0324311	0.581	0.538	4.76351e-39	9.52703e-36
Cd24a	Beta 1	0.0385773	0.595	0.54	4.7753e-39	9.55061e-36
Mif4gd	Beta 1	0.0138133	0.475	0.427	6.72081e-39	1.34416e-35
Rab32	Beta 1	-8.31839e-06	0.42	0.537	6.8109e-39	1.36218e-35
Wtip	Beta 1	-0.00744843	0.232	0.299	9.23701e-39	1.8474e-35
Cnn3	Beta 1	0.0516296	0.648	0.599	1.07278e-38	2.14555e-35
Tmcc3	Beta 1	0.041751	0.566	0.533	1.34922e-38	2.69844e-35
Esam	Beta 1	0.029165	0.475	0.452	1.49703e-38	2.99407e-35
Malt1	Beta 1	0.00231333	0.416	0.505	1.53061e-38	3.06122e-35
4931406P16Rik	Beta 1	0.00115094	0.459	0.543	1.75472e-38	3.50945e-35
Zfp704	Beta 1	0.12533	0.541	0.529	2.1827e-38	4.36541e-35
St3gal4	Beta 1	-0.0142922	0.268	0.338	3.28843e-38	6.57685e-35
Fam101a	Beta 1	0.0330244	0.454	0.456	3.39973e-38	6.79946e-35
Psmb9	Beta 1	-1.85245e-05	0.476	0.42	3.42405e-38	6.84809e-35
Dll1	Beta 1	-0.00831629	0.507	0.449	3.82372e-38	7.64744e-35
Fam49b	Beta 1	0.0422651	0.564	0.515	3.85013e-38	7.70027e-35
Mylip	Beta 1	0.0410611	0.49	0.472	4.05632e-38	8.11265e-35
Slc41a2	Beta 1	0.00512966	0.451	0.403	5.32825e-38	1.06565e-34
Eml1	Beta 1	0.0313756	0.446	0.402	5.77691e-38	1.15538e-34
Ifih1	Beta 1	0.0309959	0.498	0.469	8.83512e-38	1.76702e-34
Ctsc	Beta 1	-0.0111811	0.266	0.359	1.09483e-37	2.18966e-34
Serpinb6b	Beta 1	-0.0139452	0.31	0.385	2.26755e-37	4.53511e-34
Stmn3	Beta 1	0.0497613	0.611	0.555	3.36733e-37	6.73467e-34
Exoc3l4	Beta 1	-0.000283954	0.451	0.401	5.15168e-37	1.03034e-33
Arpc1b	Beta 1	-0.139809	0.617	0.673	5.51473e-37	1.10295e-33
Oaf	Beta 1	-0.0130725	0.362	0.452	5.55523e-37	1.11105e-33
Rora	Beta 1	0.0322012	0.673	0.623	6.26245e-37	1.25249e-33
Ninj1	Beta 1	0.0468641	0.761	0.727	1.04741e-36	2.09482e-33
Mat2a	Beta 1	0.0433753	0.705	0.68	1.30465e-36	2.60931e-33
Stk17b	Beta 1	-0.00116096	0.397	0.339	1.53415e-36	3.06831e-33
Nop58	Beta 1	0.00806671	0.72	0.669	1.78193e-36	3.56386e-33
Ada	Beta 1	-0.00547866	0.437	0.496	2.00721e-36	4.01441e-33
Rorc	Beta 1	0.0086696	0.46	0.421	2.42868e-36	4.85736e-33
Tmem106a	Beta 1	0.00521156	0.377	0.327	2.6265e-36	5.25299e-33
Gprc5a	Beta 1	-0.00720278	0.519	0.442	2.94084e-36	5.88169e-33
Gbp7	Beta 1	0.0566475	0.478	0.452	3.01491e-36	6.02981e-33
Txndc17	Beta 1	0.0363737	0.783	0.734	3.51894e-36	7.03787e-33
Amotl1	Beta 1	0.0527391	0.606	0.58	3.9679e-36	7.93579e-33
Ikzf3	Beta 1	-0.00423317	0.366	0.441	4.14757e-36	8.29515e-33
Fam134b	Beta 1	-0.030996	0.465	0.54	4.28493e-36	8.56986e-33
Tshz2	Beta 1	0.0994078	0.631	0.622	5.20453e-36	1.04091e-32
Prdx5	Beta 1	-0.186471	0.849	0.852	6.75478e-36	1.35096e-32
Nfkbib	Beta 1	-0.00748586	0.551	0.49	7.7121e-36	1.54242e-32
Creld2	Beta 1	0.00607867	0.857	0.812	8.57259e-36	1.71452e-32
Trim2	Beta 1	0.0345838	0.527	0.498	8.95732e-36	1.79146e-32
Spp1	Beta 1	0.144844	0.734	0.678	1.12723e-35	2.25446e-32
Cnih4	Beta 1	-0.0474376	0.52	0.583	1.42307e-35	2.84614e-32
Arg1	Beta 1	-0.00433571	0.455	0.395	1.55368e-35	3.10736e-32
RP23-81C12.1	Beta 1	0.0447642	0.632	0.617	1.59143e-35	3.18286e-32
Ankrd37	Beta 1	-0.103035	0.362	0.441	1.6946e-35	3.3892e-32
Pycard	Beta 1	0.00455377	0.493	0.457	2.08072e-35	4.16144e-32
Unc93b1	Beta 1	0.0260214	0.542	0.502	2.19855e-35	4.39709e-32
Gbp6	Beta 1	-0.0773328	0.528	0.607	3.30181e-35	6.60362e-32
Npm1	Beta 1	-0.202677	0.854	0.831	3.41678e-35	6.83355e-32
Ehd1	Beta 1	-0.0433306	0.449	0.535	6.11829e-35	1.22366e-31
Ifngr1	Beta 1	-0.0306688	0.534	0.463	6.1532e-35	1.23064e-31
Tppp3	Beta 1	-0.00975332	0.432	0.498	6.64323e-35	1.32865e-31
Pnp	Beta 1	-0.0448687	0.53	0.61	9.86611e-35	1.97322e-31
Smc4	Beta 1	-0.00680424	0.392	0.474	1.12555e-34	2.25109e-31
Ptp4a3	Beta 1	0.0830607	0.618	0.609	1.26854e-34	2.53707e-31
Igsf9	Beta 1	0.00719829	0.399	0.486	2.63977e-34	5.27954e-31
Csn3	Beta 1	0.0215035	0.562	0.531	2.95972e-34	5.91944e-31
Atad5	Beta 1	-0.000272758	0.378	0.463	3.60284e-34	7.20568e-31
S100a4	Beta 1	-0.0301824	0.405	0.481	3.63376e-34	7.26753e-31
Cav2	Beta 1	0.00317399	0.495	0.433	4.12631e-34	8.25262e-31
Sim1	Beta 1	0.0219739	0.499	0.471	4.54306e-34	9.08612e-31
Scd2	Beta 1	0.0515909	0.678	0.655	5.6763e-34	1.13526e-30
Gm6484	Beta 1	-0.000425196	0.385	0.472	6.61727e-34	1.32345e-30
Tmem37	Beta 1	0.00931657	0.37	0.32	1.47874e-33	2.95749e-30
Sdcbp2	Beta 1	0.0131979	0.517	0.507	2.13402e-33	4.26804e-30
Cmtm3	Beta 1	-0.00401059	0.305	0.356	3.3116e-33	6.6232e-30
Adssl1	Beta 1	-0.00393301	0.366	0.445	4.33858e-33	8.67717e-30
Ptprg	Beta 1	0.0357364	0.576	0.592	5.91541e-33	1.18308e-29
Pex5l	Beta 1	0.0694599	0.519	0.49	6.30267e-33	1.26053e-29
Mbd4	Beta 1	0.00952876	0.475	0.464	9.29195e-33	1.85839e-29
Lss	Beta 1	0.0358119	0.496	0.472	9.72533e-33	1.94507e-29
Nhp2	Beta 1	-0.0290733	0.455	0.545	1.00133e-32	2.00267e-29
Myt1l	Beta 1	0.0743992	0.563	0.546	1.08366e-32	2.16731e-29
Asb4	Beta 1	-0.00559064	0.258	0.329	1.39587e-32	2.79174e-29
Nrip1	Beta 1	0.0352547	0.611	0.596	1.55262e-32	3.10524e-29
Tfpi	Beta 1	-0.00289346	0.143	0.214	1.65145e-32	3.3029e-29
RP24-510G5.4	Beta 1	0.0996243	0.49	0.495	4.36549e-32	8.73099e-29
Tspan12	Beta 1	-0.0058121	0.362	0.426	5.99302e-32	1.1986e-28
Cd52	Beta 1	-0.00495157	0.059	0.187	6.47685e-32	1.29537e-28
Tnfrsf11b	Beta 1	-0.00404321	0.618	0.596	1.00617e-31	2.01234e-28
Pafah1b3	Beta 1	-0.132201	0.546	0.589	1.04297e-31	2.08594e-28
Prdx6	Beta 1	0.0565447	0.741	0.717	1.37722e-31	2.75444e-28
Agpat5	Beta 1	-0.00436914	0.627	0.555	1.52473e-31	3.04947e-28
Nxn	Beta 1	-0.00175963	0.525	0.475	1.56421e-31	3.12842e-28
Ttll5	Beta 1	0.0194369	0.452	0.43	1.68708e-31	3.37416e-28
Dennd5b	Beta 1	0.0454863	0.489	0.462	1.90087e-31	3.80175e-28
Lipt2	Beta 1	0.0016174	0.304	0.375	1.94687e-31	3.89374e-28
Ndufs2	Beta 1	0.0653442	0.874	0.834	2.07176e-31	4.14352e-28
Gdf15	Beta 1	-0.00955202	0.504	0.572	2.65889e-31	5.31777e-28
Trim59	Beta 1	-0.00125277	0.44	0.388	2.80865e-31	5.6173e-28
Slc35d2	Beta 1	0.0264804	0.517	0.498	2.89698e-31	5.79396e-28
Dsg2	Beta 1	0.026366	0.585	0.56	3.0624e-31	6.1248e-28
Man2a1	Beta 1	0.0552575	0.598	0.582	3.3445e-31	6.689e-28
Slc3a2	Beta 1	0.02353	0.859	0.805	3.35211e-31	6.70422e-28
Ybx3	Beta 1	0.0097992	0.761	0.712	7.09962e-31	1.41992e-27
Trim7	Beta 1	-0.000720519	0.291	0.358	7.40239e-31	1.48048e-27
Nup93	Beta 1	0.0557141	0.686	0.657	8.86641e-31	1.77328e-27
Cldn4	Beta 1	0.0110213	0.609	0.549	1.55319e-30	3.10638e-27
Ass1	Beta 1	-0.00792344	0.395	0.458	2.40452e-30	4.80905e-27
Hmox1	Beta 1	-0.192298	0.537	0.578	2.49536e-30	4.99073e-27
Stat1	Beta 1	0.0411346	0.56	0.549	2.61209e-30	5.22417e-27
Rgs17	Beta 1	0.0291234	0.737	0.702	2.67244e-30	5.34488e-27
Fosl2	Beta 1	-0.100582	0.506	0.552	3.52514e-30	7.05028e-27
Hist1h1e	Beta 1	0.0565658	0.459	0.446	3.78127e-30	7.56254e-27
Gyg	Beta 1	0.0196792	0.467	0.429	4.87121e-30	9.74242e-27
Smad7	Beta 1	0.0337996	0.528	0.509	4.89862e-30	9.79723e-27
Hist1h2be	Beta 1	0.0493368	0.59	0.552	5.8696e-30	1.17392e-26
Dok1	Beta 1	0.00331641	0.409	0.366	7.51427e-30	1.50285e-26
Fem1b	Beta 1	0.0658388	0.6	0.584	1.23941e-29	2.47883e-26
Leprel2	Beta 1	0.00242842	0.467	0.441	1.28646e-29	2.57291e-26
Pecam1	Beta 1	-0.00347384	0.331	0.403	1.37509e-29	2.75019e-26
Mpv17l	Beta 1	0.000412828	0.401	0.355	1.83717e-29	3.67435e-26
Sh3bp1	Beta 1	0.000334114	0.416	0.4	1.99662e-29	3.99323e-26
Slc2a6	Beta 1	0.0390435	0.538	0.516	2.00765e-29	4.01531e-26
Fam183b	Beta 1	0.0531155	0.688	0.652	2.36494e-29	4.72988e-26
Slc1a5	Beta 1	0.00286908	0.398	0.367	3.18315e-29	6.3663e-26
Col16a1	Beta 1	0.00844915	0.392	0.357	3.19521e-29	6.39042e-26
Rgcc	Beta 1	-0.0237803	0.544	0.421	3.22747e-29	6.45494e-26
Aldh2	Beta 1	0.0187477	0.477	0.456	3.55415e-29	7.10831e-26
Sgms2	Beta 1	-0.00210173	0.646	0.614	3.74247e-29	7.48495e-26
Irak3	Beta 1	-0.0142189	0.481	0.527	4.27417e-29	8.54833e-26
Irf8	Beta 1	-0.00213233	0.226	0.213	6.4384e-29	1.28768e-25
Tifa	Beta 1	-0.103372	0.453	0.527	7.6021e-29	1.52042e-25
Fdps	Beta 1	0.0494042	0.577	0.548	8.22694e-29	1.64539e-25
Stxbp2	Beta 1	0.0469141	0.501	0.459	1.17434e-28	2.34868e-25
Blvra	Beta 1	0.0107305	0.357	0.441	1.25795e-28	2.51591e-25
Csf1	Beta 1	-0.0459777	0.427	0.475	1.40107e-28	2.80214e-25
A330050F15Rik	Beta 1	0.0226976	0.558	0.53	1.8959e-28	3.7918e-25
H13	Beta 1	0.0212132	0.911	0.863	2.29782e-28	4.59564e-25
Mal2	Beta 1	-0.0243604	0.499	0.562	2.64379e-28	5.28758e-25
Cyb5r1	Beta 1	-0.0118666	0.421	0.498	2.98796e-28	5.97593e-25
Cdk2ap2	Beta 1	0.0347795	0.697	0.67	3.12669e-28	6.25338e-25
Areg	Beta 1	-0.026564	0.268	0.338	3.49835e-28	6.9967e-25
Prkcdbp	Beta 1	-0.0921903	0.51	0.524	3.70664e-28	7.41328e-25
Agt	Beta 1	0.0447274	0.421	0.386	4.01975e-28	8.0395e-25
Hs6st1	Beta 1	0.075885	0.546	0.524	4.55837e-28	9.11674e-25
Ifi27l2a	Beta 1	-0.0034468	0.558	0.482	5.63368e-28	1.12674e-24
Prr15	Beta 1	-0.0430772	0.341	0.413	6.42871e-28	1.28574e-24
Gimap6	Beta 1	-0.00956199	0.547	0.524	6.61067e-28	1.32213e-24
Sdc1	Beta 1	-0.0415855	0.343	0.393	7.0588e-28	1.41176e-24
Stx11	Beta 1	-0.00642709	0.345	0.397	7.27217e-28	1.45443e-24
Zeb2	Beta 1	-0.0042787	0.422	0.37	7.36864e-28	1.47373e-24
Nab2	Beta 1	-0.0090498	0.33	0.389	9.29685e-28	1.85937e-24
Ppl	Beta 1	0.0316335	0.458	0.442	9.45584e-28	1.89117e-24
Gpr98	Beta 1	0.00725195	0.439	0.399	1.05133e-27	2.10266e-24
Gpr116	Beta 1	-0.00642316	0.368	0.434	1.0588e-27	2.1176e-24
Sparc	Beta 1	-0.0211126	0.554	0.474	1.17056e-27	2.34111e-24
Dusp10	Beta 1	0.0566132	0.604	0.584	1.19231e-27	2.38462e-24
3222401L13Rik	Beta 1	0.0270462	0.498	0.49	1.33372e-27	2.66744e-24
Ikbke	Beta 1	-0.0337996	0.343	0.415	1.62228e-27	3.24456e-24
Bbc3	Beta 1	0.00373244	0.355	0.433	1.81878e-27	3.63755e-24
Lrrc10b	Beta 1	0.0775635	0.536	0.52	1.89898e-27	3.79795e-24
Hnrnpa0	Beta 1	0.0247418	0.728	0.693	2.23584e-27	4.47167e-24
Xaf1	Beta 1	-0.0293483	0.529	0.556	3.03846e-27	6.07693e-24
Ikzf4	Beta 1	0.0894108	0.448	0.426	3.63705e-27	7.2741e-24
Vps37b	Beta 1	-0.0282306	0.464	0.539	3.91028e-27	7.82056e-24
Ccrl2	Beta 1	-0.0188075	0.458	0.399	4.12755e-27	8.2551e-24
Hist1h2bc	Beta 1	-0.00863432	0.867	0.813	4.23297e-27	8.46594e-24
Slc27a3	Beta 1	0.00148075	0.348	0.418	5.37273e-27	1.07455e-23
Map4k4	Beta 1	0.0603446	0.547	0.527	5.68917e-27	1.13783e-23
Lcp1	Beta 1	-0.00415153	0.503	0.493	9.06062e-27	1.81212e-23
Npc2	Beta 1	0.0296042	0.776	0.745	9.18785e-27	1.83757e-23
Loxl2	Beta 1	0.0622841	0.532	0.522	9.44394e-27	1.88879e-23
Sepw1	Beta 1	-0.0759027	0.503	0.58	1.15629e-26	2.31258e-23
Fez2	Beta 1	0.0154331	0.439	0.408	1.30485e-26	2.60969e-23
Ttc9	Beta 1	0.0373328	0.577	0.563	1.32114e-26	2.64228e-23
Dnajb9	Beta 1	0.0336483	0.915	0.876	1.38764e-26	2.77528e-23
Dbn1	Beta 1	0.0195362	0.502	0.473	1.42085e-26	2.84171e-23
Hgfac	Beta 1	0.0270056	0.533	0.49	1.96254e-26	3.92508e-23
Rnaset2b	Beta 1	0.0142144	0.681	0.636	2.1575e-26	4.31499e-23
Ifi202b	Beta 1	-0.00899991	0.373	0.329	2.2214e-26	4.44279e-23
Ranbp1	Beta 1	0.0134531	0.697	0.662	2.46469e-26	4.92939e-23
Cmpk2	Beta 1	0.0308638	0.448	0.439	2.5598e-26	5.1196e-23
Lrrc24	Beta 1	0.0216706	0.552	0.519	2.82064e-26	5.64128e-23
Chchd10	Beta 1	0.0313754	0.863	0.782	2.95323e-26	5.90646e-23
Plk2	Beta 1	-0.040091	0.478	0.515	3.50852e-26	7.01705e-23
Eef1a2	Beta 1	0.0523143	0.381	0.345	3.90714e-26	7.81428e-23
Tuba1c	Beta 1	0.00949555	0.516	0.487	4.41493e-26	8.82987e-23
Hic1	Beta 1	-0.000755777	0.354	0.451	4.51217e-26	9.02433e-23
Dbp	Beta 1	0.0359497	0.432	0.39	5.05534e-26	1.01107e-22
Dnajc9	Beta 1	0.0279954	0.573	0.545	5.16065e-26	1.03213e-22
Ifi35	Beta 1	0.0194464	0.533	0.499	7.34962e-26	1.46992e-22
Kcnn4	Beta 1	-0.0113339	0.289	0.353	8.60303e-26	1.72061e-22
Ntpcr	Beta 1	0.000284081	0.415	0.48	8.83541e-26	1.76708e-22
Plat	Beta 1	-0.130037	0.636	0.651	1.31989e-25	2.63978e-22
Kcnip1	Beta 1	0.0661396	0.667	0.654	1.70118e-25	3.40235e-22
Slc20a1	Beta 1	-0.00675085	0.497	0.459	1.96002e-25	3.92004e-22
Vmp1	Beta 1	-0.0604238	0.858	0.814	2.67043e-25	5.34087e-22
Fkbp7	Beta 1	0.00155814	0.507	0.501	2.71656e-25	5.43312e-22
Tmem176a	Beta 1	0.00419879	0.893	0.844	3.04686e-25	6.09372e-22
Rab11fip1	Beta 1	-0.00593921	0.471	0.433	3.62325e-25	7.24651e-22
Eepd1	Beta 1	0.014979	0.407	0.367	5.16708e-25	1.03342e-21
Th	Beta 1	0.0956156	0.494	0.464	5.77889e-25	1.15578e-21
Krt8	Beta 1	-0.0490383	0.938	0.859	6.30739e-25	1.26148e-21
Cd200	Beta 1	0.0684107	0.765	0.748	6.81108e-25	1.36222e-21
Znrf3	Beta 1	0.00717672	0.501	0.493	7.45423e-25	1.49085e-21
Defb1	Beta 1	-0.173891	0.532	0.585	7.63903e-25	1.52781e-21
Etv3	Beta 1	-0.000410626	0.485	0.563	8.07592e-25	1.61518e-21
Gde1	Beta 1	-0.153568	0.802	0.798	8.99216e-25	1.79843e-21
Cd82	Beta 1	-0.0251869	0.746	0.682	9.22512e-25	1.84502e-21
Pon3	Beta 1	0.0106721	0.525	0.49	9.85108e-25	1.97022e-21
Nudt9	Beta 1	0.0190691	0.511	0.476	1.0782e-24	2.15641e-21
Rassf4	Beta 1	-0.00545335	0.415	0.505	1.11156e-24	2.22312e-21
Nr4a1	Beta 1	0.0338325	0.513	0.513	1.16886e-24	2.33772e-21
Sema6d	Beta 1	0.0189226	0.476	0.465	1.20981e-24	2.41962e-21
Sash1	Beta 1	0.0079252	0.382	0.349	1.325e-24	2.64999e-21
Ckap4	Beta 1	0.0508773	0.63	0.638	1.41564e-24	2.83127e-21
Creg1	Beta 1	0.0284277	0.893	0.842	1.51671e-24	3.03342e-21
Xbp1	Beta 1	-0.0449559	0.946	0.893	1.7701e-24	3.5402e-21
Btg1	Beta 1	-0.10694	0.656	0.71	1.81943e-24	3.63887e-21
Ank2	Beta 1	-0.0010575	0.356	0.449	2.25456e-24	4.50912e-21
Nradd	Beta 1	-0.00817627	0.389	0.464	2.2771e-24	4.55419e-21
Fam83g	Beta 1	0.0650667	0.516	0.522	3.11303e-24	6.22606e-21
Tgfbr2	Beta 1	-0.00515472	0.394	0.437	6.06234e-24	1.21247e-20
Plekho2	Beta 1	0.000475846	0.426	0.365	8.86405e-24	1.77281e-20
Tubb3	Beta 1	0.0567966	0.491	0.466	9.43094e-24	1.88619e-20
Pvrl1	Beta 1	0.0301503	0.38	0.467	9.58758e-24	1.91752e-20
Vat1l	Beta 1	0.0478835	0.502	0.476	9.67865e-24	1.93573e-20
Igfbp4	Beta 1	-0.00262121	0.359	0.425	1.10041e-23	2.20083e-20
Gadd45g	Beta 1	0.0126529	0.838	0.818	1.51904e-23	3.03807e-20
Pdyn	Beta 1	0.0526687	0.824	0.792	1.7294e-23	3.4588e-20
Gm11837	Beta 1	0.00666393	0.364	0.422	1.79335e-23	3.5867e-20
Ccdc163	Beta 1	-0.00440253	0.31	0.37	2.2681e-23	4.5362e-20
Dgkg	Beta 1	0.0478555	0.486	0.464	2.90876e-23	5.81751e-20
Cited4	Beta 1	0.00309938	0.331	0.394	3.27541e-23	6.55081e-20
Coro2a	Beta 1	0.00331719	0.408	0.493	3.44506e-23	6.89011e-20
Bicc1	Beta 1	0.0311421	0.534	0.544	3.52316e-23	7.04632e-20
Depdc7	Beta 1	0.01776	0.431	0.41	4.21197e-23	8.42394e-20
Tubb4b	Beta 1	0.00568355	0.757	0.718	4.42094e-23	8.84188e-20
Il17re	Beta 1	0.0239702	0.488	0.502	4.72607e-23	9.45215e-20
Cnn2	Beta 1	-0.00112776	0.192	0.199	5.28944e-23	1.05789e-19
Nucb2	Beta 1	0.0105641	0.956	0.93	5.29734e-23	1.05947e-19
mt-Rnr2	Beta 1	-0.146102	0.998	0.989	5.44982e-23	1.08996e-19
Anxa3	Beta 1	-0.0480092	0.433	0.484	6.14007e-23	1.22801e-19
Serpine2	Beta 1	-0.00532483	0.227	0.294	6.7981e-23	1.35962e-19
Elovl4	Beta 1	0.00172888	0.375	0.447	7.56797e-23	1.51359e-19
S100a1	Beta 1	0.0328213	0.808	0.769	8.15681e-23	1.63136e-19
Frmd6	Beta 1	-8.61334e-05	0.357	0.312	8.68145e-23	1.73629e-19
Rnaset2a	Beta 1	0.0010951	0.776	0.704	9.09206e-23	1.81841e-19
Gal	Beta 1	-0.0239767	0.47	0.501	9.67166e-23	1.93433e-19
Hist2h2bb	Beta 1	0.0014273	0.425	0.496	1.10857e-22	2.21714e-19
Pdgfa	Beta 1	0.0836965	0.507	0.49	1.34976e-22	2.69952e-19
Per3	Beta 1	0.0123462	0.442	0.417	1.44762e-22	2.89523e-19
Ran	Beta 1	-0.00653989	0.748	0.704	2.30192e-22	4.60384e-19
Cttnbp2nl	Beta 1	-0.00415695	0.314	0.365	2.53475e-22	5.06949e-19
Epsti1	Beta 1	-0.00441623	0.474	0.401	2.65208e-22	5.30416e-19
Gpd2	Beta 1	0.057319	0.507	0.503	2.85838e-22	5.71677e-19
Nek6	Beta 1	0.0210752	0.505	0.47	2.88706e-22	5.77411e-19
Smad3	Beta 1	-0.00807698	0.312	0.338	3.18705e-22	6.3741e-19
Ube2s	Beta 1	0.0290771	0.717	0.705	3.21695e-22	6.4339e-19
Hebp1	Beta 1	-0.000270389	0.318	0.286	3.26233e-22	6.52467e-19
Pdlim1	Beta 1	-0.0134469	0.323	0.373	3.382e-22	6.764e-19
Sc4mol	Beta 1	0.0183913	0.626	0.594	4.42916e-22	8.85831e-19
Snrpd1	Beta 1	-0.0908998	0.625	0.677	5.07789e-22	1.01558e-18
Syt12	Beta 1	-0.000436071	0.326	0.376	5.32887e-22	1.06577e-18
Pdzk1ip1	Beta 1	0.0654285	0.658	0.644	5.48536e-22	1.09707e-18
Mgst3	Beta 1	0.0105811	0.54	0.511	6.30907e-22	1.26181e-18
Tubb5	Beta 1	-0.0222795	0.779	0.74	7.21847e-22	1.44369e-18
Lpin2	Beta 1	-0.00301646	0.495	0.483	7.53336e-22	1.50667e-18
Sult1c2	Beta 1	0.00901967	0.409	0.383	8.59636e-22	1.71927e-18
Pfkfb3	Beta 1	-0.154827	0.558	0.585	8.71728e-22	1.74346e-18
2021-09-11	Beta 1	0.0373165	0.579	0.556	9.21961e-22	1.84392e-18
Pkib	Beta 1	0.0457917	0.554	0.531	1.03643e-21	2.07286e-18
Prelid2	Beta 1	-0.0690289	0.43	0.466	1.08025e-21	2.16049e-18
Jun	Beta 1	0.000657152	0.761	0.737	1.31618e-21	2.63235e-18
Lgmn	Beta 1	0.0126417	0.622	0.585	1.35595e-21	2.7119e-18
Ifi30	Beta 1	0.0191187	0.615	0.579	1.614e-21	3.228e-18
Nfatc1	Beta 1	0.0265486	0.475	0.47	2.00015e-21	4.00031e-18
Rasgrf1	Beta 1	0.0497639	0.554	0.527	2.06137e-21	4.12275e-18
Ugp2	Beta 1	-0.0599983	0.501	0.554	2.49427e-21	4.98854e-18
Axl	Beta 1	-0.00173172	0.42	0.397	3.00042e-21	6.00085e-18
Ak4	Beta 1	-0.0881874	0.369	0.414	3.61614e-21	7.23228e-18
Haus8	Beta 1	-0.000986891	0.409	0.355	4.59773e-21	9.19546e-18
Pitpna	Beta 1	0.029999	0.676	0.656	6.92204e-21	1.38441e-17
Chac1	Beta 1	0.109437	0.538	0.533	7.56229e-21	1.51246e-17
Chic2	Beta 1	-0.0245343	0.502	0.565	7.66808e-21	1.53362e-17
Mtf2	Beta 1	0.0414028	0.514	0.509	8.4302e-21	1.68604e-17
Tmem260	Beta 1	0.0307726	0.489	0.479	9.3138e-21	1.86276e-17
Ptges	Beta 1	0.0182668	0.364	0.448	1.07575e-20	2.15151e-17
Rel	Beta 1	-0.0155343	0.495	0.528	1.66874e-20	3.33748e-17
Dlgap5	Beta 1	0.00972936	0.294	0.371	1.70468e-20	3.40935e-17
Scamp5	Beta 1	-0.00395347	0.716	0.683	2.20396e-20	4.40792e-17
Dhfr	Beta 1	0.00761817	0.411	0.48	2.48071e-20	4.96142e-17
Snx5	Beta 1	0.0306101	0.56	0.523	2.53655e-20	5.0731e-17
Fbxl21	Beta 1	-0.00473089	0.414	0.486	2.83051e-20	5.66103e-17
Cenpw	Beta 1	-0.00362442	0.434	0.49	3.33136e-20	6.66272e-17
Egr2	Beta 1	-0.00111332	0.29	0.347	6.0685e-20	1.2137e-16
Mnx1	Beta 1	0.0351886	0.468	0.463	6.15923e-20	1.23185e-16
Cst3	Beta 1	0.0388882	0.989	0.969	6.5849e-20	1.31698e-16
Adora1	Beta 1	0.0157042	0.483	0.468	6.99055e-20	1.39811e-16
Foxp2	Beta 1	0.0274436	0.392	0.479	8.24779e-20	1.64956e-16
Mcm6	Beta 1	-0.00202199	0.44	0.53	8.56987e-20	1.71397e-16
Mvb12b	Beta 1	-0.00322393	0.385	0.351	8.9829e-20	1.79658e-16
Rgs16	Beta 1	-0.0398296	0.626	0.602	1.05883e-19	2.11765e-16
Arrdc3	Beta 1	-0.00401901	0.555	0.53	1.20727e-19	2.41453e-16
Pmm1	Beta 1	0.00793056	0.518	0.491	1.31324e-19	2.62649e-16
Pgk1-rs7	Beta 1	-0.0924742	0.342	0.398	1.35598e-19	2.71196e-16
Upp1	Beta 1	-0.0912934	0.621	0.572	1.96059e-19	3.92119e-16
Myl12a	Beta 1	-0.0781396	0.551	0.597	2.25741e-19	4.51483e-16
Plin3	Beta 1	-0.00817507	0.388	0.445	2.4551e-19	4.9102e-16
Gnb4	Beta 1	0.0140908	0.484	0.498	2.50772e-19	5.01543e-16
Birc3	Beta 1	-0.135511	0.572	0.603	2.55521e-19	5.11041e-16
Bag2	Beta 1	-0.0595302	0.395	0.445	3.12157e-19	6.24315e-16
Ddx58	Beta 1	0.0213722	0.517	0.501	3.23411e-19	6.46822e-16
Ndn	Beta 1	0.0188198	0.601	0.566	3.44188e-19	6.88376e-16
Serpinb9	Beta 1	0.0411945	0.468	0.454	3.56842e-19	7.13683e-16
Mpp2	Beta 1	0.0401571	0.408	0.479	3.71731e-19	7.43462e-16
Cnrip1	Beta 1	0.0157775	0.567	0.551	4.43723e-19	8.87446e-16
Dhx34	Beta 1	0.0365669	0.463	0.458	5.29196e-19	1.05839e-15
Tenm4	Beta 1	-0.0829863	0.596	0.642	7.08335e-19	1.41667e-15
Tbc1d8	Beta 1	0.0226679	0.507	0.508	7.26784e-19	1.45357e-15
Necap2	Beta 1	0.0061271	0.396	0.465	8.44555e-19	1.68911e-15
Pmf1	Beta 1	-0.00284425	0.351	0.411	9.02556e-19	1.80511e-15
Tmem176b	Beta 1	0.00407788	0.954	0.907	1.00209e-18	2.00419e-15
Crlf3	Beta 1	0.00846365	0.443	0.429	1.06344e-18	2.12687e-15
Ehf	Beta 1	-0.0351267	0.704	0.669	1.12731e-18	2.25461e-15
Ncrna00085	Beta 1	0.0572095	0.567	0.58	1.21551e-18	2.43101e-15
Cpn1	Beta 1	0.0663176	0.605	0.597	1.29894e-18	2.59788e-15
Cln8	Beta 1	0.0113711	0.482	0.474	1.71773e-18	3.43546e-15
Mxd1	Beta 1	-0.0120846	0.401	0.465	1.93047e-18	3.86094e-15
Arhgap29	Beta 1	0.00470152	0.437	0.42	2.00892e-18	4.01784e-15
Itpr1	Beta 1	0.014069	0.415	0.394	2.05019e-18	4.10038e-15
Niacr1	Beta 1	-0.0273125	0.342	0.389	2.27558e-18	4.55116e-15
Sdcbp	Beta 1	0.00199426	0.806	0.755	2.28478e-18	4.56957e-15
Cxcl16	Beta 1	-0.0197834	0.429	0.381	2.34752e-18	4.69505e-15
Schip1	Beta 1	0.00201316	0.384	0.351	2.98765e-18	5.97529e-15
Anxa1	Beta 1	-0.0279173	0.461	0.405	3.68834e-18	7.37668e-15
Rgs5	Beta 1	-0.007772	0.249	0.295	3.80916e-18	7.61832e-15
Tspan4	Beta 1	-0.0108496	0.352	0.393	4.27408e-18	8.54816e-15
Fam171b	Beta 1	0.0875086	0.498	0.488	4.42743e-18	8.85486e-15
Ctsh	Beta 1	-0.0105395	0.381	0.426	5.54067e-18	1.10813e-14
Pomc	Beta 1	0.0383948	0.471	0.456	5.6548e-18	1.13096e-14
Dleu2	Beta 1	0.0012993	0.391	0.453	6.86356e-18	1.37271e-14
Herpud1	Beta 1	-0.0483227	0.844	0.814	7.58487e-18	1.51697e-14
Bst2	Beta 1	-0.0564096	0.514	0.518	8.32358e-18	1.66472e-14
Shisa4	Beta 1	-0.00557832	0.339	0.391	9.33644e-18	1.86729e-14
Fam167a	Beta 1	0.01575	0.456	0.459	9.37943e-18	1.87589e-14
Isg20	Beta 1	0.0145606	0.913	0.9	9.59553e-18	1.91911e-14
Slc9a3r1	Beta 1	0.0628104	0.416	0.39	1.03243e-17	2.06486e-14
Pgm2	Beta 1	-0.123051	0.58	0.607	1.17879e-17	2.35758e-14
Lurap1l	Beta 1	0.0485537	0.502	0.486	1.53023e-17	3.06046e-14
Birc2	Beta 1	0.0296873	0.534	0.514	1.70795e-17	3.4159e-14
Tmem97	Beta 1	0.00707573	0.518	0.491	1.73542e-17	3.47084e-14
Baz1a	Beta 1	-0.0129738	0.437	0.501	1.90143e-17	3.80286e-14
Tgfbr1	Beta 1	0.0242539	0.492	0.467	1.94533e-17	3.89067e-14
Rfc4	Beta 1	-0.00693011	0.373	0.423	2.15983e-17	4.31965e-14
AC107744.1	Beta 1	-0.0471631	0.51	0.455	2.53822e-17	5.07644e-14
Psmb8	Beta 1	-0.0265224	0.597	0.553	4.26468e-17	8.52935e-14
Plk3	Beta 1	0.0471489	0.557	0.539	4.34227e-17	8.68454e-14
Gas2l3	Beta 1	-0.0122612	0.243	0.306	5.0549e-17	1.01098e-13
Txn1	Beta 1	-0.0447157	0.912	0.867	5.07361e-17	1.01472e-13
1700017B05Rik	Beta 1	-0.0116817	0.497	0.477	5.56978e-17	1.11396e-13
Sfr1	Beta 1	0.0310429	0.718	0.706	6.10381e-17	1.22076e-13
Pxdc1	Beta 1	-0.0129151	0.408	0.436	6.27728e-17	1.25546e-13
Ncoa7	Beta 1	0.0646689	0.669	0.679	6.34253e-17	1.26851e-13
Eno3	Beta 1	0.004654	0.302	0.35	8.21711e-17	1.64342e-13
Krt19	Beta 1	-0.214753	0.649	0.639	1.08813e-16	2.17627e-13
Pgap1	Beta 1	0.0589783	0.56	0.55	1.09827e-16	2.19655e-13
Tcf7l2	Beta 1	0.0204423	0.539	0.556	1.30412e-16	2.60824e-13
Ifrd1	Beta 1	-0.108777	0.612	0.651	1.30886e-16	2.61771e-13
Nfia	Beta 1	0.0157002	0.433	0.509	1.33635e-16	2.6727e-13
Tesc	Beta 1	0.00611271	0.42	0.478	1.35428e-16	2.70857e-13
C730034F03Rik	Beta 1	-0.00408935	0.423	0.474	1.43646e-16	2.87292e-13
Prkg2	Beta 1	0.00820304	0.289	0.36	1.76906e-16	3.53811e-13
Procr	Beta 1	-0.029028	0.435	0.473	1.78489e-16	3.56977e-13
Ceacam2	Beta 1	-0.085312	0.646	0.602	1.80192e-16	3.60384e-13
Clu	Beta 1	-0.646269	0.504	0.536	1.95752e-16	3.91504e-13
Sqstm1	Beta 1	-0.00371772	0.875	0.826	2.00914e-16	4.01829e-13
Xrcc5	Beta 1	-0.00598929	0.602	0.557	2.49701e-16	4.99403e-13
Mreg	Beta 1	-0.0129002	0.454	0.522	2.66439e-16	5.32878e-13
Fancc	Beta 1	0.00462756	0.372	0.463	2.76107e-16	5.52214e-13
Rap1a	Beta 1	0.00981086	0.606	0.569	2.76775e-16	5.53551e-13
Gng2	Beta 1	-0.0569736	0.56	0.583	2.95165e-16	5.9033e-13
Pitpnc1	Beta 1	0.0514763	0.548	0.54	4.41985e-16	8.83969e-13
Tnfrsf11a	Beta 1	0.00712834	0.333	0.4	4.84401e-16	9.68801e-13
Chsy1	Beta 1	-0.00169016	0.333	0.393	4.9686e-16	9.9372e-13
Rps26	Beta 1	-0.140622	0.992	0.981	5.54291e-16	1.10858e-12
Klf10	Beta 1	0.0303262	0.559	0.54	5.81493e-16	1.16299e-12
RP23-81C12.3	Beta 1	-0.330955	0.358	0.413	6.02539e-16	1.20508e-12
Medag	Beta 1	-0.0118256	0.434	0.459	7.07983e-16	1.41597e-12
Nap1l5	Beta 1	0.0218339	0.428	0.488	8.32799e-16	1.6656e-12
Prcp	Beta 1	0.00739828	0.378	0.369	8.33747e-16	1.66749e-12
Ehd3	Beta 1	0.0298298	0.504	0.518	8.53172e-16	1.70634e-12
Tmem86a	Beta 1	-0.00141268	0.39	0.45	8.75994e-16	1.75199e-12
Mmd	Beta 1	-0.0107144	0.477	0.519	8.90316e-16	1.78063e-12
Akap12	Beta 1	0.00186566	0.418	0.399	9.94557e-16	1.98911e-12
Bmyc	Beta 1	-0.0156765	0.588	0.549	1.07787e-15	2.15573e-12
Itga3	Beta 1	0.0339035	0.472	0.455	1.17795e-15	2.35591e-12
Trpm5	Beta 1	0.0462544	0.437	0.419	1.42821e-15	2.85641e-12
Irs2	Beta 1	0.0459791	0.587	0.587	1.43613e-15	2.87226e-12
1500009L16Rik	Beta 1	-0.0410339	0.616	0.655	1.44639e-15	2.89278e-12
H2-Aa	Beta 1	0.00159222	0.203	0.282	1.46507e-15	2.93013e-12
St6galnac4	Beta 1	0.0316229	0.423	0.411	1.56032e-15	3.12063e-12
Derl1	Beta 1	-0.00109352	0.815	0.788	2.45867e-15	4.91734e-12
Hist2h4	Beta 1	0.00218582	0.39	0.382	2.51525e-15	5.0305e-12
Fam107b	Beta 1	-0.0099114	0.375	0.412	2.63397e-15	5.26794e-12
Mat1a	Beta 1	0.0458249	0.482	0.475	2.83178e-15	5.66356e-12
Dhx58	Beta 1	-0.00143113	0.471	0.435	3.0375e-15	6.07501e-12
Tmem243	Beta 1	-0.00683145	0.471	0.516	3.13349e-15	6.26699e-12
Lama3	Beta 1	-0.0315875	0.576	0.568	3.13756e-15	6.27512e-12
Sncb	Beta 1	-0.0943169	0.553	0.589	3.14065e-15	6.28129e-12
Nfib	Beta 1	-0.0187692	0.445	0.483	3.33653e-15	6.67306e-12
Dusp16	Beta 1	-0.0176807	0.493	0.546	3.85139e-15	7.70278e-12
Lmnb1	Beta 1	0.00210693	0.413	0.48	4.99033e-15	9.98066e-12
Mef2c	Beta 1	0.0133644	0.449	0.46	5.32691e-15	1.06538e-11
Snhg6	Beta 1	-0.0487383	0.578	0.586	5.37026e-15	1.07405e-11
Ddx39	Beta 1	-0.00252457	0.481	0.456	6.0453e-15	1.20906e-11
Stom	Beta 1	-0.0506011	0.728	0.708	6.7487e-15	1.34974e-11
Mef2a	Beta 1	0.042056	0.577	0.578	6.91364e-15	1.38273e-11
Ndrg1	Beta 1	-0.174212	0.67	0.691	7.42231e-15	1.48446e-11
Plagl1	Beta 1	0.0135201	0.467	0.468	8.60597e-15	1.72119e-11
Mical2	Beta 1	0.0350332	0.476	0.471	8.92223e-15	1.78445e-11
Cp	Beta 1	-0.0176674	0.394	0.442	9.5135e-15	1.9027e-11
Pid1	Beta 1	-0.00283093	0.355	0.399	1.02096e-14	2.04193e-11
Cox5a	Beta 1	-0.14981	0.854	0.855	1.10634e-14	2.21268e-11
Ppap2a	Beta 1	-0.00955439	0.423	0.466	1.27253e-14	2.54507e-11
S100a13	Beta 1	-0.00926063	0.738	0.71	1.36283e-14	2.72567e-11
Rgs19	Beta 1	-0.00829118	0.393	0.445	1.44368e-14	2.88736e-11
Luzp1	Beta 1	-0.00125337	0.512	0.575	1.75219e-14	3.50438e-11
Hspa1b	Beta 1	-0.422676	0.491	0.518	1.82236e-14	3.64473e-11
Wipf1	Beta 1	0.00830068	0.379	0.464	1.94527e-14	3.89054e-11
Myadm	Beta 1	0.041324	0.543	0.54	1.94682e-14	3.89365e-11
Slc45a4	Beta 1	0.035887	0.473	0.471	1.95789e-14	3.91577e-11
S100a6	Beta 1	-0.131804	0.5	0.533	1.96435e-14	3.9287e-11
Steap4	Beta 1	-0.116468	0.427	0.469	1.9977e-14	3.9954e-11
Scg3	Beta 1	0.0269864	0.992	0.963	2.01415e-14	4.02831e-11
Angptl6	Beta 1	-0.0309372	0.35	0.408	2.07938e-14	4.15876e-11
Mast4	Beta 1	-0.0105976	0.766	0.774	2.17605e-14	4.3521e-11
2210019I11Rik	Beta 1	0.000263033	0.349	0.319	2.44701e-14	4.89402e-11
Iscu	Beta 1	0.00895021	0.696	0.667	2.74831e-14	5.49661e-11
Cfb	Beta 1	-0.105974	0.477	0.446	2.76106e-14	5.52211e-11
Ccrn4l	Beta 1	0.00451835	0.472	0.536	3.55719e-14	7.11437e-11
Neurl3	Beta 1	-0.0499	0.47	0.48	3.67985e-14	7.3597e-11
Ache	Beta 1	0.0264505	0.485	0.479	3.78215e-14	7.5643e-11
Pmepa1	Beta 1	-0.105846	0.718	0.753	3.92205e-14	7.84411e-11
Plod2	Beta 1	-0.0334606	0.482	0.432	4.17292e-14	8.34583e-11
Plcb1	Beta 1	0.0533351	0.452	0.456	4.25308e-14	8.50616e-11
Cndp2	Beta 1	0.0251961	0.534	0.52	6.56022e-14	1.31204e-10
Gng11	Beta 1	-0.0199431	0.296	0.341	6.69594e-14	1.33919e-10
Ezr	Beta 1	0.0195872	0.588	0.579	7.1584e-14	1.43168e-10
Ceacam1	Beta 1	-0.142108	0.673	0.61	7.23315e-14	1.44663e-10
Tsc22d2	Beta 1	-0.000630105	0.444	0.5	7.38664e-14	1.47733e-10
Entpd2	Beta 1	0.00677758	0.395	0.378	8.21275e-14	1.64255e-10
Psat1	Beta 1	0.0363702	0.529	0.517	8.45702e-14	1.6914e-10
Insrr	Beta 1	0.095729	0.419	0.407	8.50964e-14	1.70193e-10
Rtp4	Beta 1	-0.0227128	0.467	0.497	8.62338e-14	1.72468e-10
Steap1	Beta 1	-0.0246225	0.522	0.557	9.08669e-14	1.81734e-10
Tfrc	Beta 1	0.0220565	0.527	0.511	9.32613e-14	1.86523e-10
Ifitm3	Beta 1	-0.0914683	0.49	0.516	9.74077e-14	1.94815e-10
Terf2ip	Beta 1	0.0401978	0.533	0.529	1.09446e-13	2.18892e-10
Rhou	Beta 1	0.0287504	0.551	0.543	1.12544e-13	2.25089e-10
Ctsl	Beta 1	-0.194265	0.984	0.955	1.12812e-13	2.25625e-10
Ift122	Beta 1	0.0222966	0.465	0.467	1.13734e-13	2.27469e-10
Ifi203	Beta 1	-0.011077	0.476	0.453	1.21361e-13	2.42721e-10
Vldlr	Beta 1	-0.084793	0.653	0.709	1.48377e-13	2.96754e-10
Arid5b	Beta 1	-0.00167095	0.412	0.391	1.50089e-13	3.00178e-10
AC092404.1	Beta 1	-0.0399747	0.615	0.619	1.53698e-13	3.07396e-10
Ccdc34	Beta 1	0.0215475	0.456	0.434	1.58197e-13	3.16393e-10
Supt4a	Beta 1	-0.00622916	0.585	0.561	1.6105e-13	3.221e-10
Gnl3	Beta 1	-0.056042	0.638	0.677	1.63661e-13	3.27321e-10
Zfp36l1	Beta 1	-0.0458384	0.472	0.495	1.84721e-13	3.69441e-10
Dhrs3	Beta 1	-0.00539513	0.425	0.49	1.95844e-13	3.91687e-10
Vasp	Beta 1	0.0278621	0.628	0.621	2.05515e-13	4.11031e-10
Enc1	Beta 1	0.0138227	0.464	0.446	2.23316e-13	4.46632e-10
H2-Q6	Beta 1	-0.0138522	0.517	0.448	2.37707e-13	4.75414e-10
Cdc25b	Beta 1	0.0098538	0.46	0.467	2.6157e-13	5.2314e-10
Stxbp6	Beta 1	0.0270748	0.531	0.589	2.84748e-13	5.69496e-10
Notch1	Beta 1	0.0501676	0.421	0.42	2.91337e-13	5.82673e-10
Basp1	Beta 1	-0.0702688	0.452	0.482	2.96153e-13	5.92306e-10
Ddit4l	Beta 1	-0.00382532	0.381	0.445	3.32802e-13	6.65604e-10
Pros1	Beta 1	0.00431536	0.337	0.406	3.34531e-13	6.69063e-10
Taldo1	Beta 1	-0.000654694	0.728	0.723	3.45896e-13	6.91791e-10
Trib2	Beta 1	0.00598965	0.375	0.355	3.54344e-13	7.08687e-10
Acat2	Beta 1	0.0116384	0.44	0.447	3.73626e-13	7.47252e-10
Slc16a3	Beta 1	-0.0744967	0.34	0.38	4.15244e-13	8.30489e-10
Impdh2	Beta 1	0.00121884	0.505	0.486	4.54231e-13	9.08462e-10
Magi3	Beta 1	-0.00222846	0.377	0.41	5.44552e-13	1.0891e-09
Csgalnact1	Beta 1	-0.00271009	0.299	0.351	5.45105e-13	1.09021e-09
Rnf19b	Beta 1	0.0140167	0.513	0.497	5.48273e-13	1.09655e-09
Ddx21	Beta 1	0.0260349	0.685	0.694	5.73097e-13	1.14619e-09
Sertad1	Beta 1	-0.0326366	0.421	0.469	5.76823e-13	1.15365e-09
Hspd1	Beta 1	-0.0210499	0.691	0.665	5.80414e-13	1.16083e-09
Pcdhb21	Beta 1	0.0150461	0.377	0.435	6.13072e-13	1.22614e-09
Tspan33	Beta 1	-0.00815077	0.454	0.505	6.41583e-13	1.28317e-09
Spred1	Beta 1	-0.00355907	0.388	0.347	6.50421e-13	1.30084e-09
Srxn1	Beta 1	0.0452124	0.624	0.625	6.86942e-13	1.37388e-09
Jarid2	Beta 1	0.0584085	0.473	0.478	7.04386e-13	1.40877e-09
Csrp1	Beta 1	0.0152278	0.521	0.51	7.23158e-13	1.44632e-09
Galnt18	Beta 1	-0.00900655	0.539	0.504	7.47848e-13	1.4957e-09
Arc	Beta 1	0.0131086	0.394	0.463	7.54119e-13	1.50824e-09
Pard3	Beta 1	0.0424191	0.433	0.514	7.84496e-13	1.56899e-09
Pcsk9	Beta 1	0.0379764	0.348	0.333	8.49844e-13	1.69969e-09
Nr1d1	Beta 1	-0.0421995	0.446	0.496	9.27278e-13	1.85456e-09
Tank	Beta 1	0.00619086	0.498	0.557	1.0013e-12	2.00259e-09
Specc1	Beta 1	-0.00338185	0.381	0.429	1.04792e-12	2.09585e-09
Slc38a1	Beta 1	-0.00612676	0.422	0.368	1.14474e-12	2.28949e-09
Pkig	Beta 1	-0.008286	0.483	0.536	1.47094e-12	2.94188e-09
Apitd1	Beta 1	0.0318641	0.444	0.427	1.94883e-12	3.89765e-09
Plec	Beta 1	0.0487035	0.566	0.568	2.14799e-12	4.29598e-09
Atp8a1	Beta 1	0.0522885	0.543	0.546	2.16057e-12	4.32115e-09
Sult1d1	Beta 1	-0.00465932	0.489	0.532	2.25731e-12	4.51462e-09
Ppap2c	Beta 1	-0.0118542	0.566	0.543	2.73703e-12	5.47407e-09
H2afx	Beta 1	-0.0167157	0.416	0.466	2.98987e-12	5.97974e-09
Tnip1	Beta 1	-0.0779724	0.579	0.627	3.38517e-12	6.77034e-09
Ahr	Beta 1	-0.00195292	0.374	0.438	3.39338e-12	6.78677e-09
Syngr1	Beta 1	0.0607698	0.495	0.5	3.39687e-12	6.79374e-09
Rnf213	Beta 1	0.00857789	0.424	0.486	3.74183e-12	7.48366e-09
Gm9294	Beta 1	0.0117983	0.933	0.912	4.13672e-12	8.27344e-09
Uchl1	Beta 1	0.00457299	0.288	0.33	4.82605e-12	9.6521e-09
Hist1h1d	Beta 1	0.0192817	0.498	0.493	5.97672e-12	1.19534e-08
Bin1	Beta 1	0.0513917	0.449	0.428	7.18783e-12	1.43757e-08
Egfl7	Beta 1	0.00247602	0.388	0.381	7.49141e-12	1.49828e-08
Nfix	Beta 1	0.0681937	0.47	0.474	8.01915e-12	1.60383e-08
Hist3h2ba	Beta 1	0.00679269	0.354	0.325	8.10554e-12	1.62111e-08
Nfil3	Beta 1	-0.0203363	0.497	0.465	8.28844e-12	1.65769e-08
Mtus1	Beta 1	0.0205122	0.502	0.49	8.37436e-12	1.67487e-08
Fam60a	Beta 1	-0.00371991	0.508	0.565	8.7171e-12	1.74342e-08
Snta1	Beta 1	0.000578128	0.359	0.412	1.0919e-11	2.18379e-08
Sema4b	Beta 1	0.00691819	0.488	0.557	1.17818e-11	2.35636e-08
H2-K1	Beta 1	-0.122299	0.968	0.934	1.44312e-11	2.88624e-08
Zfp703	Beta 1	-0.0208814	0.283	0.321	1.64134e-11	3.28268e-08
Psme2	Beta 1	-0.0249962	0.742	0.713	1.76176e-11	3.52352e-08
Mgat4b	Beta 1	-0.0196311	0.484	0.546	1.94518e-11	3.89036e-08
Tle4	Beta 1	-0.0131069	0.421	0.467	1.94913e-11	3.89827e-08
Tlcd2	Beta 1	-0.00854577	0.447	0.497	2.48657e-11	4.97313e-08
Amigo2	Beta 1	0.0020776	0.512	0.491	2.52096e-11	5.04191e-08
Ccdc23	Beta 1	-0.00255914	0.426	0.475	2.52816e-11	5.05633e-08
Arhgdib	Beta 1	-0.00356215	0.385	0.402	2.58916e-11	5.17832e-08
Cul9	Beta 1	0.0498712	0.446	0.457	2.85253e-11	5.70505e-08
Wisp1	Beta 1	-0.00389398	0.388	0.443	3.65785e-11	7.3157e-08
Tes	Beta 1	0.0348605	0.7	0.701	3.88076e-11	7.76153e-08
Hist1h4h	Beta 1	0.0120187	0.705	0.721	4.29874e-11	8.59748e-08
Bhlhe41	Beta 1	-0.0829038	0.521	0.558	4.71748e-11	9.43495e-08
Fchsd2	Beta 1	0.0074333	0.431	0.403	5.07259e-11	1.01452e-07
Trib3	Beta 1	-0.0443677	0.518	0.563	5.12251e-11	1.0245e-07
Oas1a	Beta 1	-0.000806149	0.478	0.517	5.40376e-11	1.08075e-07
F11r	Beta 1	0.00854433	0.609	0.587	5.52591e-11	1.10518e-07
Tap1	Beta 1	-0.0040194	0.434	0.496	5.74145e-11	1.14829e-07
Bambi	Beta 1	0.0260895	0.575	0.555	5.91496e-11	1.18299e-07
Tcirg1	Beta 1	0.00451678	0.418	0.482	5.97194e-11	1.19439e-07
Rap2a	Beta 1	0.0114757	0.549	0.536	6.12645e-11	1.22529e-07
Afap1	Beta 1	0.00311914	0.381	0.428	6.58156e-11	1.31631e-07
1600002H07Rik	Beta 1	-0.0018872	0.352	0.4	7.03601e-11	1.4072e-07
Gm20417	Beta 1	-0.0577285	0.635	0.663	7.11132e-11	1.42226e-07
Lyar	Beta 1	-0.03602	0.555	0.596	7.30506e-11	1.46101e-07
Snhg3	Beta 1	0.00429502	0.624	0.612	7.85976e-11	1.57195e-07
Hsd17b7	Beta 1	0.00655615	0.326	0.375	8.13688e-11	1.62738e-07
Rnf149	Beta 1	0.0263387	0.539	0.552	8.30503e-11	1.66101e-07
Col4a2	Beta 1	-0.0188142	0.575	0.521	9.31904e-11	1.86381e-07
Ifit1	Beta 1	0.000858793	0.475	0.535	9.92039e-11	1.98408e-07
8430410A17Rik	Beta 1	0.0095837	0.528	0.503	1.21664e-10	2.43328e-07
Fdx1	Beta 1	-0.0438603	0.544	0.58	1.23428e-10	2.46857e-07
mt-Rnr1	Beta 1	-0.166762	0.975	0.932	1.31237e-10	2.62473e-07
Aldh1l2	Beta 1	-0.0152581	0.557	0.626	1.42295e-10	2.84591e-07
Ctnnbip1	Beta 1	-0.106506	0.485	0.519	1.64799e-10	3.29599e-07
Hgsnat	Beta 1	0.0260845	0.49	0.494	1.84422e-10	3.68844e-07
Hk1	Beta 1	-0.00593435	0.371	0.397	2.06999e-10	4.13997e-07
Plekho1	Beta 1	0.00269597	0.328	0.374	2.07035e-10	4.1407e-07
Lpl	Beta 1	0.0767636	0.427	0.416	2.18172e-10	4.36343e-07
Vim	Beta 1	-0.0429895	0.572	0.533	2.21377e-10	4.42754e-07
Rrp15	Beta 1	-0.0014702	0.505	0.489	2.33519e-10	4.67038e-07
Pgm2l1	Beta 1	0.0064826	0.392	0.452	2.46518e-10	4.93035e-07
Resp18	Beta 1	-0.0863159	0.955	0.933	2.48217e-10	4.96434e-07
Setmar	Beta 1	0.00436219	0.423	0.478	2.52713e-10	5.05425e-07
Rps27l	Beta 1	-0.129743	0.954	0.943	2.54819e-10	5.09638e-07
Dos	Beta 1	0.0380053	0.572	0.58	2.63318e-10	5.26635e-07
Mapkapk3	Beta 1	0.000729157	0.481	0.47	3.22279e-10	6.44558e-07
Isg15	Beta 1	-0.016648	0.444	0.464	3.41775e-10	6.83551e-07
Fam105a	Beta 1	0.00813554	0.404	0.478	3.48897e-10	6.97793e-07
Pold1	Beta 1	0.0124723	0.43	0.439	3.49024e-10	6.98047e-07
Timm10	Beta 1	-0.0100589	0.577	0.566	3.57949e-10	7.15898e-07
Stk4	Beta 1	0.0325942	0.45	0.525	3.7186e-10	7.43721e-07
Man2b1	Beta 1	0.0219934	0.448	0.439	3.77589e-10	7.55177e-07
Gm2a	Beta 1	0.0564991	0.482	0.481	3.88661e-10	7.77322e-07
Mpzl1	Beta 1	-0.063628	0.498	0.542	4.08866e-10	8.17733e-07
Gadd45a	Beta 1	0.00253989	0.447	0.427	4.55863e-10	9.11725e-07
Apoe	Beta 1	-0.0168076	0.435	0.457	5.17934e-10	1.03587e-06
Trf	Beta 1	-0.0163669	0.426	0.438	5.66431e-10	1.13286e-06
Cadm1	Beta 1	-0.00569931	0.529	0.569	5.81317e-10	1.16263e-06
Flrt1	Beta 1	0.0388732	0.475	0.48	6.09759e-10	1.21952e-06
Panx1	Beta 1	-0.00106334	0.239	0.273	6.68363e-10	1.33673e-06
B4galnt1	Beta 1	-0.00742498	0.37	0.33	6.71962e-10	1.34392e-06
Nyap2	Beta 1	0.0388505	0.493	0.52	6.76222e-10	1.35244e-06
Sdc3	Beta 1	0.0100676	0.541	0.542	6.80941e-10	1.36188e-06
1810011O10Rik	Beta 1	-0.0312664	0.347	0.325	6.86876e-10	1.37375e-06
Csrnp1	Beta 1	-0.00245902	0.485	0.491	7.11686e-10	1.42337e-06
Tubb6	Beta 1	-0.0407384	0.448	0.425	7.13038e-10	1.42608e-06
RP24-64D24.4	Beta 1	-0.00681964	0.457	0.437	7.15889e-10	1.43178e-06
Plcxd2	Beta 1	0.0303904	0.56	0.56	7.51268e-10	1.50254e-06
Adra2a	Beta 1	0.0288382	0.563	0.567	8.04459e-10	1.60892e-06
Txnip	Beta 1	0.0432648	0.585	0.576	8.05616e-10	1.61123e-06
Nr1h3	Beta 1	0.0271353	0.455	0.512	8.47209e-10	1.69442e-06
Bnip2	Beta 1	-0.00649971	0.444	0.421	9.23389e-10	1.84678e-06
Tjp2	Beta 1	0.023193	0.565	0.559	9.79318e-10	1.95864e-06
Sec11c	Beta 1	-0.091167	0.972	0.954	1.01035e-09	2.0207e-06
Lamc1	Beta 1	0.0063341	0.438	0.437	1.02051e-09	2.04101e-06
Sdf2l1	Beta 1	-0.0196666	0.875	0.859	1.03029e-09	2.06057e-06
Ffar4	Beta 1	-0.00132413	0.418	0.395	1.04474e-09	2.08948e-06
Casp8	Beta 1	0.00896411	0.447	0.433	1.0558e-09	2.11159e-06
Gna14	Beta 1	0.0060167	0.617	0.608	1.08111e-09	2.16221e-06
Hfe	Beta 1	0.0188869	0.338	0.324	1.08943e-09	2.17886e-06
Mllt3	Beta 1	0.0077734	0.463	0.516	1.12133e-09	2.24266e-06
Rbms1	Beta 1	0.00190522	0.403	0.452	1.12991e-09	2.25981e-06
Rps4y2	Beta 1	-0.0279632	0.46	0.506	1.18601e-09	2.37201e-06
Il1b	Beta 1	-0.0195042	0.351	0.386	1.2274e-09	2.45481e-06
Hspa9	Beta 1	-0.0197126	0.842	0.818	1.31099e-09	2.62198e-06
H2afz	Beta 1	-0.106868	0.519	0.547	1.47127e-09	2.94254e-06
Pold4	Beta 1	-0.0378131	0.507	0.548	1.52899e-09	3.05798e-06
Irf1	Beta 1	0.024489	0.519	0.523	1.66864e-09	3.33727e-06
Ifi27l1	Beta 1	-0.14718	0.83	0.81	1.7249e-09	3.4498e-06
Hexb	Beta 1	0.0187905	0.469	0.454	1.75463e-09	3.50926e-06
Ccng2	Beta 1	-0.0348655	0.429	0.449	2.02442e-09	4.04884e-06
Spry2	Beta 1	0.0103891	0.481	0.478	2.27566e-09	4.55132e-06
Dbf4	Beta 1	-0.00396534	0.376	0.432	2.29943e-09	4.59887e-06
Tmem98	Beta 1	0.00360384	0.423	0.464	2.604e-09	5.20801e-06
Cebpb	Beta 1	-0.0445717	0.762	0.75	2.87212e-09	5.74423e-06
AW011738	Beta 1	-0.00220818	0.412	0.458	3.28352e-09	6.56705e-06
Vasn	Beta 1	0.00679525	0.377	0.441	3.30259e-09	6.60519e-06
Ak1	Beta 1	0.0371695	0.441	0.442	3.52524e-09	7.05047e-06
Tmem41a	Beta 1	0.00862223	0.389	0.445	3.66926e-09	7.33851e-06
Kctd11	Beta 1	0.0113429	0.402	0.454	4.23457e-09	8.46914e-06
Ifit3	Beta 1	0.0109564	0.398	0.373	4.60611e-09	9.21221e-06
Dnajc24	Beta 1	-0.0951048	0.558	0.584	5.27248e-09	1.0545e-05
Gm6104	Beta 1	-0.00824103	0.325	0.375	6.33455e-09	1.26691e-05
Aldh3b1	Beta 1	0.0108958	0.441	0.515	6.64154e-09	1.32831e-05
Aqp4	Beta 1	0.064224	0.447	0.462	7.29714e-09	1.45943e-05
Gucy1b3	Beta 1	0.00429521	0.431	0.425	8.75886e-09	1.75177e-05
Lig1	Beta 1	0.00715173	0.356	0.399	9.328e-09	1.8656e-05
Gcgr	Beta 1	0.0798403	0.366	0.346	9.77788e-09	1.95558e-05
Kctd1	Beta 1	0.00850896	0.426	0.418	1.07049e-08	2.14098e-05
Aurka	Beta 1	-0.000852414	0.32	0.365	1.07255e-08	2.14511e-05
Qk	Beta 1	0.00367598	0.561	0.573	1.183e-08	2.366e-05
Tspan9	Beta 1	0.016924	0.323	0.311	1.1978e-08	2.39559e-05
Sap30	Beta 1	-0.0315729	0.414	0.446	1.28764e-08	2.57527e-05
BC007180	Beta 1	0.0261736	0.528	0.557	1.37003e-08	2.74006e-05
Pkhd1	Beta 1	0.00430148	0.428	0.494	1.41923e-08	2.83847e-05
Ddit3	Beta 1	-0.227902	0.566	0.583	1.44895e-08	2.89791e-05
Myo1b	Beta 1	-0.0239887	0.512	0.556	1.80428e-08	3.60856e-05
Pkp3	Beta 1	-0.00470907	0.471	0.516	2.10216e-08	4.20432e-05
Lats2	Beta 1	-0.00192054	0.315	0.279	2.33069e-08	4.66138e-05
Adam8	Beta 1	-0.0126293	0.488	0.5	2.43555e-08	4.8711e-05
Rps12	Beta 1	-0.0823425	0.971	0.953	2.56614e-08	5.13229e-05
Acot2	Beta 1	0.014803	0.404	0.457	3.21157e-08	6.42314e-05
Stk35	Beta 1	0.00132	0.621	0.621	3.75046e-08	7.50093e-05
Cyb5	Beta 1	0.00444867	0.643	0.639	3.80736e-08	7.61472e-05
Bcl2a1b	Beta 1	0.000981905	0.168	0.229	3.85324e-08	7.70649e-05
Itm2b	Beta 1	0.000383453	0.911	0.872	4.05276e-08	8.10552e-05
Tiam1	Beta 1	0.00131329	0.387	0.427	4.26644e-08	8.53288e-05
Cpa2	Beta 1	-0.0811618	0.408	0.394	4.76303e-08	9.52605e-05
Fhl2	Beta 1	-0.0180034	0.565	0.58	4.97836e-08	9.95672e-05
Arhgef40	Beta 1	0.00260915	0.416	0.426	5.09997e-08	0.000101999
Grasp	Beta 1	0.00419281	0.363	0.334	5.21808e-08	0.000104362
Cblc	Beta 1	-0.0195928	0.555	0.539	5.48314e-08	0.000109663
Mllt11	Beta 1	-0.0308795	0.572	0.601	5.51284e-08	0.000110257
Sub1	Beta 1	-0.025376	0.809	0.796	6.02059e-08	0.000120412
Asph	Beta 1	0.00502378	0.529	0.511	6.39027e-08	0.000127805
Nedd9	Beta 1	-0.00166828	0.39	0.363	6.45559e-08	0.000129112
Vstm2l	Beta 1	0.0482151	0.463	0.458	6.66099e-08	0.00013322
Adk	Beta 1	0.0189292	0.633	0.622	6.66549e-08	0.00013331
Mrps6	Beta 1	-0.00184989	0.52	0.519	6.77516e-08	0.000135503
Lacc1	Beta 1	-0.00588894	0.43	0.42	7.18341e-08	0.000143668
Dnajc7	Beta 1	0.0115842	0.621	0.609	7.85314e-08	0.000157063
Fam177a	Beta 1	0.00487772	0.518	0.499	8.55739e-08	0.000171148
Trp53i11	Beta 1	0.0176993	0.631	0.635	8.95696e-08	0.000179139
F2rl1	Beta 1	0.0114577	0.495	0.5	1.04807e-07	0.000209615
Cd40	Beta 1	-0.0460046	0.548	0.508	1.08073e-07	0.000216146
Abcc3	Beta 1	0.013934	0.369	0.423	1.09017e-07	0.000218034
Aprt	Beta 1	0.00143277	0.622	0.612	1.20441e-07	0.000240881
Palld	Beta 1	-0.00771274	0.502	0.511	1.22417e-07	0.000244834
Tor3a	Beta 1	-0.000143676	0.595	0.655	1.29026e-07	0.000258051
Rspo4	Beta 1	0.0447587	0.609	0.614	1.47438e-07	0.000294877
Mrto4	Beta 1	-0.00952522	0.511	0.493	1.47565e-07	0.00029513
Anp32b	Beta 1	-0.0228674	0.744	0.722	1.56923e-07	0.000313847
Rab20	Beta 1	0.00421321	0.403	0.392	1.78917e-07	0.000357835
Tnfaip8	Beta 1	-0.0354973	0.436	0.466	1.92329e-07	0.000384659
Cryba2	Beta 1	0.0398387	0.389	0.379	1.937e-07	0.000387401
Cyfip1	Beta 1	0.0395103	0.554	0.581	2.01175e-07	0.000402349
Dusp6	Beta 1	0.00442138	0.462	0.524	2.11147e-07	0.000422294
A830010M20Rik	Beta 1	-0.0354373	0.702	0.681	2.20743e-07	0.000441486
Syndig1l	Beta 1	0.00159821	0.66	0.649	2.24628e-07	0.000449256
mt-Nd6	Beta 1	0.00986938	0.585	0.61	2.38697e-07	0.000477394
Gdap1l1	Beta 1	0.0335677	0.474	0.471	2.62577e-07	0.000525154
Fxyd6	Beta 1	-0.0140497	0.489	0.535	2.66608e-07	0.000533216
Sntb2	Beta 1	0.000850403	0.391	0.427	3.00735e-07	0.00060147
Vgll4	Beta 1	0.0173129	0.484	0.545	3.02393e-07	0.000604786
Klf6	Beta 1	-0.0821583	0.479	0.509	3.30578e-07	0.000661157
Pole4	Beta 1	-0.0101473	0.503	0.535	3.31729e-07	0.000663458
Dck	Beta 1	0.00522493	0.367	0.416	3.92784e-07	0.000785569
Arl6ip1	Beta 1	0.0149493	0.693	0.695	4.82334e-07	0.000964667
Soat1	Beta 1	0.0164605	0.55	0.546	4.96184e-07	0.000992369
Rap1gap	Beta 1	0.0331091	0.401	0.458	5.03896e-07	0.00100779
C1qtnf4	Beta 1	-0.00208192	0.536	0.583	5.68849e-07	0.0011377
AC142191.1	Beta 1	-0.0139637	0.486	0.505	5.73861e-07	0.00114772
F3	Beta 1	-0.0245201	0.46	0.436	6.13126e-07	0.00122625
Fh1	Beta 1	-0.0441315	0.737	0.692	6.58761e-07	0.00131752
Gem	Beta 1	-0.021244	0.393	0.409	7.30159e-07	0.00146032
Grb10	Beta 1	0.0272397	0.42	0.412	7.42781e-07	0.00148556
Golt1a	Beta 1	0.0107671	0.435	0.425	7.43761e-07	0.00148752
Pla2g16	Beta 1	0.00163208	0.363	0.414	8.03735e-07	0.00160747
Rnf152	Beta 1	-0.000469687	0.49	0.481	8.06317e-07	0.00161263
Nudt7	Beta 1	0.00346434	0.613	0.604	8.32984e-07	0.00166597
Itpr3	Beta 1	0.0187768	0.492	0.498	9.03077e-07	0.00180615
Epb4.1l2	Beta 1	-0.00881048	0.317	0.324	9.10917e-07	0.00182183
RASSF10	Beta 1	-0.0021921	0.37	0.412	1.02002e-06	0.00204004
Gm12840	Beta 1	-0.00360032	0.236	0.268	1.09707e-06	0.00219413
Lbp	Beta 1	-0.0273665	0.502	0.451	1.1202e-06	0.00224041
Rgs11	Beta 1	0.0366045	0.526	0.535	1.12315e-06	0.0022463
Plac8	Beta 1	-0.0202701	0.43	0.41	1.1303e-06	0.0022606
Klf4	Beta 1	-0.0230512	0.463	0.491	1.13754e-06	0.00227507
Egfr	Beta 1	-0.00558645	0.478	0.469	1.25394e-06	0.00250788
Ggct	Beta 1	0.0188689	0.458	0.457	1.29546e-06	0.00259092
Bzw2	Beta 1	0.010071	0.507	0.552	1.3278e-06	0.00265559
Tgif1	Beta 1	-0.0246405	0.452	0.418	1.34712e-06	0.00269423
Dll4	Beta 1	0.00997937	0.384	0.381	1.38499e-06	0.00276997
Rhob	Beta 1	0.0112499	0.599	0.589	1.50118e-06	0.00300235
Ier5	Beta 1	-0.0306615	0.54	0.58	1.5269e-06	0.0030538
Rbm38	Beta 1	-0.00326822	0.288	0.295	1.60827e-06	0.00321654
Npr2	Beta 1	0.012489	0.379	0.381	1.61931e-06	0.00323863
Asap1	Beta 1	0.00407104	0.533	0.532	1.69534e-06	0.00339069
Mipep	Beta 1	0.0127654	0.406	0.45	1.79125e-06	0.00358251
Lamc2	Beta 1	-0.0344714	0.566	0.595	2.1312e-06	0.0042624
Tfpi2	Beta 1	-0.0145351	0.373	0.36	2.14807e-06	0.00429614
S100a11	Beta 1	-0.110856	0.865	0.843	2.45939e-06	0.00491877
1500012F01Rik	Beta 1	-0.0506468	0.587	0.605	2.6822e-06	0.0053644
Trp53inp1	Beta 1	0.0379707	0.532	0.548	2.71991e-06	0.00543982
St14	Beta 1	0.020075	0.594	0.6	2.72114e-06	0.00544229
Plaur	Beta 1	-0.0251619	0.515	0.544	2.78182e-06	0.00556364
Mcm7	Beta 1	0.00477841	0.43	0.472	3.27545e-06	0.00655091
Slc4a4	Beta 1	0.00256973	0.391	0.376	3.57475e-06	0.00714949
Tbc1d4	Beta 1	0.0215415	0.363	0.426	3.5767e-06	0.00715339
Sesn2	Beta 1	0.0710884	0.481	0.499	3.90425e-06	0.0078085
Nebl	Beta 1	0.00140631	0.356	0.404	3.92243e-06	0.00784487
Gm16516	Beta 1	0.00442965	0.483	0.495	3.96335e-06	0.0079267
Hpgds	Beta 1	-0.0029535	0.48	0.53	3.97663e-06	0.00795327
Cat	Beta 1	0.0076483	0.436	0.442	4.01179e-06	0.00802359
Fam129b	Beta 1	0.0158401	0.453	0.45	4.03018e-06	0.00806037
Ipo11	Beta 1	0.00179441	0.429	0.476	4.40118e-06	0.00880236
Rbp4	Beta 1	-0.163221	0.582	0.581	4.50928e-06	0.00901857
Smpd3	Beta 1	0.0551846	0.539	0.564	4.70281e-06	0.00940561
Nbl1	Beta 1	-0.0293798	0.475	0.5	4.71922e-06	0.00943845
Nasp	Beta 1	0.000571838	0.471	0.517	4.7463e-06	0.00949261
Pml	Beta 1	0.0278807	0.375	0.438	4.78041e-06	0.00956081
Cldn6	Beta 1	0.0194284	0.433	0.432	4.78234e-06	0.00956468
Perp	Beta 1	-0.0198276	0.487	0.524	5.4337e-06	0.0108674
Nos3	Beta 1	-0.0059316	0.483	0.438	5.9182e-06	0.0118364
Casp3	Beta 1	-0.00873246	0.454	0.493	6.11965e-06	0.0122393
Selenbp1	Beta 1	-0.0550107	0.388	0.395	6.36872e-06	0.0127374
Fam111a	Beta 1	-0.0113242	0.504	0.478	6.38961e-06	0.0127792
Rcan1	Beta 1	0.00529587	0.48	0.474	6.49735e-06	0.0129947
Esd	Beta 1	-0.0598964	0.787	0.765	6.56741e-06	0.0131348
Fam214a	Beta 1	0.0237207	0.426	0.434	7.01207e-06	0.0140241
Cct4	Beta 1	-0.0304872	0.652	0.638	7.06377e-06	0.0141275
Pigr	Beta 1	0.00295726	0.542	0.608	7.36723e-06	0.0147345
Meox1	Beta 1	0.00964121	0.433	0.476	8.0528e-06	0.0161056
Mdfic	Beta 1	-0.0020451	0.464	0.426	8.42652e-06	0.016853
CT030166.1	Beta 1	-0.00616363	0.465	0.534	8.61218e-06	0.0172244
Alox5ap	Beta 1	0.0332534	0.493	0.515	8.89527e-06	0.0177905
Smc2	Beta 1	0.00626129	0.447	0.452	9.10936e-06	0.0182187
Rab8b	Beta 1	0.00978168	0.48	0.534	9.27843e-06	0.0185569
Sdc2	Beta 1	0.0253786	0.458	0.455	9.90191e-06	0.0198038
Plscr1	Beta 1	-0.078414	0.636	0.609	1.00836e-05	0.0201672
Tgfb1	Beta 1	-0.024251	0.526	0.518	1.02582e-05	0.0205163
Camk1	Beta 1	0.0258088	0.408	0.399	1.03388e-05	0.0206776
Herc4	Beta 1	-0.0062139	0.546	0.539	1.03714e-05	0.0207428
Zfand2a	Beta 1	-0.0570809	0.622	0.655	1.05942e-05	0.0211885
Psme1	Beta 1	-0.00267501	0.648	0.64	1.06186e-05	0.0212372
Cyth4	Beta 1	-0.00243147	0.421	0.466	1.08005e-05	0.021601
Col18a1	Beta 1	-0.0180731	0.425	0.437	1.10444e-05	0.0220888
Gsdma	Beta 1	-0.0399032	0.928	0.871	1.12927e-05	0.0225853
AL807833.1	Beta 1	0.00390206	0.466	0.487	1.24996e-05	0.0249993
Timp2	Beta 1	0.0108374	0.47	0.509	1.33046e-05	0.0266093
Lrp1	Beta 1	-0.00185651	0.374	0.414	1.51057e-05	0.0302114
Hn1	Beta 1	-0.0398542	0.519	0.563	1.57981e-05	0.0315962
Gpld1	Beta 1	0.0178883	0.403	0.474	1.73154e-05	0.0346309
Lpar6	Beta 1	0.0352457	0.471	0.492	1.80104e-05	0.0360207
Serpinh1	Beta 1	-0.0230986	0.51	0.49	1.84302e-05	0.0368604
Slfn10-ps	Beta 1	-0.00233084	0.428	0.489	1.91088e-05	0.0382176
Psmb10	Beta 1	-0.00519143	0.608	0.603	2.09653e-05	0.0419305
Tpm1	Beta 1	-0.0145392	0.608	0.609	2.15564e-05	0.0431128
Nmb	Beta 1	-0.00332613	0.359	0.384	2.2056e-05	0.0441119
Klf7	Beta 1	0.0415306	0.561	0.579	2.53681e-05	0.0507362
Aim1	Beta 1	0.00550273	0.391	0.451	2.68172e-05	0.0536344
Ocln	Beta 1	0.00195453	0.484	0.518	2.73948e-05	0.0547895
1110008F13Rik	Beta 1	-0.0132051	0.636	0.629	3.09905e-05	0.061981
Uaca	Beta 1	0.0355707	0.52	0.534	3.25765e-05	0.065153
Dgat1	Beta 1	-0.00342155	0.448	0.44	3.38286e-05	0.0676572
Pacsin1	Beta 1	0.0442229	0.636	0.661	3.58419e-05	0.0716837
Fgfbp3	Beta 1	0.00327868	0.443	0.432	3.73661e-05	0.0747322
Ddx60	Beta 1	0.0125171	0.479	0.53	4.21137e-05	0.0842274
Gstm2	Beta 1	0.019322	0.396	0.4	4.32558e-05	0.0865115
Rps6ka1	Beta 1	-0.00258136	0.435	0.421	4.44625e-05	0.088925
Nr4a2	Beta 1	-0.00794944	0.548	0.554	4.48247e-05	0.0896494
Csf2ra	Beta 1	-0.00135774	0.424	0.425	4.53495e-05	0.0906991
Spsb1	Beta 1	0.0282138	0.43	0.455	4.5975e-05	0.0919501
Psph	Beta 1	-0.0112013	0.527	0.563	4.68714e-05	0.0937427
Mxra7	Beta 1	0.0029444	0.331	0.363	4.84902e-05	0.0969804
Zc3h3	Beta 1	0.0301547	0.246	0.259	5.02536e-05	0.100507
Acsl1	Beta 1	0.0119895	0.493	0.507	5.20031e-05	0.104006
Pdia6	Beta 1	-0.0312951	0.964	0.94	5.29093e-05	0.105819
Tnk2	Beta 1	0.0217	0.384	0.439	5.61733e-05	0.112347
Aplp2	Beta 1	0.0343322	0.525	0.541	6.17381e-05	0.123476
Odc1	Beta 1	-0.168336	0.831	0.816	6.20762e-05	0.124152
C630043F03Rik	Beta 1	0.00573423	0.435	0.432	6.25763e-05	0.125153
Snx18	Beta 1	0.00122652	0.406	0.444	6.4809e-05	0.129618
Fam69a	Beta 1	0.00601695	0.38	0.424	6.72082e-05	0.134416
Gm13824	Beta 1	-0.00366741	0.377	0.406	6.75368e-05	0.135074
C1qbp	Beta 1	-0.0290236	0.642	0.629	6.84692e-05	0.136938
Ttyh1	Beta 1	-0.0444458	0.801	0.784	7.27583e-05	0.145517
Dusp1	Beta 1	0.0327359	0.529	0.535	7.47577e-05	0.149515
Lgals3	Beta 1	-0.0252069	0.487	0.446	8.46593e-05	0.169319
Lepre1	Beta 1	0.0213	0.493	0.509	9.74325e-05	0.194865
Stc1	Beta 1	-0.0386851	0.473	0.443	9.79404e-05	0.195881
Tspan8	Beta 1	-0.0138515	0.504	0.508	9.96051e-05	0.19921
Slc22a4	Beta 1	0.00594551	0.52	0.516	0.000107029	0.214058
Rnh1	Beta 1	-0.0559795	0.788	0.752	0.000110052	0.220105
Arpc4	Beta 1	-0.0289851	0.415	0.452	0.000110852	0.221704
C2	Beta 1	0.00984975	0.437	0.436	0.000113523	0.227046
Scrt1	Beta 1	-0.0175214	0.579	0.635	0.00011374	0.227479
Manf	Beta 1	-0.0107903	0.977	0.951	0.000118394	0.236789
Mvd	Beta 1	-0.00421325	0.428	0.466	0.000121704	0.243408
Rap2b	Beta 1	-0.00288007	0.411	0.445	0.000124754	0.249508
Rhoc	Beta 1	-0.040967	0.446	0.467	0.000125492	0.250983
Muc4	Beta 1	0.0367881	0.459	0.479	0.000136671	0.273342
Swap70	Beta 1	-0.00103307	0.343	0.375	0.000138691	0.277382
Synpo	Beta 1	0.00190239	0.409	0.401	0.000149786	0.299571
Snrk	Beta 1	0.0453582	0.468	0.485	0.000157615	0.315231
Cited2	Beta 1	-0.0222357	0.537	0.577	0.000158635	0.317269
Gria2	Beta 1	0.0127592	0.438	0.457	0.000178552	0.357103
Glipr2	Beta 1	-0.0183125	0.536	0.526	0.000183268	0.366536
Pcp4	Beta 1	0.0349172	0.531	0.528	0.000191577	0.383155
Pygl	Beta 1	-0.00462691	0.372	0.378	0.000200189	0.400377
Calu	Beta 1	0.0113257	0.453	0.454	0.000203191	0.406382
Gbp8	Beta 1	-0.00185932	0.474	0.511	0.000213448	0.426895
Fosb	Beta 1	0.00439925	0.471	0.467	0.000224741	0.449483
Il4ra	Beta 1	-0.008102	0.408	0.405	0.000233381	0.466762
Slc12a2	Beta 1	0.0178672	0.447	0.454	0.000242253	0.484507
Mcm4	Beta 1	0.00892134	0.405	0.45	0.000260514	0.521028
Blvrb	Beta 1	-0.00130575	0.459	0.491	0.000268549	0.537099
D16Ertd472e	Beta 1	0.00363043	0.367	0.369	0.000268885	0.53777
Serinc2	Beta 1	-0.0057627	0.428	0.446	0.000273402	0.546804
Abhd12	Beta 1	0.037593	0.505	0.507	0.000289246	0.578492
1700025G04Rik	Beta 1	-0.0137531	0.398	0.375	0.000289803	0.579606
Rac2	Beta 1	-0.00771684	0.608	0.543	0.00029214	0.58428
Sh2d3c	Beta 1	0.00181714	0.387	0.43	0.000312193	0.624387
1700094D03Rik	Beta 1	0.00259201	0.372	0.412	0.000350348	0.700696
Smim3	Beta 1	-0.00483666	0.422	0.397	0.000363519	0.727038
Npm3	Beta 1	0.00402538	0.497	0.533	0.000381286	0.762573
Fth1	Beta 1	-0.104336	0.987	0.97	0.000420331	0.840663
Ppy	Beta 1	0.104454	0.483	0.495	0.000438489	0.876978
Tpm3-rs7	Beta 1	0.000610776	0.581	0.582	0.000455772	0.911544
Fam161a	Beta 1	0.0201366	0.453	0.486	0.000456154	0.912309
Rrm2	Beta 1	0.00227962	0.376	0.43	0.000481139	0.962279
Samhd1	Beta 1	0.026978	0.529	0.538	0.000514384	1
Lactb	Beta 1	0.0132084	0.517	0.532	0.000518655	1
Tmem59l	Beta 1	0.00154764	0.46	0.484	0.000532861	1
Cd164l2	Beta 1	0.0202907	0.398	0.407	0.000557337	1
Tpm4	Beta 1	-0.0412714	0.578	0.613	0.000557378	1
B2m	Beta 1	-0.156068	0.88	0.846	0.000575122	1
Oit1	Beta 1	-0.0033371	0.481	0.504	0.000606811	1
Fyn	Beta 1	-0.00145627	0.423	0.47	0.00065036	1
Col4a1	Beta 1	-0.0116698	0.352	0.328	0.0006535	1
Ehd4	Beta 1	0.000508723	0.493	0.527	0.000693191	1
Stard4	Beta 1	0.0117629	0.496	0.508	0.000716974	1
Cldn7	Beta 1	-0.117308	0.825	0.811	0.000722518	1
Fxyd5	Beta 1	-0.0348935	0.574	0.518	0.000761985	1
Hebp2	Beta 1	2.31845e-05	0.421	0.411	0.000805936	1
Smg6	Beta 1	0.0265822	0.506	0.516	0.0008502	1
Cpne8	Beta 1	-0.017144	0.432	0.431	0.000871352	1
Oas2	Beta 1	0.00101624	0.449	0.464	0.000891586	1
Tyms	Beta 1	0.00673466	0.444	0.479	0.000930995	1
Dapp1	Beta 1	0.0317957	0.473	0.482	0.000957455	1
Ttc39c	Beta 1	-0.0202577	0.535	0.533	0.000999116	1
Slc12a4	Beta 1	0.000423551	0.442	0.452	0.00101476	1
Pnrc1	Beta 1	-0.200296	0.776	0.765	0.00103219	1
Cmc2	Beta 1	0.0316359	0.416	0.418	0.00103313	1
Id1	Beta 1	-0.0256336	0.426	0.413	0.00106502	1
Gm12216	Beta 1	0.0074789	0.505	0.534	0.0010763	1
Dcbld1	Beta 1	5.10165e-05	0.419	0.461	0.00112031	1
Anxa2	Beta 1	-0.0784685	0.541	0.54	0.00118229	1
N4bp2l1	Beta 1	-0.00858194	0.412	0.447	0.00120894	1
Lztfl1	Beta 1	0.00791803	0.528	0.569	0.00123509	1
Col27a1	Beta 1	-0.000950499	0.552	0.598	0.00132442	1
Hmgn2	Beta 1	0.00483944	0.608	0.61	0.00139452	1
Igsf8	Beta 1	0.0284767	0.584	0.6	0.00140635	1
Id3	Beta 1	-0.0147102	0.442	0.447	0.00141342	1
Rnf157	Beta 1	0.00454097	0.381	0.391	0.00142044	1
Ankrd33b	Beta 1	-0.0440888	0.49	0.521	0.00147457	1
B3gnt9	Beta 1	0.000722641	0.345	0.377	0.00158267	1
Nfe2l2	Beta 1	0.00202771	0.581	0.615	0.00161291	1
Cnp	Beta 1	0.00165827	0.321	0.348	0.00180565	1
Igfbp7	Beta 1	-0.0186862	0.553	0.557	0.00183605	1
Rprml	Beta 1	-0.00713121	0.434	0.43	0.00189336	1
Gm11974	Beta 1	-0.0306848	0.458	0.46	0.00193265	1
Gata6	Beta 1	0.0022761	0.367	0.399	0.00215545	1
Rcbtb2	Beta 1	0.0202718	0.431	0.437	0.00218482	1
Hspe1	Beta 1	-0.151092	0.876	0.856	0.00244603	1
Csrp2	Beta 1	-0.03435	0.416	0.412	0.00245796	1
Slc5a3	Beta 1	0.000670435	0.406	0.418	0.0025064	1
Vopp1	Beta 1	0.00200482	0.478	0.52	0.00266021	1
Mcm2	Beta 1	0.0131059	0.414	0.426	0.00271392	1
Avpi1	Beta 1	-0.0077118	0.394	0.394	0.00293373	1
Sh3bp5	Beta 1	0.00652879	0.443	0.5	0.00300412	1
Tmem82	Beta 1	0.00279233	0.32	0.304	0.0030522	1
Apex1	Beta 1	0.00972894	0.447	0.474	0.00316297	1
Gm1631	Beta 1	-0.0144363	0.476	0.503	0.00321342	1
Abcb1b	Beta 1	0.00285838	0.476	0.515	0.00323525	1
Ccdc109b	Beta 1	-0.0957873	0.552	0.492	0.00359096	1
Pyy	Beta 1	0.24461	0.496	0.481	0.00363558	1
Irf7	Beta 1	-0.0294841	0.593	0.581	0.00370281	1
Slc25a19	Beta 1	0.000445544	0.371	0.39	0.00387148	1
Ankrd50	Beta 1	0.0143301	0.478	0.52	0.00393433	1
Hbegf	Beta 1	-0.0333621	0.487	0.48	0.00397132	1
Sema3c	Beta 1	0.0103899	0.432	0.469	0.00398506	1
Relb	Beta 1	-0.019296	0.521	0.525	0.00423434	1
Pld1	Beta 1	-9.31936e-05	0.366	0.377	0.00424921	1
Stk38l	Beta 1	0.0151345	0.441	0.475	0.00477294	1
Epcam	Beta 1	-0.0923722	0.929	0.891	0.00487496	1
Crip1	Beta 1	-0.108301	0.882	0.863	0.00491647	1
Fam84a	Beta 1	0.0308883	0.487	0.495	0.00499296	1
Slc22a23	Beta 1	0.0125857	0.552	0.612	0.00514237	1
Sptssa	Beta 1	-0.0171816	0.595	0.621	0.00519556	1
Gstt2	Beta 1	0.00736883	0.375	0.41	0.00616711	1
Ndfip1	Beta 1	-0.0437871	0.648	0.634	0.00646391	1
2810474O19Rik	Beta 1	0.00166798	0.602	0.631	0.00681889	1
Anp32a	Beta 1	-0.0150139	0.658	0.662	0.00690994	1
Serpine1	Beta 1	-0.0645548	0.353	0.367	0.0070125	1
Arrb2	Beta 1	0.0285101	0.38	0.385	0.00709622	1
Kdelr3	Beta 1	-0.0329302	0.459	0.468	0.00712797	1
Dusp4	Beta 1	-0.0265504	0.497	0.53	0.00791968	1
Phlda3	Beta 1	-0.00673516	0.379	0.41	0.00797744	1
Msrb1	Beta 1	0.00214969	0.479	0.513	0.0082249	1
Wdhd1	Beta 1	-0.00384664	0.382	0.381	0.008262	1
Anxa5	Beta 1	-0.0615246	0.93	0.896	0.00870274	1
Spc24	Beta 1	0.0159595	0.392	0.428	0.0090026	1
Mt1	Beta 2	1.27678	0.974	0.913	0	0
Ero1l	Beta 2	1.10638	0.92	0.75	0	0
Mt2	Beta 2	1.04058	0.899	0.788	0	0
Bnip3	Beta 2	0.948337	0.916	0.712	0	0
Mif	Beta 2	0.759074	0.96	0.842	0	0
Gapdh	Beta 2	0.729431	0.99	0.95	0	0
Fam162a	Beta 2	0.711075	0.839	0.622	0	0
Tpi1	Beta 2	0.672692	0.957	0.838	0	0
Eno1	Beta 2	0.652682	0.941	0.838	0	0
Aldoa	Beta 2	0.592398	0.993	0.962	0	0
Cebpd	Beta 2	0.521564	0.827	0.691	0	0
Gpi1	Beta 2	0.486587	0.923	0.805	0	0
P4ha1	Beta 2	0.48578	0.873	0.731	0	0
Pfkl	Beta 2	0.4855	0.828	0.641	0	0
Pkm	Beta 2	0.480007	0.984	0.943	0	0
Bsg	Beta 2	0.462515	0.99	0.964	0	0
Ier3	Beta 2	0.460515	0.719	0.562	0	0
Egln1	Beta 2	0.450843	0.779	0.591	0	0
Pfkp	Beta 2	0.436161	0.864	0.7	0	0
Ndrg1	Beta 2	0.412465	0.792	0.644	0	0
Slc2a1	Beta 2	0.40352	0.657	0.463	0	0
P4ha2	Beta 2	0.369601	0.759	0.607	0	0
Bnip3l	Beta 2	0.319075	0.719	0.5	0	0
Higd1a	Beta 2	0.277829	0.647	0.544	0	0
Pgm2	Beta 2	0.259125	0.7	0.559	0	0
Adm	Beta 2	0.0855587	0.492	0.342	0	0
Tspan14	Beta 2	0.0298156	0.531	0.331	0	0
Rftn1	Beta 2	-0.00137585	0.371	0.158	0	0
Vldlr	Beta 2	0.262788	0.786	0.645	3.55094e-301	7.10187e-298
Pnrc1	Beta 2	0.412187	0.862	0.743	9.36339e-286	1.87268e-282
Mgarp	Beta 2	0.230612	0.581	0.479	1.52378e-285	3.04756e-282
Hmox1	Beta 2	0.369335	0.675	0.519	3.26678e-284	6.53356e-281
B2m	Beta 2	0.380421	0.924	0.846	1.23947e-282	2.47895e-279
Lrg1	Beta 2	1.20152	0.818	0.742	1.63334e-279	3.26667e-276
Sod2	Beta 2	0.479302	0.921	0.854	2.34674e-276	4.69347e-273
Gys1	Beta 2	0.291161	0.622	0.51	2.23876e-269	4.47753e-266
Adm2	Beta 2	0.251517	0.67	0.535	1.2145e-265	2.42901e-262
Ldha	Beta 2	0.41371	0.706	0.641	2.18697e-265	4.37394e-262
Pdk1	Beta 2	0.228275	0.614	0.474	3.21701e-264	6.43401e-261
Nupr1	Beta 2	0.579393	0.961	0.918	9.94906e-259	1.98981e-255
Sh3bgrl3	Beta 2	0.270998	0.801	0.681	2.95242e-244	5.90483e-241
Cdkn1a	Beta 2	0.293772	0.671	0.538	1.27393e-241	2.54786e-238
Tenm4	Beta 2	0.24009	0.686	0.596	1.6197e-240	3.23941e-237
Pfkfb3	Beta 2	0.276189	0.618	0.556	2.94704e-232	5.89409e-229
Gm8203	Beta 2	0.281389	0.767	0.584	6.72993e-228	1.34599e-224
Ncf4	Beta 2	0.0019986	0.547	0.485	6.76418e-227	1.35284e-223
Tnip1	Beta 2	0.206947	0.691	0.574	9.79971e-226	1.95994e-222
Ddc	Beta 2	-0.41564	0.532	0.689	1.14545e-219	2.2909e-216
Ccl2	Beta 2	0.221404	0.539	0.415	8.06806e-219	1.61361e-215
H2-D1	Beta 2	0.24644	0.985	0.956	3.85865e-216	7.71731e-213
Clic1	Beta 2	0.241291	0.935	0.867	4.8034e-211	9.6068e-208
Gpx1	Beta 2	0.275982	0.743	0.619	1.58199e-210	3.16398e-207
Zc3h12a	Beta 2	0.107065	0.596	0.521	1.59464e-208	3.18927e-205
Bhlhe40	Beta 2	0.235996	0.645	0.516	6.33025e-208	1.26605e-204
Ftl1	Beta 2	0.231232	0.999	0.991	5.1003e-205	1.02006e-201
Gimap9	Beta 2	-0.00259893	0.242	0.433	2.62996e-196	5.25993e-193
Ctnnbip1	Beta 2	0.247425	0.601	0.469	1.73473e-195	3.46947e-192
Prdx5	Beta 2	0.215079	0.902	0.834	1.13444e-194	2.26889e-191
Cdkn2b	Beta 2	0.0323556	0.551	0.427	3.00945e-191	6.01889e-188
Klf5	Beta 2	0.128773	0.649	0.579	2.11021e-190	4.22042e-187
Bhlhe41	Beta 2	0.179552	0.645	0.504	4.00638e-188	8.01277e-185
A830010M20Rik	Beta 2	0.183005	0.768	0.669	6.02253e-187	1.20451e-183
Ccl28	Beta 2	0.305631	0.804	0.759	7.37107e-179	1.47421e-175
Litaf	Beta 2	0.197657	0.727	0.628	2.79564e-178	5.59127e-175
Ugp2	Beta 2	0.144403	0.621	0.496	8.02071e-177	1.60414e-173
H3f3b	Beta 2	0.214251	0.979	0.95	1.04092e-175	2.08184e-172
Xbp1	Beta 2	0.339227	0.961	0.909	6.01835e-175	1.20367e-171
Eif4ebp1	Beta 2	0.211322	0.754	0.638	9.7655e-174	1.9531e-170
Odc1	Beta 2	0.276881	0.882	0.806	1.52532e-173	3.05064e-170
Unc13a	Beta 2	0.17776	0.671	0.547	3.35561e-172	6.71122e-169
Gsdma	Beta 2	0.265063	0.94	0.89	9.4486e-172	1.88972e-168
Gde1	Beta 2	0.187015	0.886	0.774	1.84112e-171	3.68225e-168
Slc16a3	Beta 2	0.10374	0.454	0.329	1.48103e-169	2.96205e-166
Dnajc24	Beta 2	0.211179	0.659	0.542	2.24324e-169	4.48648e-166
Gnas	Beta 2	-0.285008	0.997	0.991	1.3654e-166	2.73079e-163
Hcls1	Beta 2	-0.00128449	0.221	0.405	1.65698e-165	3.31396e-162
Creg1	Beta 2	0.219403	0.925	0.852	1.35473e-164	2.70945e-161
Hepacam2	Beta 2	-0.360031	0.644	0.741	1.0157e-163	2.03139e-160
Nfkbia	Beta 2	0.326304	0.721	0.639	1.00853e-161	2.01706e-158
Vgf	Beta 2	0.173749	0.906	0.84	1.21916e-158	2.43832e-155
Scg3	Beta 2	0.207522	0.993	0.974	2.51346e-157	5.02692e-154
Lpxn	Beta 2	-0.000687572	0.436	0.28	4.77323e-155	9.54646e-152
H2-T23	Beta 2	0.173132	0.752	0.69	6.58016e-155	1.31603e-151
Chst2	Beta 2	-0.00156004	0.295	0.183	8.20834e-155	1.64167e-151
Ak4	Beta 2	0.152648	0.478	0.362	1.0813e-152	2.16261e-149
Ttr	Beta 2	-0.442005	0.672	0.764	6.07305e-149	1.21461e-145
Neurl3	Beta 2	0.074849	0.533	0.456	1.10915e-148	2.2183e-145
Ccdc109b	Beta 2	0.16656	0.572	0.51	4.30175e-148	8.60351e-145
Apoe	Beta 2	-0.0265896	0.532	0.418	1.19332e-147	2.38664e-144
Plscr1	Beta 2	0.180258	0.689	0.604	7.86388e-145	1.57278e-141
Birc3	Beta 2	0.241509	0.643	0.568	3.38216e-143	6.76432e-140
Arpc1b	Beta 2	0.156556	0.708	0.622	1.75237e-139	3.50474e-136
Hsp90aa1	Beta 2	0.296955	0.97	0.912	1.09338e-138	2.18675e-135
Rpl23	Beta 2	0.14576	0.996	0.984	7.15197e-138	1.43039e-134
Ehf	Beta 2	0.178022	0.737	0.672	3.09138e-137	6.18276e-134
Isg20	Beta 2	0.195245	0.943	0.896	3.62604e-137	7.25208e-134
Pgk1-rs7	Beta 2	0.0883799	0.469	0.336	9.0288e-137	1.80576e-133
Gbp2	Beta 2	0.0180118	0.446	0.318	1.67464e-136	3.34928e-133
Tnfsf9	Beta 2	0.0708664	0.505	0.427	1.03275e-135	2.06549e-132
Sncb	Beta 2	0.203603	0.634	0.549	4.57168e-135	9.14335e-132
Syndig1l	Beta 2	0.169515	0.728	0.632	7.89528e-135	1.57906e-131
S100a10	Beta 2	0.14729	0.841	0.777	1.3465e-134	2.693e-131
Fosl2	Beta 2	0.161982	0.579	0.511	4.52075e-133	9.0415e-130
Scg5	Beta 2	0.132678	0.999	0.991	5.70316e-133	1.14063e-129
Cd82	Beta 2	0.187295	0.769	0.701	1.98089e-132	3.96178e-129
Ebf1.1	Beta 2	-0.00708573	0.239	0.409	2.17204e-132	4.34408e-129
Stx11	Beta 2	0.00485922	0.456	0.342	8.84091e-132	1.76818e-128
Fyb	Beta 2	-0.00079742	0.266	0.456	4.07744e-131	8.15489e-128
Gatsl2	Beta 2	-0.290751	0.651	0.767	6.8566e-131	1.37132e-127
Pcgf5	Beta 2	0.0922506	0.592	0.504	3.57053e-130	7.14107e-127
Mmp14	Beta 2	-0.00520889	0.386	0.272	8.99916e-129	1.79983e-125
Lig1	Beta 2	0.00733845	0.457	0.351	9.96931e-129	1.99386e-125
Pafah1b3	Beta 2	0.159729	0.63	0.546	1.22596e-128	2.45193e-125
Fermt2	Beta 2	0.140021	0.715	0.647	6.58514e-128	1.31703e-124
Syt4	Beta 2	0.192862	0.954	0.895	7.69188e-128	1.53838e-124
Ucp2	Beta 2	-0.352325	0.803	0.839	5.42689e-127	1.08538e-123
Oasl2	Beta 2	0.0242826	0.543	0.445	9.16467e-127	1.83293e-123
Sdc4	Beta 2	0.153513	0.642	0.548	5.99008e-126	1.19802e-122
Agpat5	Beta 2	0.10405	0.672	0.57	3.18848e-125	6.37695e-122
Ier5l	Beta 2	0.0111264	0.453	0.374	8.3743e-124	1.67486e-120
Aldoc	Beta 2	0.111126	0.461	0.371	1.12846e-123	2.25692e-120
Ass1	Beta 2	0.0189052	0.491	0.403	2.26786e-123	4.53573e-120
Sqstm1	Beta 2	0.174104	0.906	0.836	9.83355e-123	1.96671e-119
Egln3	Beta 2	0.0804466	0.503	0.445	8.6426e-122	1.72852e-118
Cldn7	Beta 2	0.16576	0.865	0.804	1.26833e-121	2.53667e-118
H2afz	Beta 2	0.122095	0.633	0.5	8.55772e-121	1.71154e-117
H2-K1	Beta 2	0.182087	0.977	0.945	1.16796e-120	2.33593e-117
Hspa9	Beta 2	0.139627	0.887	0.814	4.27515e-120	8.5503e-117
Cd74	Beta 2	-0.0335014	0.434	0.303	7.1822e-120	1.43644e-116
Acly	Beta 2	-0.271263	0.982	0.961	6.20163e-118	1.24033e-114
H2-T22	Beta 2	0.0770356	0.608	0.489	1.95033e-117	3.90066e-114
Actg1	Beta 2	0.161499	0.939	0.891	2.79667e-117	5.59334e-114
1600029D21Rik	Beta 2	0.234995	0.585	0.521	7.90182e-117	1.58036e-113
Ankrd37	Beta 2	0.16234	0.478	0.373	8.58479e-116	1.71696e-112
Chchd10	Beta 2	0.207635	0.896	0.804	2.15048e-115	4.30097e-112
Rac2	Beta 2	0.00863	0.589	0.575	4.63423e-115	9.26846e-112
Gm9797	Beta 2	0.0468205	0.542	0.446	1.98356e-114	3.96712e-111
Rpl28	Beta 2	0.106979	0.994	0.982	6.94297e-112	1.38859e-108
Csf1	Beta 2	0.0937324	0.516	0.428	2.22392e-111	4.44784e-108
Pxdc1	Beta 2	0.0082166	0.477	0.403	7.20551e-111	1.4411e-107
Lyn	Beta 2	0.0839095	0.587	0.524	8.48476e-110	1.69695e-106
Anxa5	Beta 2	0.134389	0.947	0.904	1.05387e-109	2.10773e-106
Ptp4a1	Beta 2	0.155518	0.785	0.708	3.2185e-109	6.437e-106
Malt1	Beta 2	0.00826678	0.515	0.439	1.0801e-108	2.16021e-105
Tmem173	Beta 2	0.00299671	0.45	0.335	1.22918e-107	2.45836e-104
Gpx3	Beta 2	-0.3701	0.897	0.911	6.10938e-106	1.22188e-102
Agrn	Beta 2	-0.0146227	0.315	0.468	1.40782e-105	2.81564e-102
Tjp3	Beta 2	0.0675161	0.53	0.468	6.84771e-105	1.36954e-101
Npm1	Beta 2	0.115818	0.9	0.826	9.84201e-105	1.9684e-101
Peg3	Beta 2	-0.331598	0.924	0.907	5.08084e-104	1.01617e-100
Bag2	Beta 2	0.101391	0.485	0.398	1.45823e-103	2.91647e-100
2410006H16Rik	Beta 2	0.105116	0.744	0.694	1.57515e-103	3.15031e-100
Depdc7	Beta 2	-0.019649	0.306	0.457	1.65175e-103	3.3035e-100
Vegfa	Beta 2	0.150784	0.9	0.833	4.01789e-102	8.03578e-99
Ppp1r15a	Beta 2	0.0650567	0.661	0.58	5.81698e-102	1.1634e-98
Ucn3	Beta 2	-0.251978	0.376	0.52	1.65104e-101	3.30208e-98
Ins1	Beta 2	-0.112594	1	0.995	2.51025e-101	5.0205e-98
Btg1	Beta 2	0.12066	0.735	0.664	3.25712e-100	6.51424e-97
Frzb	Beta 2	-0.162584	0.463	0.596	9.51689e-100	1.90338e-96
Zswim6	Beta 2	0.000540313	0.434	0.323	6.65133e-99	1.33027e-95
Wnt4	Beta 2	-0.361328	0.448	0.578	9.83686e-99	1.96737e-95
Prr15	Beta 2	0.0667702	0.435	0.355	3.87537e-97	7.75074e-94
Prkcdbp	Beta 2	0.108284	0.556	0.504	4.25081e-97	8.50162e-94
Tifa	Beta 2	0.210597	0.553	0.466	2.06565e-96	4.1313e-93
Slfn2	Beta 2	-0.00289297	0.401	0.291	3.52282e-96	7.04564e-93
Lmo1	Beta 2	0.113525	0.705	0.634	6.3017e-96	1.26034e-92
Sorbs2	Beta 2	-0.294626	0.682	0.748	1.25761e-95	2.51523e-92
Gbp6	Beta 2	0.1728	0.597	0.554	4.48087e-95	8.96173e-92
Fos	Beta 2	-0.373519	0.786	0.828	1.80687e-94	3.61375e-91
Sdcbp	Beta 2	0.111993	0.842	0.764	3.35294e-94	6.70589e-91
Hpgds	Beta 2	0.0788601	0.578	0.479	1.06317e-93	2.12634e-90
Hilpda	Beta 2	0.231215	0.52	0.471	1.4159e-93	2.8318e-90
Sox9	Beta 2	-0.0147342	0.392	0.288	1.56737e-93	3.13474e-90
Ifngr2	Beta 2	0.0935879	0.546	0.482	1.7312e-93	3.46241e-90
Ifitm2	Beta 2	0.207134	0.739	0.674	5.01702e-92	1.0034e-88
Clic4	Beta 2	0.0964355	0.708	0.627	1.07324e-91	2.14647e-88
Kif21a	Beta 2	0.120168	0.835	0.757	2.11365e-91	4.22731e-88
Elf3	Beta 2	0.182778	0.632	0.572	4.51668e-91	9.03337e-88
Pmepa1	Beta 2	0.0798855	0.777	0.72	1.95103e-90	3.90206e-87
Abcb1a	Beta 2	0.0283935	0.554	0.518	4.06459e-89	8.12919e-86
Stc2	Beta 2	0.151959	0.513	0.449	5.31087e-89	1.06217e-85
Pde4a	Beta 2	0.0832583	0.446	0.382	2.27836e-88	4.55672e-85
Cabp1	Beta 2	0.130147	0.657	0.572	2.49007e-88	4.98014e-85
Zfand2a	Beta 2	0.133779	0.67	0.627	3.22441e-88	6.44882e-85
Dusp14	Beta 2	0.0240166	0.493	0.408	7.96472e-88	1.59294e-84
Cebpb	Beta 2	0.163589	0.798	0.743	9.2552e-88	1.85104e-84
Mlxipl	Beta 2	-0.262609	0.406	0.55	1.53527e-87	3.07053e-84
Car8	Beta 2	-0.185789	0.618	0.709	1.90044e-87	3.80088e-84
Ddit3	Beta 2	0.315441	0.612	0.562	2.73948e-87	5.47896e-84
Tpm3-rs7	Beta 2	0.0501805	0.649	0.561	8.72249e-87	1.7445e-83
Xaf1	Beta 2	0.0254968	0.572	0.531	1.23634e-86	2.47268e-83
Elovl7	Beta 2	0.00535781	0.458	0.373	1.2657e-86	2.5314e-83
Dusp26	Beta 2	-0.0646492	0.365	0.495	2.32842e-85	4.65685e-82
Adh1	Beta 2	-0.19709	0.569	0.667	2.64913e-85	5.29826e-82
Zfp503	Beta 2	-0.0045665	0.271	0.421	5.38461e-85	1.07692e-81
Tnfaip2	Beta 2	0.154772	0.55	0.493	1.12472e-84	2.24945e-81
Cmtm7	Beta 2	0.00583253	0.443	0.365	2.09492e-84	4.18985e-81
Mxi1	Beta 2	0.0934866	0.535	0.484	3.65244e-84	7.30488e-81
Slc16a6	Beta 2	0.103581	0.662	0.599	1.62421e-83	3.24841e-80
Mpzl1	Beta 2	0.112973	0.576	0.5	2.38319e-83	4.76638e-80
Maff	Beta 2	0.103508	0.597	0.555	2.6647e-83	5.32939e-80
S100a13	Beta 2	0.147667	0.77	0.711	4.98689e-83	9.97379e-80
Bcl3	Beta 2	0.145391	0.766	0.677	5.64097e-83	1.12819e-79
Zbp1	Beta 2	0.00868534	0.467	0.392	7.40134e-83	1.48027e-79
Jmjd6	Beta 2	0.155973	0.599	0.56	1.04433e-82	2.08867e-79
Ubash3b	Beta 2	-0.00514673	0.294	0.437	1.81441e-82	3.62881e-79
Efhd2	Beta 2	0.0849912	0.607	0.537	3.65812e-82	7.31623e-79
Stom	Beta 2	0.223656	0.737	0.714	3.70405e-82	7.4081e-79
Adra2a	Beta 2	0.09908	0.622	0.547	1.69484e-81	3.38969e-78
Rps16	Beta 2	0.0914815	0.988	0.965	1.78878e-81	3.57757e-78
Defb1	Beta 2	0.268068	0.613	0.539	3.93513e-81	7.87027e-78
Pole4	Beta 2	0.0225528	0.567	0.502	6.14531e-81	1.22906e-77
Igf1r	Beta 2	0.108794	0.847	0.802	6.72731e-81	1.34546e-77
Barx2	Beta 2	0.0321891	0.442	0.392	8.45905e-81	1.69181e-77
Samhd1	Beta 2	-0.0396328	0.456	0.557	1.09218e-80	2.18437e-77
Cstb	Beta 2	0.0952133	0.852	0.8	1.97704e-80	3.95407e-77
Bcl2a1b	Beta 2	-0.00212456	0.247	0.18	1.98957e-80	3.97914e-77
Vmp1	Beta 2	0.0548145	0.876	0.826	4.7331e-80	9.46619e-77
Krt19	Beta 2	0.177653	0.66	0.639	1.2764e-79	2.55279e-76
Stk32a	Beta 2	0.117046	0.818	0.777	2.22873e-79	4.45747e-76
Klf2	Beta 2	-0.0101776	0.395	0.527	3.24381e-79	6.48763e-76
Rps5	Beta 2	0.104158	0.986	0.959	3.2923e-79	6.58459e-76
Steap4	Beta 2	0.199753	0.506	0.428	3.43402e-79	6.86804e-76
H2-DMa	Beta 2	0.00216369	0.428	0.339	7.34914e-79	1.46983e-75
Prelid2	Beta 2	0.11575	0.478	0.437	1.3854e-78	2.77079e-75
Shank2	Beta 2	-0.000453339	0.401	0.311	1.78068e-78	3.56136e-75
Pdk4	Beta 2	0.00777428	0.466	0.373	3.62097e-78	7.24194e-75
Plek	Beta 2	0.0150098	0.544	0.484	1.13664e-77	2.27328e-74
Mapk15	Beta 2	-0.14162	0.386	0.506	2.0166e-77	4.03319e-74
Cenpm	Beta 2	-0.006734	0.354	0.48	7.88152e-77	1.5763e-73
Itga9	Beta 2	0.00505778	0.499	0.438	1.42492e-76	2.84984e-73
Ctsb	Beta 2	0.120659	0.976	0.93	4.07476e-76	8.14952e-73
Oaf	Beta 2	0.0400015	0.468	0.384	5.41061e-76	1.08212e-72
Fam134b	Beta 2	0.0682905	0.544	0.485	8.22687e-76	1.64537e-72
Rorc	Beta 2	-0.00405049	0.329	0.477	9.52662e-76	1.90532e-72
Grb2	Beta 2	0.0849889	0.693	0.616	1.00177e-75	2.00355e-72
Cox5a	Beta 2	0.099136	0.887	0.844	1.01421e-75	2.02842e-72
S100a4	Beta 2	0.0570867	0.49	0.424	1.59526e-75	3.19053e-72
AC107641.1	Beta 2	-0.221379	0.596	0.696	1.78258e-75	3.56516e-72
Spint1	Beta 2	0.142611	0.792	0.746	1.9266e-75	3.85321e-72
Gbp2b	Beta 2	0.044353	0.504	0.447	2.56232e-75	5.12465e-72
Wnt5b	Beta 2	0.000142741	0.42	0.338	2.65043e-75	5.30086e-72
Ppargc1b	Beta 2	0.00612655	0.451	0.39	3.64321e-75	7.28643e-72
Dclk1	Beta 2	-0.0198226	0.392	0.509	7.4752e-75	1.49504e-71
Ckb	Beta 2	-0.255905	0.872	0.869	2.66487e-74	5.32974e-71
Aldh1l2	Beta 2	0.0968271	0.638	0.573	3.42464e-74	6.84928e-71
Shisa2	Beta 2	0.0291299	0.53	0.472	1.14057e-73	2.28114e-70
Lcn2	Beta 2	1.356	0.651	0.627	2.03222e-73	4.06444e-70
[truncated: 4,860 more rows]
