# Supplementary material for: Integrated transcriptomics contrasts fatty acid metabolism with hypoxia response in β-cell subpopulations associated with glycemic control
Source: BMC Genomics. 2023 Mar 28;24:156. doi: 10.1186/s12864-023-09232-5 (PMC10052828; doi:10.1186/s12864-023-09232-5)
Supplement: Supplementary file 3 — Supplemental Table 2 [file 12864_2023_9232_MOESM3_ESM.xlsx]

## Sheet: Sheet1
Supplemental Table 2. Differential gene expression between all β-cells in 20wk high-fat fed males and 30wk high-fat fed males. Average log fold change (Avg_logFC) is calculated by dividing expression within 20wk high-fat fed males by expression in 30wk high-fat fed males. Pct.1 is percent of 20wk high-fat fed male β-cells expressing the gene, pct.2 is percent of 30wk high-fat fed male β-cells exp…
Gene	p_val	avg_logFC	pct.1	pct.2	p_val_adj
RP23-81C12.3	0	-1.89523	0.123	0.97	0
Gm10076	7.27403e-290	1.22079	0.905	0.51	1.02142e-285
Uba52	1.9248e-198	1.19866	0.844	0.562	2.7028e-194
Rpl10-ps3	4.28372e-166	-0.89875	0.4	0.694	6.0152e-162
Rpl38	1.8182e-133	0.686969	0.99	0.945	2.55311e-129
Rpl39-ps	1.84846e-128	-0.677027	0.75	0.888	2.59561e-124
Rpl35	1.20013e-119	0.752163	0.937	0.797	1.68522e-115
Atp5l	1.8737e-114	0.722633	0.62	0.242	2.63105e-110
Rps29	1.64661e-110	0.628877	0.992	0.959	2.31217e-106
Rpl37a	7.13231e-108	0.606599	0.987	0.952	1.00152e-103
Gm13841	1.70531e-105	-0.63204	0.506	0.705	2.3946e-101
Rpl37	1.00279e-97	0.611405	0.985	0.937	1.40812e-93
Rps21	1.91765e-97	0.561776	0.985	0.954	2.69277e-93
Gcg	1.76536e-96	-0.0793063	0.007	0.151	2.47892e-92
Gm4617	1.51804e-95	0.442955	0.393	0.066	2.13163e-91
Dbi	1.351e-89	0.452039	0.502	0.15	1.89707e-85
Usp50	1.79735e-87	0.473683	0.504	0.159	2.52384e-83
Serf2	2.76046e-83	0.582446	0.82	0.582	3.87624e-79
Mif	2.21096e-82	-0.69301	0.721	0.868	3.10462e-78
Sec61g	1.43891e-73	0.593773	0.806	0.601	2.02052e-69
mt-Atp6	1.72006e-73	-0.496897	0.963	0.774	2.41531e-69
mt-Nd3	9.12954e-71	0.427517	0.9	0.67	1.28197e-66
mt-Co3	1.85862e-68	-0.523965	0.964	0.783	2.60987e-64
Hist1h2ap	2.82893e-68	0.326981	0.246	0.024	3.97238e-64
Malat1	2.80337e-63	-0.166248	0.931	0.702	3.93649e-59
Rpl35a	2.7111e-59	0.498315	0.95	0.872	3.80692e-55
Rpl29	8.63578e-59	0.31999	0.3	0.067	1.21264e-54
Dpm3	9.8911e-59	0.430954	0.837	0.665	1.38891e-54
Rps27	1.01603e-58	-0.435458	0.742	0.832	1.4267e-54
Wdr89	6.02425e-58	-0.309156	0.083	0.302	8.45925e-54
mt-Cytb	1.63186e-56	-0.364538	0.956	0.777	2.29146e-52
Atp5e	1.86393e-56	0.358077	0.959	0.897	2.61733e-52
mt-Co2	2.43643e-56	-0.333462	0.955	0.777	3.42123e-52
mt-Nd4	1.53685e-55	-0.288107	0.949	0.768	2.15805e-51
Pgk1-rs7	3.233e-55	-0.294704	0.071	0.276	4.53978e-51
Rps28	1.48061e-54	0.456207	0.932	0.85	2.07907e-50
Ndufa2	2.03486e-51	0.385073	0.869	0.703	2.85735e-47
mt-Co1	4.13857e-51	-0.0718361	0.965	0.797	5.81139e-47
mt-Nd2	7.92529e-50	-0.330359	0.932	0.753	1.11287e-45
Rps8	6.07219e-48	0.362057	0.981	0.957	8.52657e-44
Atp5k	1.96684e-47	0.353699	0.805	0.582	2.76184e-43
Ndufa3	3.29351e-47	0.360999	0.714	0.467	4.62475e-43
mt-Nd1	6.74856e-43	-0.134916	0.942	0.771	9.47633e-39
mt-Rnr2	6.76912e-43	-0.176238	0.958	0.81	9.5052e-39
Ppy	2.13151e-42	0.539508	0.179	0.38	2.99306e-38
Tomm7	3.51892e-41	0.377272	0.776	0.6	4.94127e-37
Uqcr10	2.57568e-40	0.349388	0.82	0.655	3.61677e-36
Rpl6	3.95826e-40	0.379699	0.956	0.896	5.55818e-36
2010003O02Rik	1.36629e-39	0.238583	0.323	0.114	1.91854e-35
Romo1	4.53523e-39	0.350914	0.747	0.566	6.36837e-35
Rplp2	7.27444e-39	0.333018	0.96	0.913	1.02148e-34
Atox1	3.03657e-38	0.399924	0.801	0.611	4.26394e-34
Myeov2	9.27442e-38	0.323064	0.744	0.538	1.30231e-33
Bola2	5.59948e-37	0.302877	0.668	0.443	7.86278e-33
Arpp19	1.17474e-36	0.344923	0.673	0.471	1.64957e-32
Ccnd2	2.94387e-36	0.335219	0.646	0.417	4.13379e-32
Gm4540	3.11323e-36	0.190075	0.198	0.043	4.37159e-32
GAPDH	5.06512e-36	-0.0841095	0	0.064	7.11244e-32
Gm5480	1.52009e-35	0.301177	0.622	0.392	2.13451e-31
Rpl19-ps11	2.7129e-35	-0.193912	0.068	0.224	3.80946e-31
mt-Atp8	2.80725e-35	0.347704	0.519	0.289	3.94194e-31
Slc7a14	4.71389e-35	0.291372	0.621	0.391	6.61924e-31
Uqcrq	6.42908e-35	0.288971	0.936	0.853	9.02772e-31
Rps10	9.80782e-35	-0.304534	0.895	0.883	1.37721e-30
Sec62	1.81265e-34	0.344934	0.742	0.561	2.54532e-30
Hist2h2aa2	3.20108e-34	-0.224492	0.099	0.258	4.49496e-30
Atp2a2	5.05626e-34	0.238976	0.791	0.58	7.1e-30
Pyy	5.20764e-34	-0.247459	0.19	0.369	7.31257e-30
Rpl18	1.3123e-33	-0.287115	0.865	0.864	1.84274e-29
Nucb2	4.18789e-33	0.297675	0.835	0.678	5.88064e-29
Ero1lb	1.00793e-32	0.291674	0.733	0.527	1.41534e-28
Atp5j2	1.94074e-32	0.293035	0.875	0.749	2.72519e-28
Rpl9	5.75816e-32	-0.289977	0.939	0.934	8.08561e-28
Rpl34	7.80237e-32	0.344712	0.938	0.859	1.09561e-27
Meg3	8.40414e-32	-0.140373	0.85	0.68	1.18011e-27
Syt11	1.10202e-31	0.274278	0.408	0.206	1.54746e-27
Gm8203	2.11017e-31	-0.362172	0.442	0.577	2.9631e-27
Ndufa5	4.4305e-31	0.311314	0.575	0.374	6.22131e-27
Uqcr11	3.56318e-30	0.298508	0.843	0.715	5.00342e-26
Ptprn2	3.7815e-30	0.276136	0.644	0.437	5.30998e-26
Cox7c	4.02414e-30	0.378144	0.88	0.788	5.65069e-26
Dst	8.85491e-30	0.235727	0.72	0.516	1.24341e-25
Pdia3	1.07468e-29	-0.221002	0.832	0.818	1.50907e-25
Pcsk2	5.54273e-29	0.310948	0.941	0.89	7.78311e-25
Nudcd3	1.06701e-28	0.236953	0.439	0.237	1.49829e-24
Son	1.39382e-28	0.220289	0.763	0.577	1.9572e-24
Metap2	1.39419e-28	0.275919	0.687	0.498	1.95772e-24
Mrpl52	2.13502e-28	0.287634	0.671	0.492	2.998e-24
mt-Nd5	2.18332e-28	-0.0982531	0.836	0.685	3.06582e-24
Mia3	2.38255e-28	0.233007	0.694	0.49	3.34557e-24
Rps2	3.54352e-28	-0.278593	0.956	0.952	4.97581e-24
Peg3	3.88397e-28	-0.165291	0.787	0.648	5.45386e-24
Pet100	5.22226e-28	0.257209	0.471	0.272	7.33309e-24
Rps12	6.84861e-28	-0.272187	0.915	0.911	9.61682e-24
Syt7	7.1184e-28	0.287366	0.692	0.494	9.99566e-24
Ubxn2a	1.63714e-27	0.228272	0.472	0.272	2.29888e-23
Chd4	2.19955e-27	0.227018	0.626	0.419	3.0886e-23
Prnp	5.11814e-27	0.26886	0.771	0.596	7.1869e-23
Ndufc1	1.28962e-26	0.250648	0.753	0.586	1.81088e-22
Fth1	1.81017e-26	0.0637118	0.926	0.817	2.54184e-22
Klf9	2.12125e-26	0.224459	0.372	0.189	2.97865e-22
Neat1	2.28236e-26	-0.366194	0.726	0.608	3.20489e-22
Rpl30	2.49987e-26	0.362597	0.892	0.819	3.51032e-22
Vcp	5.22366e-26	0.283236	0.796	0.638	7.33507e-22
Luc7l2	6.60221e-26	-0.281795	0.675	0.596	9.27082e-22
Ubb	1.18227e-25	-0.323236	0.969	0.959	1.66015e-21
Nktr	1.70333e-25	-0.185913	0.655	0.555	2.39181e-21
Sod1	2.18879e-25	0.231231	0.63	0.436	3.07351e-21
Tacc2	2.3304e-25	0.239065	0.503	0.307	3.27235e-21
Sycn	3.38837e-25	-0.863802	0.261	0.418	4.75795e-21
Eif5b	3.62316e-25	0.239121	0.638	0.442	5.08764e-21
Tmem258	3.90653e-25	0.301516	0.791	0.647	5.48556e-21
Kif5b	4.23208e-25	0.204337	0.78	0.601	5.94269e-21
Gm9294	5.67632e-25	0.184439	0.818	0.651	7.97069e-21
Gm10177	7.87754e-25	-0.182429	0.096	0.227	1.10616e-20
Gpx3	7.93931e-25	0.377317	0.81	0.671	1.11484e-20
Fos	9.08087e-25	0.328509	0.555	0.387	1.27514e-20
Ucp2	1.33697e-24	0.313316	0.779	0.625	1.87737e-20
Cfb	1.52038e-24	-0.214313	0.047	0.154	2.13492e-20
Cela1	2.02086e-24	-0.160221	0.013	0.089	2.83769e-20
Pbrm1	2.18476e-24	0.18132	0.596	0.401	3.06785e-20
H2-K1	3.81778e-24	-0.286969	0.895	0.91	5.36092e-20
Slc25a1	3.90833e-24	0.169198	0.563	0.369	5.48807e-20
Tmed3	6.1164e-24	0.268533	0.898	0.803	8.58865e-20
Gm16174	1.13715e-23	0.184643	0.392	0.214	1.59679e-19
Rps25	1.16058e-23	-0.242647	0.753	0.768	1.62969e-19
Serping1	1.19016e-23	0.255437	0.576	0.388	1.67123e-19
Cox6c	1.73894e-23	0.29286	0.878	0.778	2.44182e-19
Eif3c	2.77728e-23	0.255224	0.698	0.525	3.89985e-19
5330417C22Rik	3.83367e-23	0.214795	0.624	0.437	5.38324e-19
Gm4604	5.86926e-23	-0.11968	0.034	0.13	8.24162e-19
Csnk2a1	5.92076e-23	0.22036	0.447	0.268	8.31393e-19
Hist1h4h	9.62273e-23	0.217833	0.319	0.157	1.35122e-18
Cyb5r3	9.69295e-23	0.25471	0.747	0.582	1.36108e-18
Eif3a	1.55066e-22	0.193075	0.699	0.516	2.17743e-18
Rrbp1	1.6833e-22	0.225427	0.83	0.683	2.36369e-18
Fam162a	1.82653e-22	-0.313479	0.348	0.496	2.56481e-18
Ddb1	1.86638e-22	0.212879	0.584	0.4	2.62078e-18
Rasgrf2	2.17818e-22	0.241592	0.61	0.424	3.0586e-18
Gm13826	3.25022e-22	-0.123199	0.034	0.13	4.56396e-18
Glg1	3.68581e-22	0.208091	0.539	0.355	5.17561e-18
Rpl17	3.87747e-22	-0.220584	0.9	0.881	5.44475e-18
Ndufb4	3.87839e-22	0.184448	0.369	0.2	5.44603e-18
Ptprf	4.11874e-22	0.198566	0.682	0.5	5.78354e-18
Pdcd4	4.11967e-22	0.258127	0.573	0.4	5.78484e-18
Gatm	4.7083e-22	0.123939	0.129	0.029	6.6114e-18
Synrg	6.42981e-22	0.170952	0.435	0.257	9.02873e-18
Tgoln1	8.13351e-22	0.19101	0.749	0.577	1.14211e-17
Anapc13	8.31915e-22	0.239564	0.627	0.456	1.16817e-17
Rnase1	8.41431e-22	-0.111866	0.005	0.061	1.18154e-17
Ttll7	8.759e-22	0.0907162	0.398	0.232	1.22994e-17
Larp1	1.27429e-21	0.202846	0.463	0.284	1.78936e-17
Mt3	1.28803e-21	0.177366	0.257	0.113	1.80865e-17
Unc80	1.39149e-21	0.09545	0.428	0.266	1.95393e-17
Kif5c	1.95535e-21	0.164788	0.303	0.148	2.7457e-17
Calm1	2.24617e-21	0.194031	0.958	0.913	3.15407e-17
Tspan13	2.50849e-21	0.211921	0.709	0.535	3.52242e-17
Pja2	2.77386e-21	0.229486	0.54	0.361	3.89506e-17
Brd2	2.82067e-21	0.249248	0.582	0.405	3.96079e-17
Cd164	5.06723e-21	0.211173	0.911	0.808	7.1154e-17
Daam1	7.27738e-21	0.188436	0.479	0.302	1.02189e-16
Tpt1	7.3922e-21	-0.241305	0.989	0.982	1.03801e-16
Bptf	1.46599e-20	0.236247	0.589	0.414	2.05855e-16
Ftl1	1.52452e-20	-0.259752	0.975	0.971	2.14074e-16
Zfhx2	1.56904e-20	0.157923	0.474	0.3	2.20324e-16
Pdap1	1.69472e-20	0.158346	0.566	0.388	2.37973e-16
Acly	1.90738e-20	0.263075	0.875	0.764	2.67835e-16
Pofut2	2.07723e-20	0.215208	0.59	0.422	2.91685e-16
Actb	2.36397e-20	0.226008	0.951	0.894	3.31949e-16
Crip1	2.54501e-20	0.420693	0.736	0.618	3.5737e-16
Map1b	2.83166e-20	0.142288	0.779	0.617	3.97622e-16
Kif21a	3.68871e-20	0.17364	0.609	0.432	5.17968e-16
Marcks	4.19753e-20	0.234584	0.626	0.462	5.89417e-16
Zbtb7a	4.42176e-20	0.179329	0.441	0.271	6.20903e-16
Setd7	4.84627e-20	0.164682	0.342	0.185	6.80513e-16
Nlk	5.39259e-20	0.0824485	0.321	0.178	7.57228e-16
Wnk1	6.4316e-20	0.0600753	0.627	0.464	9.03125e-16
Atp1a1	8.40794e-20	0.162758	0.788	0.63	1.18064e-15
Gatsl2	8.84647e-20	0.197675	0.426	0.258	1.24222e-15
Rab14	8.88132e-20	0.194729	0.606	0.433	1.24711e-15
Spock2	9.47501e-20	0.225605	0.711	0.548	1.33048e-15
Hspa13	1.01333e-19	0.218914	0.632	0.462	1.42291e-15
Rn7sk	1.08507e-19	-0.374947	0.032	0.119	1.52365e-15
Pura	1.11857e-19	0.114198	0.718	0.551	1.5707e-15
Nupr1	1.18598e-19	-0.439305	0.74	0.849	1.66536e-15
Gng4	1.18637e-19	0.169894	0.482	0.311	1.6659e-15
Tshz1	1.40791e-19	0.149378	0.479	0.311	1.97699e-15
Sel1l	1.41217e-19	0.146092	0.489	0.318	1.98296e-15
Cdk2ap1	1.86231e-19	-0.218634	0.207	0.337	2.61506e-15
Agap1	1.93753e-19	0.18975	0.38	0.22	2.72068e-15
Slirp	2.00184e-19	0.214245	0.422	0.261	2.81099e-15
Syt4	2.35932e-19	0.203273	0.741	0.579	3.31295e-15
Zbtb20	2.55155e-19	0.157726	0.621	0.448	3.58289e-15
Enpp2	3.01463e-19	0.210188	0.293	0.148	4.23314e-15
Prkacb	3.21531e-19	0.216675	0.579	0.409	4.51493e-15
Tmem256	3.58326e-19	0.234145	0.595	0.443	5.03161e-15
Rab3d	3.76237e-19	0.204566	0.506	0.339	5.28313e-15
Vimp	4.08788e-19	0.23758	0.7	0.549	5.7402e-15
Cltc	4.72713e-19	0.146323	0.7	0.534	6.63784e-15
Sez6l2	4.94741e-19	0.179581	0.749	0.59	6.94715e-15
Nfasc	5.02434e-19	0.16885	0.578	0.406	7.05518e-15
Rpl11	5.25404e-19	-0.202598	0.937	0.93	7.37772e-15
Deptor	5.49072e-19	0.176796	0.453	0.286	7.71006e-15
Golgb1	6.18311e-19	-0.0128529	0.657	0.51	8.68232e-15
Twsg1	7.47489e-19	0.166382	0.448	0.282	1.04962e-14
Reep6	9.6581e-19	0.185646	0.467	0.3	1.35619e-14
Selk	1.12626e-18	-0.176815	0.827	0.815	1.5815e-14
S100a6	1.18409e-18	0.49581	0.477	0.32	1.66269e-14
Pak2	1.33342e-18	0.164027	0.497	0.328	1.87239e-14
Ptpn1	1.43278e-18	0.115336	0.529	0.368	2.01191e-14
Rps15	1.53362e-18	0.19748	0.939	0.894	2.15352e-14
Lgals3bp	1.75655e-18	0.209581	0.859	0.734	2.46655e-14
mt-Rnr1	1.81533e-18	-0.185914	0.844	0.739	2.54909e-14
Egr1	2.37301e-18	0.297256	0.516	0.363	3.33218e-14
Rpl26	2.44308e-18	-0.195856	0.939	0.92	3.43058e-14
Ndufv3	2.47497e-18	0.233159	0.824	0.703	3.47535e-14
Ndufab1	2.52112e-18	-0.240834	0.311	0.434	3.54016e-14
Ndufa13	2.54832e-18	0.215452	0.791	0.663	3.57835e-14
Tmem30a	2.89878e-18	0.15889	0.662	0.497	4.07047e-14
Canx	2.94663e-18	0.147167	0.829	0.687	4.13766e-14
Rgs4	3.2937e-18	0.348466	0.85	0.781	4.62501e-14
Tsc22d4	3.45947e-18	0.209753	0.406	0.252	4.85779e-14
Meis2	4.07542e-18	-0.0328155	0.574	0.448	5.72271e-14
Sphkap	4.14121e-18	0.159811	0.48	0.316	5.81509e-14
Rpl7a	4.20006e-18	-0.209129	0.808	0.821	5.89772e-14
Sptbn1	4.22577e-18	0.160225	0.379	0.224	5.93383e-14
Bace2	5.45238e-18	0.171386	0.859	0.732	7.65623e-14
Jph4	5.87036e-18	0.0914072	0.119	0.033	8.24316e-14
Ddx24	6.0481e-18	0.186665	0.568	0.402	8.49275e-14
Tmem50a	6.3721e-18	0.20025	0.51	0.354	8.9477e-14
Sfi1	8.42671e-18	-0.237633	0.535	0.492	1.18328e-13
H2afz	9.1647e-18	-0.247494	0.252	0.358	1.28691e-13
Stk40	1.00155e-17	0.138441	0.334	0.188	1.40637e-13
Impad1	1.10948e-17	0.199409	0.383	0.232	1.55793e-13
Trp53inp2	1.32687e-17	0.0800684	0.599	0.447	1.86319e-13
Ap2b1	1.42765e-17	0.153622	0.392	0.237	2.0047e-13
Cmip	1.61102e-17	0.129441	0.65	0.49	2.2622e-13
Disp2	1.79229e-17	0.125309	0.577	0.414	2.51674e-13
Igf1r	1.99585e-17	0.125494	0.321	0.18	2.80257e-13
S100a13	2.47179e-17	0.266097	0.567	0.421	3.47089e-13
Srrm2	2.65053e-17	-0.0933298	0.682	0.587	3.72187e-13
Rpl10a	2.97338e-17	-0.218003	0.731	0.769	4.17522e-13
Rdx	3.18514e-17	0.18528	0.435	0.282	4.47257e-13
Snap25	3.28794e-17	-0.226384	0.632	0.591	4.61693e-13
Pdzk1ip1	3.31351e-17	0.179486	0.413	0.258	4.65283e-13
Braf	3.49612e-17	0.16331	0.419	0.263	4.90925e-13
Mrps33	3.91682e-17	0.137748	0.218	0.098	5.5e-13
Cebpz	4.92635e-17	0.161643	0.319	0.177	6.91758e-13
Rpl17-ps5	5.11105e-17	-0.0517176	0.006	0.052	7.17693e-13
Ube2s	5.38271e-17	0.106555	0.368	0.224	7.5584e-13
Nfic	6.22313e-17	0.166186	0.494	0.333	8.73852e-13
Uso1	6.48983e-17	0.139803	0.509	0.348	9.11301e-13
4922501L14Rik	7.46015e-17	0.0477735	0.041	0	1.04755e-12
Aldoa	8.51467e-17	-0.232005	0.899	0.922	1.19563e-12
Cck	8.53354e-17	0.616167	0.727	0.661	1.19828e-12
Gsn	8.83386e-17	0.158607	0.212	0.123	1.24045e-12
Rpl5	8.8375e-17	-0.193087	0.724	0.716	1.24096e-12
Rnaset2a	9.40682e-17	-0.208045	0.424	0.476	1.32091e-12
Rps3a1	1.09886e-16	-0.167623	0.95	0.934	1.54302e-12
St13	1.12602e-16	0.217323	0.617	0.464	1.58116e-12
Lpgat1	1.36896e-16	0.171996	0.52	0.36	1.9223e-12
Ufsp2	1.43067e-16	0.149222	0.43	0.276	2.00895e-12
Rps26	1.82743e-16	0.224997	0.953	0.912	2.56607e-12
Scg3	1.83635e-16	0.236269	0.919	0.834	2.5786e-12
Csad	1.9017e-16	0.12079	0.169	0.065	2.67036e-12
Ina	1.92038e-16	0.140158	0.287	0.153	2.6966e-12
Tapbp	2.02774e-16	0.134966	0.693	0.54	2.84735e-12
Fam46a	2.16763e-16	0.153296	0.699	0.545	3.04379e-12
Wdr26	2.30452e-16	0.128117	0.386	0.239	3.23601e-12
Gna11	2.43849e-16	0.131217	0.565	0.407	3.42412e-12
Rcan3	2.48507e-16	0.171016	0.456	0.301	3.48954e-12
Lsm7	2.56501e-16	0.129352	0.213	0.097	3.60178e-12
Ptbp3	3.11906e-16	0.193952	0.73	0.591	4.37978e-12
Atp6v1f	3.21576e-16	-0.159894	0.734	0.706	4.51558e-12
Fam98b	3.46536e-16	0.128432	0.211	0.096	4.86606e-12
Golga4	3.63716e-16	0.070618	0.607	0.463	5.1073e-12
Prpf4b	3.78822e-16	0.0304138	0.565	0.423	5.31942e-12
Tmod2	3.93471e-16	0.180584	0.501	0.346	5.52512e-12
Bnip3	4.29577e-16	-0.273806	0.526	0.581	6.03212e-12
Glud1	4.83962e-16	0.184057	0.415	0.266	6.7958e-12
Aplp1	4.86884e-16	0.196602	0.724	0.578	6.83682e-12
Kcnb2	4.88031e-16	0.0404932	0.039	0	6.85293e-12
Cpe	5.22024e-16	0.15319	0.972	0.926	7.33027e-12
Rpl19	5.38877e-16	-0.156534	0.961	0.925	7.56691e-12
Iqgap1	5.44779e-16	0.186679	0.599	0.445	7.64978e-12
Ldlr	5.48844e-16	0.157247	0.32	0.182	7.70687e-12
Ins1	6.15341e-16	0.0630348	0.974	0.992	8.64061e-12
Serinc1	6.24269e-16	0.14368	0.736	0.589	8.76598e-12
Pcmtd1	6.32156e-16	0.138754	0.479	0.325	8.87673e-12
Atp8b1	6.68554e-16	0.0918453	0.544	0.398	9.38783e-12
Jun	8.39975e-16	0.0952366	0.709	0.565	1.17949e-11
Ddx18	9.0225e-16	0.149724	0.33	0.192	1.26694e-11
Gm11686	1.0338e-15	0.0389108	0.038	0	1.45166e-11
Ascc3	1.11225e-15	0.174061	0.362	0.22	1.56182e-11
Ogdh	1.11946e-15	0.168677	0.472	0.319	1.57194e-11
Ier3ip1	1.12147e-15	0.196239	0.63	0.49	1.57476e-11
F3	1.32278e-15	-0.315334	0.19	0.295	1.85745e-11
Eif3j1	1.33593e-15	0.175738	0.344	0.205	1.87592e-11
Rplp0	1.52156e-15	-0.220558	0.933	0.939	2.13657e-11
Lars2	1.65774e-15	0.0118146	0.453	0.34	2.3278e-11
Pcsk1	2.13344e-15	0.210946	0.503	0.353	2.99578e-11
Fndc3b	2.17587e-15	0.139041	0.561	0.408	3.05536e-11
Tpi1	2.18058e-15	-0.199689	0.735	0.743	3.06197e-11
Trpc4	2.18909e-15	0.0443714	0.038	0	3.07391e-11
Cacna2d1	2.2508e-15	0.184103	0.535	0.382	3.16057e-11
1700084C01Rik	2.29451e-15	0.0861962	0.142	0.054	3.22195e-11
Eprs	2.36797e-15	0.192746	0.51	0.36	3.3251e-11
Ifitm3	2.40375e-15	0.0606738	0.105	0.037	3.37535e-11
Glyr1	2.44789e-15	0.131583	0.356	0.217	3.43733e-11
Hypk	2.44878e-15	-0.169289	0.132	0.233	3.43857e-11
Selm	2.61724e-15	0.115874	0.788	0.653	3.67513e-11
Txnrd1	3.04618e-15	0.166694	0.576	0.424	4.27744e-11
Gsk3b	3.08301e-15	0.108188	0.53	0.379	4.32917e-11
Serbp1	3.26001e-15	0.191741	0.7	0.564	4.57771e-11
Hepacam2	3.31911e-15	0.167559	0.504	0.352	4.6607e-11
Pax6	4.15844e-15	0.0455455	0.77	0.635	5.83928e-11
Sorbs2	4.24883e-15	0.0989233	0.494	0.348	5.96621e-11
Gc	4.66084e-15	0.176158	0.518	0.367	6.54476e-11
Dhx9	5.12841e-15	0.13523	0.357	0.219	7.20131e-11
4833439L19Rik	5.14076e-15	0.161404	0.495	0.344	7.21866e-11
Etv1	5.32076e-15	0.139693	0.407	0.263	7.47141e-11
Lrg1	5.81833e-15	-0.533578	0.178	0.269	8.17011e-11
Aqp4	6.4275e-15	0.125548	0.174	0.073	9.0255e-11
Ubl3	6.44726e-15	0.145008	0.696	0.55	9.05325e-11
Vegfa	6.77439e-15	-0.212862	0.654	0.607	9.5126e-11
Anxa6	8.0344e-15	0.125945	0.59	0.44	1.12819e-10
Rpl22l1	8.25747e-15	-0.218842	0.625	0.671	1.15951e-10
Nipbl	8.45723e-15	0.0855288	0.347	0.217	1.18756e-10
Stat3	8.47243e-15	0.110596	0.675	0.53	1.1897e-10
Ash1l	8.83661e-15	-0.0442368	0.533	0.427	1.24084e-10
Cbfa2t3	8.84653e-15	0.148025	0.338	0.203	1.24223e-10
Bfar	8.91483e-15	0.0475864	0.238	0.136	1.25182e-10
Rbm25	9.68791e-15	-0.0984268	0.572	0.479	1.36038e-10
Gm2000	1.04926e-14	-0.0272022	0.001	0.032	1.47338e-10
Chka	1.14173e-14	-0.195772	0.511	0.449	1.60322e-10
Mlf2	1.24433e-14	0.142617	0.534	0.384	1.74728e-10
Camk2b	1.25975e-14	0.142463	0.479	0.331	1.76893e-10
Mast4	1.3631e-14	0.0985746	0.517	0.372	1.91406e-10
Col8a1	1.3773e-14	0.156331	0.323	0.191	1.934e-10
Rps17	1.5025e-14	0.188417	0.893	0.804	2.10981e-10
Gpi1	1.64222e-14	-0.193447	0.679	0.714	2.30601e-10
Adipor2	1.69431e-14	0.161772	0.296	0.17	2.37914e-10
Cd200	2.11495e-14	0.147556	0.414	0.272	2.96981e-10
Psap	2.13048e-14	0.140396	0.88	0.773	2.99162e-10
Golim4	2.27656e-14	0.108428	0.454	0.313	3.19675e-10
Ell2	2.38472e-14	0.116839	0.446	0.305	3.34862e-10
Pam	2.46049e-14	0.232491	0.935	0.881	3.45502e-10
Hdgf	2.72818e-14	0.161146	0.573	0.426	3.83092e-10
Ttc28	2.74451e-14	0.12951	0.277	0.154	3.85383e-10
Usmg5	2.78596e-14	-0.183053	0.644	0.632	3.91204e-10
Pkm	2.8065e-14	-0.208437	0.876	0.876	3.94088e-10
Snx10	2.92404e-14	0.129142	0.542	0.395	4.10594e-10
Diras1	3.0161e-14	0.044983	0.035	0	4.23521e-10
Csnk1a1	3.04877e-14	0.10451	0.801	0.673	4.28109e-10
Zc3h15	3.12393e-14	0.151395	0.539	0.392	4.38662e-10
Gdap1	3.27213e-14	0.125796	0.363	0.227	4.59473e-10
Fkbp11	3.36769e-14	-0.180216	0.505	0.526	4.72891e-10
Atpif1	3.39263e-14	0.167564	0.892	0.806	4.76393e-10
Twf1	3.6429e-14	0.149422	0.417	0.276	5.11536e-10
Hsp90aa1	3.70724e-14	-0.0463006	0.849	0.736	5.2057e-10
Rapgef4	3.93652e-14	0.0754984	0.292	0.174	5.52766e-10
Pbxip1	3.95763e-14	0.137499	0.376	0.239	5.5573e-10
Sdk2	4.30764e-14	0.0779941	0.362	0.236	6.04879e-10
Dynlt1b	4.38572e-14	0.0379985	0.034	0	6.15842e-10
H2-T23	4.51681e-14	-0.214363	0.298	0.392	6.3425e-10
Cst3	5.12748e-14	0.110333	0.968	0.93	7.20001e-10
Hsph1	5.89977e-14	-0.129919	0.379	0.266	8.28446e-10
Nucb1	6.60776e-14	0.140144	0.534	0.388	9.27861e-10
Odc1	6.94648e-14	-0.244981	0.383	0.437	9.75425e-10
Rpl13a	7.20813e-14	-0.101461	0.938	0.888	1.01217e-09
Tcf25	7.86482e-14	0.0694207	0.803	0.679	1.10438e-09
Gns	8.37033e-14	0.155807	0.591	0.445	1.17536e-09
Ap2a2	9.59711e-14	0.120433	0.436	0.298	1.34763e-09
Ndufs6	1.02725e-13	0.182758	0.662	0.532	1.44247e-09
Rfc1	1.03794e-13	0.12381	0.186	0.086	1.45747e-09
St18	1.0606e-13	0.106858	0.468	0.331	1.4893e-09
Sec61a1	1.19673e-13	0.028317	0.642	0.522	1.68045e-09
Chst10	1.34777e-13	0.0417687	0.033	0	1.89255e-09
Pafah1b1	1.37412e-13	0.174879	0.626	0.486	1.92954e-09
Tmed5	1.71071e-13	0.122443	0.297	0.174	2.40218e-09
Hdlbp	1.739e-13	0.104701	0.729	0.596	2.44191e-09
Ndufb2	1.78743e-13	0.152829	0.714	0.581	2.50991e-09
Rps18	1.85602e-13	-0.159508	0.921	0.904	2.60622e-09
AC130216.1	1.85822e-13	0.0784008	0.106	0.033	2.60931e-09
Creb3l2	1.90601e-13	0.120144	0.425	0.288	2.67642e-09
Zcchc9	1.92816e-13	0.105097	0.28	0.162	2.70752e-09
2023-03-08	2.04473e-13	0.104732	0.381	0.252	2.87121e-09
Gspt1	2.17285e-13	0.138285	0.448	0.309	3.05111e-09
Atxn7l3b	2.25836e-13	0.124137	0.55	0.407	3.17119e-09
Ncoa7	2.28609e-13	0.129112	0.331	0.204	3.21013e-09
Ubxn4	2.32058e-13	0.13722	0.682	0.543	3.25855e-09
Rbm39	2.43082e-13	0.072508	0.793	0.668	3.41336e-09
Xbp1	2.61274e-13	-0.130584	0.7	0.651	3.66882e-09
Slco1a6	2.94316e-13	0.154745	0.459	0.319	4.13278e-09
Hap1	3.14518e-13	-0.15037	0.476	0.417	4.41646e-09
Degs1	3.24458e-13	0.114475	0.644	0.505	4.55604e-09
Ncor1	3.55218e-13	0.130119	0.596	0.454	4.98797e-09
Pdcd11	3.5816e-13	0.0908898	0.176	0.082	5.02929e-09
Camk2n1	3.78451e-13	0.16885	0.846	0.737	5.31421e-09
Zfp292	3.92557e-13	-0.179193	0.418	0.395	5.51229e-09
Ubr4	3.96281e-13	0.0680211	0.443	0.316	5.56458e-09
Mlec	3.98182e-13	0.102791	0.655	0.519	5.59127e-09
B4galt6	3.99277e-13	0.1102	0.359	0.23	5.60665e-09
Crybb3	4.28435e-13	-0.333577	0.393	0.441	6.01609e-09
Cox16	4.47549e-13	0.0988979	0.182	0.085	6.28448e-09
D10Bwg1379e	4.51225e-13	0.104921	0.38	0.252	6.3361e-09
Myh9	4.54632e-13	0.132962	0.516	0.375	6.38395e-09
Atp5a1	4.87199e-13	0.140834	0.738	0.607	6.84125e-09
Arid1a	5.08597e-13	0.0841416	0.4	0.272	7.14172e-09
Cntn1	5.09829e-13	0.130015	0.235	0.126	7.15902e-09
Purb	5.52341e-13	0.0917039	0.52	0.381	7.75597e-09
Dnajb14	5.98394e-13	0.0852502	0.371	0.247	8.40265e-09
Rian	6.03405e-13	-0.144126	0.507	0.443	8.47301e-09
Srek1ip1	6.43932e-13	0.0735019	0.247	0.139	9.04209e-09
Arid2	6.46443e-13	0.0781958	0.246	0.14	9.07735e-09
Psmd7	6.80332e-13	0.110658	0.571	0.431	9.55322e-09
Nagk	7.01124e-13	0.101215	0.331	0.209	9.84518e-09
Pank3	7.68694e-13	0.0822136	0.294	0.18	1.0794e-08
Cox6b1	7.70633e-13	0.141692	0.837	0.726	1.08212e-08
Csmd2	8.74181e-13	0.0338591	0.031	0	1.22752e-08
Atp1b1	8.97864e-13	0.131778	0.48	0.342	1.26078e-08
Cyr61	9.14415e-13	-0.14124	0.052	0.129	1.28402e-08
Apbb1	9.18458e-13	0.108929	0.257	0.144	1.2897e-08
Rap1gap2	9.27959e-13	0.0756914	0.444	0.317	1.30304e-08
Wdr6	9.45463e-13	0.09156	0.292	0.178	1.32762e-08
Fus	1.04609e-12	-0.111733	0.571	0.487	1.46892e-08
Zfp787	1.04697e-12	0.100468	0.165	0.073	1.47015e-08
Hnrnpul2	1.07166e-12	0.0808971	0.448	0.32	1.50483e-08
Uggt1	1.09482e-12	0.138165	0.474	0.337	1.53735e-08
Rpl21	1.12614e-12	-0.192847	0.943	0.942	1.58133e-08
Tcta	1.18978e-12	0.143315	0.31	0.19	1.67068e-08
Rpl31	1.21269e-12	0.22946	0.765	0.67	1.70286e-08
Phf17	1.3251e-12	0.102053	0.428	0.299	1.8607e-08
Ctsb	1.33621e-12	0.118694	0.837	0.724	1.8763e-08
Fitm2	1.34668e-12	0.100104	0.184	0.088	1.89101e-08
Usp34	1.38479e-12	0.11652	0.485	0.349	1.94452e-08
Igfbp7	1.44697e-12	0.100938	0.336	0.212	2.03184e-08
Rps27l	1.46206e-12	0.179333	0.839	0.74	2.05302e-08
Kif1b	1.46784e-12	0.103256	0.491	0.355	2.06113e-08
Manf	1.51116e-12	-0.0950165	0.872	0.834	2.12197e-08
Gfpt1	1.51169e-12	0.0477819	0.679	0.553	2.12272e-08
Eif4g2	1.56307e-12	0.131547	0.828	0.716	2.19486e-08
Tram1	1.64371e-12	0.0325426	0.736	0.624	2.30809e-08
Taok2	1.65108e-12	0.115209	0.301	0.182	2.31845e-08
Rpl12	1.7083e-12	-0.163191	0.881	0.865	2.39879e-08
Rock1	1.80942e-12	0.0943243	0.495	0.364	2.54079e-08
Trpm1	1.84581e-12	0.0327968	0.03	0	2.59189e-08
Dnm3	1.86382e-12	0.0799762	0.175	0.086	2.61718e-08
Ppp1ca	1.8792e-12	0.135294	0.64	0.506	2.63877e-08
Rangap1	1.99645e-12	0.110274	0.401	0.273	2.80342e-08
Birc6	2.00324e-12	0.0974352	0.465	0.33	2.81295e-08
Entpd3	2.17524e-12	-0.00906416	0.588	0.493	3.05447e-08
Ncald	2.21952e-12	0.0913449	0.295	0.181	3.11666e-08
Set	2.23366e-12	0.158928	0.685	0.561	3.13651e-08
Akap9	2.36136e-12	0.0921393	0.472	0.339	3.31582e-08
Unc13a	2.39822e-12	-0.20562	0.269	0.301	3.36758e-08
Gclm	2.40947e-12	0.13293	0.564	0.426	3.38338e-08
Mbp	2.46894e-12	0.126545	0.211	0.126	3.46689e-08
C2cd4b	2.54068e-12	-0.277695	0.521	0.534	3.56762e-08
Lars	2.60532e-12	0.133292	0.453	0.318	3.65839e-08
Hlf	2.68189e-12	0.0522072	0.029	0	3.76591e-08
Neurod1	2.73767e-12	0.0456644	0.602	0.475	3.84423e-08
Actn4	2.77432e-12	0.172182	0.487	0.353	3.8957e-08
Lman1	2.88241e-12	0.0779458	0.751	0.631	4.04749e-08
Rpl13	2.93571e-12	-0.161558	0.927	0.91	4.12232e-08
Irgq	2.98648e-12	0.0957993	0.207	0.107	4.19362e-08
Scand1	2.99581e-12	-0.146553	0.715	0.712	4.20672e-08
Mycbp2	3.03219e-12	0.0722911	0.502	0.372	4.2578e-08
Rpl23a	3.37392e-12	-0.197055	0.595	0.625	4.73766e-08
Rps10-ps1	3.43859e-12	0.0372003	0.036	0.001	4.82846e-08
Rab7	3.45161e-12	0.113684	0.67	0.537	4.84675e-08
Samd4b	3.48106e-12	0.101373	0.325	0.206	4.8881e-08
Atp6v1a	3.67963e-12	0.137296	0.493	0.358	5.16693e-08
Ddx17	3.68151e-12	-0.00368388	0.498	0.384	5.16958e-08
Galr1	3.89643e-12	0.0322796	0.029	0	5.47137e-08
Hspa12a	3.89643e-12	0.0322652	0.029	0	5.47137e-08
Gm12524	3.89643e-12	0.0313942	0.029	0	5.47137e-08
Cnot6l	3.90749e-12	0.126712	0.525	0.39	5.4869e-08
Srpr	4.08182e-12	0.143486	0.761	0.637	5.7317e-08
Foxa2	4.10203e-12	0.115091	0.295	0.18	5.76007e-08
Celf1	4.17382e-12	-0.0156252	0.488	0.38	5.86087e-08
Gapdh	4.26064e-12	-0.188908	0.887	0.876	5.9828e-08
4933426M11Rik	4.48263e-12	0.0962491	0.3	0.186	6.29451e-08
Nalcn	4.65772e-12	0.0565808	0.09	0.029	6.54037e-08
Slc7a5	4.76902e-12	-0.14046	0.41	0.414	6.69665e-08
Cplx2	4.92413e-12	0.145303	0.484	0.35	6.91446e-08
2023-09-02	4.94272e-12	0.128796	0.431	0.3	6.94056e-08
Ap2a1	4.99902e-12	0.11478	0.265	0.153	7.01962e-08
Zfr	5.03839e-12	0.111775	0.429	0.3	7.07491e-08
D4Wsu53e	5.07796e-12	-0.227588	0.636	0.588	7.13048e-08
Copb2	5.21131e-12	0.144348	0.6	0.467	7.31772e-08
Rnf6	5.35239e-12	0.0927835	0.34	0.222	7.51583e-08
Slc24a2	5.52646e-12	0.0730943	0.293	0.184	7.76026e-08
Lyve1	5.66068e-12	0.0375593	0.029	0	7.94873e-08
Abcc8	5.77023e-12	-0.0387932	0.695	0.604	8.10256e-08
Capns1	6.39961e-12	0.0971164	0.71	0.584	8.98634e-08
Ubl5	6.60064e-12	0.184691	0.8	0.708	9.26862e-08
BC005561	6.6093e-12	-0.195439	0.341	0.337	9.28078e-08
Jak1	6.75242e-12	0.108761	0.509	0.376	9.48175e-08
Pea15a	7.04867e-12	0.157245	0.608	0.474	9.89774e-08
Slc4a7	7.43765e-12	0.144238	0.414	0.285	1.04439e-07
Kif12	8.22154e-12	-0.118905	0.392	0.351	1.15447e-07
Gm11769	8.2233e-12	0.0288244	0.028	0	1.15472e-07
Mfap3l	8.2233e-12	0.0303025	0.028	0	1.15472e-07
Hspa5	8.2656e-12	0.157493	0.953	0.886	1.16066e-07
Man2a2	9.22599e-12	0.0504606	0.158	0.082	1.29551e-07
Itga6	1.02994e-11	0.051249	0.439	0.32	1.44624e-07
Gm10075	1.03005e-11	0.0611488	0.079	0.021	1.4464e-07
Gm11789	1.03499e-11	0.050562	0.097	0.035	1.45333e-07
Ubc	1.03596e-11	0.048628	0.903	0.813	1.4547e-07
Cpd	1.09193e-11	0.10283	0.51	0.38	1.53328e-07
Nars	1.10693e-11	0.149574	0.576	0.444	1.55435e-07
Tmem5	1.15741e-11	0.134828	0.245	0.139	1.62524e-07
Gabarap	1.21681e-11	-0.0462004	0.907	0.845	1.70865e-07
Mxd4	1.23751e-11	0.136168	0.396	0.27	1.73771e-07
Itm2c	1.25641e-11	0.176894	0.756	0.641	1.76425e-07
Prkce	1.27014e-11	0.0394644	0.202	0.115	1.78354e-07
Kras	1.29884e-11	0.132355	0.576	0.443	1.82383e-07
Snrnp27	1.34221e-11	0.118933	0.394	0.268	1.88473e-07
Tmx4	1.34613e-11	0.100252	0.509	0.379	1.89024e-07
Dync1i2	1.34765e-11	0.0904311	0.477	0.348	1.89237e-07
Senp6	1.36667e-11	0.101636	0.502	0.371	1.91908e-07
Sf3b2	1.37469e-11	0.138441	0.561	0.429	1.93034e-07
Tmem56	1.38436e-11	0.0597658	0.333	0.223	1.94391e-07
Cox7a2	1.40182e-11	0.18611	0.842	0.762	1.96844e-07
Pum2	1.40896e-11	0.108711	0.468	0.34	1.97847e-07
Tnrc6a	1.44615e-11	0.0761736	0.469	0.345	2.03068e-07
Nbea	1.44755e-11	0.110835	0.365	0.243	2.03264e-07
Slc43a2	1.49466e-11	0.0654099	0.357	0.247	2.09881e-07
Rasd2	1.54519e-11	0.200767	0.386	0.268	2.16976e-07
Mark2	1.55735e-11	0.122694	0.4	0.274	2.18684e-07
Rps5	1.61669e-11	-0.127728	0.944	0.912	2.27015e-07
Ccar1	1.6751e-11	0.0936202	0.362	0.242	2.35217e-07
Prkcsh	1.71034e-11	0.0929312	0.597	0.47	2.40165e-07
Msi2	1.71495e-11	0.0194292	0.472	0.367	2.40814e-07
Clip3	1.71914e-11	0.0615586	0.17	0.086	2.41401e-07
Atp2a3	1.82306e-11	0.0313394	0.552	0.443	2.55994e-07
Nav1	1.82719e-11	0.0964946	0.406	0.285	2.56574e-07
Ppp1cb	1.8757e-11	0.067822	0.628	0.504	2.63386e-07
2310015B20Rik	1.93187e-11	0.127161	0.225	0.125	2.71274e-07
Sdf4	1.98571e-11	0.146084	0.631	0.502	2.78834e-07
Ndufa11	2.02381e-11	0.121506	0.711	0.586	2.84184e-07
Ywhag	2.06174e-11	0.0901499	0.549	0.419	2.8951e-07
Mapk14	2.08075e-11	0.0626194	0.523	0.401	2.92178e-07
Ckap4	2.17094e-11	0.0918223	0.279	0.172	3.04843e-07
Hnrnpul1	2.18483e-11	0.0428539	0.185	0.108	3.06794e-07
Zdhhc2	2.3595e-11	0.12781	0.601	0.471	3.31321e-07
Hook1	2.37223e-11	-0.0113235	0.401	0.314	3.33108e-07
St3gal5	2.40262e-11	0.0841169	0.273	0.167	3.37376e-07
Rps7	2.42701e-11	-0.1825	0.888	0.88	3.408e-07
Nckap1	2.43011e-11	0.135934	0.549	0.418	3.41237e-07
Prrc2b	2.45159e-11	0.0673805	0.453	0.335	3.44252e-07
Dstn	2.52796e-11	0.197072	0.767	0.671	3.54977e-07
Gars	2.53884e-11	0.09335	0.488	0.36	3.56504e-07
Madd	2.6418e-11	-0.00222436	0.465	0.366	3.70962e-07
Dpp9	2.7345e-11	0.112264	0.373	0.251	3.83979e-07
Larp4b	2.76647e-11	0.119157	0.311	0.196	3.88468e-07
Ank2	2.77536e-11	-0.0233861	0.063	0.031	3.89715e-07
Macf1	2.86489e-11	0.0927672	0.473	0.348	4.02288e-07
Slc17a5	2.95914e-11	0.0844093	0.15	0.068	4.15522e-07
Ablim1	3.08357e-11	0.073991	0.315	0.206	4.32995e-07
Bbx	3.10501e-11	0.0649454	0.441	0.32	4.36006e-07
Fkbp2	3.14539e-11	-0.0219396	0.817	0.75	4.41676e-07
Zmynd8	3.30341e-11	0.0632162	0.529	0.409	4.63865e-07
Ddx6	3.34643e-11	0.091884	0.549	0.421	4.69906e-07
B230219D22Rik	3.34691e-11	0.10945	0.374	0.254	4.69973e-07
Atp5g1	3.37555e-11	-0.115722	0.795	0.759	4.73995e-07
Syndig1l	3.478e-11	0.0324147	0.369	0.27	4.8838e-07
Kifap3	3.53442e-11	0.107834	0.215	0.117	4.96303e-07
Wipi1	3.57973e-11	0.130522	0.52	0.39	5.02666e-07
Atp6v0e	3.71959e-11	0.0705702	0.871	0.774	5.22304e-07
G3bp2	3.73353e-11	0.0499404	0.552	0.433	5.24263e-07
Ralbp1	3.73408e-11	0.130538	0.488	0.359	5.2434e-07
Polr2k	3.794e-11	0.11913	0.496	0.367	5.32754e-07
Gltscr1l	3.82372e-11	0.0760061	0.132	0.056	5.36926e-07
Cyfip2	3.83043e-11	0.175207	0.585	0.458	5.37869e-07
Adh1	3.93793e-11	0.121049	0.276	0.167	5.52965e-07
Ywhab	4.09516e-11	0.137104	0.5	0.372	5.75043e-07
Rpn2	4.23745e-11	0.0583275	0.786	0.677	5.95022e-07
Nkx6-1	4.3821e-11	0.0922116	0.46	0.339	6.15335e-07
Tab2	4.41665e-11	0.110253	0.302	0.19	6.20186e-07
Gstp1	4.49983e-11	-0.168221	0.238	0.348	6.31865e-07
Rab3gap1	4.54763e-11	0.107769	0.295	0.184	6.38578e-07
Ikbkap	4.67421e-11	0.0304762	0.129	0.067	6.56353e-07
Eif4a2	4.76645e-11	-0.132427	0.636	0.607	6.69305e-07
Gbf1	4.80846e-11	0.089964	0.338	0.225	6.75204e-07
Lpp	5.13116e-11	0.115111	0.475	0.348	7.20518e-07
Ank	5.14036e-11	0.112901	0.347	0.229	7.21809e-07
Nfe2l1	5.15398e-11	0.0388556	0.525	0.414	7.23722e-07
Slc25a44	5.25191e-11	0.0947485	0.231	0.131	7.37473e-07
Hist1h4a	5.31637e-11	0.0307536	0.026	0	7.46525e-07
Hnrnph1	5.58698e-11	-0.122868	0.52	0.474	7.84524e-07
AI314180	5.74464e-11	-0.00954802	0.323	0.242	8.06662e-07
Qdpr	5.79275e-11	0.0813367	0.415	0.295	8.13418e-07
Tmem127	5.81008e-11	0.025856	0.413	0.316	8.15852e-07
Fech	6.13187e-11	0.0999322	0.237	0.136	8.61037e-07
Rpl3	6.30814e-11	-0.110092	0.885	0.847	8.85789e-07
Pdyn	6.40702e-11	-0.284392	0.337	0.401	8.99674e-07
Dcaf7	6.54556e-11	0.0876839	0.278	0.171	9.19127e-07
1810037I17Rik	6.59476e-11	0.091072	0.716	0.594	9.26037e-07
Lrp11	6.62831e-11	0.0973123	0.479	0.355	9.30748e-07
Iapp	6.91512e-11	-0.221348	0.973	0.997	9.71021e-07
Smarcc1	7.54145e-11	0.0940416	0.295	0.186	1.05897e-06
Apoe	8.00319e-11	0.018117	0.026	0.002	1.12381e-06
Tpr	8.34794e-11	0.0759696	0.477	0.355	1.17222e-06
Nedd4	8.65148e-11	0.135742	0.619	0.493	1.21484e-06
Jund	8.6789e-11	0.0943785	0.816	0.71	1.21869e-06
Rpn1	8.72683e-11	0.12556	0.725	0.605	1.22542e-06
Klhl32	9.1704e-11	0.0680156	0.241	0.146	1.28771e-06
Erh	9.3075e-11	-0.186101	0.416	0.482	1.30696e-06
Creg1	9.89545e-11	0.0723746	0.606	0.491	1.38952e-06
Il1r1	1.00902e-10	0.113798	0.526	0.401	1.41687e-06
Hspa1b	1.01874e-10	-0.445935	0.252	0.188	1.43052e-06
Slc36a1	1.02704e-10	0.039982	0.221	0.141	1.44217e-06
Btg2	1.0641e-10	0.0528019	0.616	0.492	1.49421e-06
Smim14	1.06831e-10	-0.137761	0.677	0.681	1.50012e-06
Wipi2	1.08046e-10	0.0657306	0.329	0.224	1.51719e-06
Rtf1	1.09592e-10	0.0871273	0.262	0.158	1.53889e-06
C8b	1.12129e-10	0.0232437	0.025	0	1.57451e-06
Resp18	1.13975e-10	-0.214465	0.841	0.852	1.60044e-06
Arhgdia	1.14277e-10	0.137078	0.678	0.555	1.60467e-06
Wdr45b	1.1452e-10	0.114583	0.258	0.155	1.60809e-06
Zfp664	1.17258e-10	0.108362	0.332	0.219	1.64654e-06
Krt19	1.17693e-10	-0.339957	0.346	0.447	1.65264e-06
Gnaz	1.17927e-10	0.0721287	0.303	0.199	1.65592e-06
Gch1	1.18997e-10	-0.0778078	0.829	0.78	1.67095e-06
H2afj	1.22456e-10	0.152992	0.838	0.744	1.71953e-06
Trmt6	1.23205e-10	0.126678	0.365	0.247	1.73004e-06
Slc6a6	1.25584e-10	0.00232327	0.509	0.409	1.76344e-06
Pcbp2	1.2639e-10	0.140236	0.641	0.517	1.77477e-06
Mnf1	1.2676e-10	0.153851	0.853	0.763	1.77997e-06
Gnao1	1.28926e-10	-0.00705616	0.421	0.32	1.81038e-06
P4hb	1.32954e-10	0.103183	0.87	0.774	1.86694e-06
Etnk1	1.4169e-10	0.064116	0.473	0.356	1.98962e-06
Sdf2l1	1.42761e-10	-0.148546	0.468	0.495	2.00464e-06
Abcf1	1.46718e-10	0.115601	0.384	0.266	2.06021e-06
Ctgf	1.48046e-10	-0.0927291	0.034	0.092	2.07886e-06
Tmed10	1.52629e-10	0.13328	0.872	0.784	2.14322e-06
Cgrrf1	1.54321e-10	0.105787	0.357	0.242	2.16697e-06
Eif1	1.55755e-10	-0.177364	0.978	0.976	2.18711e-06
Sorl1	1.59208e-10	0.0990476	0.418	0.3	2.23559e-06
Sorbs1	1.62835e-10	0.0292919	0.025	0	2.28653e-06
Prrt3	1.62835e-10	0.0286177	0.025	0	2.28653e-06
Dnm1l	1.65938e-10	0.123326	0.289	0.182	2.3301e-06
Ubn2	1.72933e-10	-0.109529	0.516	0.442	2.42832e-06
Gm15417	1.76647e-10	0.0831563	0.18	0.093	2.48048e-06
Mpzl1	1.78113e-10	-0.140717	0.193	0.223	2.50107e-06
Arfgef1	1.78257e-10	0.0729272	0.494	0.38	2.50308e-06
Mcur1	1.81723e-10	0.119407	0.262	0.158	2.55175e-06
Serpine1	1.85643e-10	-0.147577	0.052	0.114	2.6068e-06
Snw1	1.87168e-10	0.111457	0.302	0.193	2.62821e-06
Got2	1.87174e-10	0.122591	0.314	0.203	2.62829e-06
Ece1	1.8975e-10	0.0576633	0.514	0.397	2.66448e-06
Gcnt2	1.9322e-10	0.013717	0.311	0.225	2.71319e-06
Cox20	1.98857e-10	0.110249	0.364	0.247	2.79234e-06
Strbp	2.01397e-10	0.0886747	0.379	0.264	2.82801e-06
Abca1	2.02039e-10	-0.00251693	0.434	0.344	2.83703e-06
Pcp4	2.03799e-10	-0.216787	0.176	0.257	2.86174e-06
Mcf2l	2.04326e-10	0.0452049	0.381	0.277	2.86914e-06
Eif3b	2.10232e-10	0.106234	0.437	0.318	2.95208e-06
Fndc3a	2.11503e-10	0.0528663	0.724	0.613	2.96993e-06
Hipk3	2.13235e-10	0.0697779	0.289	0.186	2.99425e-06
Top1	2.13948e-10	0.047329	0.602	0.485	3.00426e-06
Ubap2l	2.14043e-10	0.0951588	0.354	0.242	3.00559e-06
Atp5h	2.16239e-10	-0.13228	0.756	0.747	3.03642e-06
Cdhr1	2.2669e-10	0.0993297	0.15	0.071	3.18318e-06
Cxxc4	2.30943e-10	0.0993743	0.352	0.238	3.24289e-06
Cbx6	2.33808e-10	0.103112	0.34	0.227	3.28314e-06
Gjc2	2.36464e-10	0.0298754	0.024	0	3.32043e-06
Ceacam10	2.36464e-10	0.0351333	0.024	0	3.32043e-06
4632427E13Rik	2.37145e-10	-0.163179	0.242	0.246	3.32999e-06
C2cd4a	2.40274e-10	0.049199	0.247	0.161	3.37393e-06
Brd4	2.53695e-10	0.0979962	0.4	0.282	3.56239e-06
Klf2	2.57173e-10	0.0721839	0.047	0.007	3.61123e-06
Klhdc1	2.78537e-10	0.0748419	0.108	0.042	3.91122e-06
Slc25a4	2.83335e-10	0.0625533	0.659	0.538	3.97858e-06
Stag1	2.86104e-10	0.0893437	0.276	0.175	4.01747e-06
Eif4g1	2.86407e-10	0.0431632	0.568	0.455	4.02172e-06
Tm4sf4	2.96454e-10	0.0801615	0.829	0.727	4.1628e-06
Fam63b	3.00593e-10	0.0693504	0.428	0.316	4.22092e-06
G6pc3	3.01051e-10	0.0855596	0.324	0.216	4.22736e-06
Golga5	3.01149e-10	0.0765468	0.186	0.1	4.22873e-06
Fhod3	3.01268e-10	0.087649	0.084	0.027	4.2304e-06
Gnas	3.01312e-10	0.20181	0.98	0.968	4.23102e-06
Ttc3	3.02078e-10	0.0967225	0.435	0.315	4.24179e-06
Hilpda	3.04935e-10	-0.175096	0.132	0.213	4.28189e-06
Cdc25a	3.08437e-10	0.065574	0.174	0.093	4.33107e-06
Fmnl2	3.09092e-10	0.0681703	0.386	0.275	4.34027e-06
Ctrb1	3.11514e-10	-0.488334	0.469	0.571	4.37429e-06
Srp72	3.29052e-10	0.132337	0.569	0.445	4.62055e-06
Iqgap2	3.30868e-10	0.0741089	0.241	0.145	4.64605e-06
Fam115a	3.31808e-10	0.0888216	0.347	0.235	4.65925e-06
Hectd1	3.35411e-10	0.0960092	0.398	0.282	4.70983e-06
Mbl2	3.43378e-10	0.0292119	0.024	0	4.82171e-06
Kcns3	3.43378e-10	0.0332359	0.024	0	4.82171e-06
RP23-378G4.2	3.46445e-10	0.021674	0.065	0.024	4.86479e-06
Pnmal2	3.47186e-10	0.00907935	0.465	0.372	4.87518e-06
Ptprn	3.51826e-10	0.0521622	0.809	0.706	4.94034e-06
Cpox	3.63664e-10	0.0934509	0.241	0.143	5.10657e-06
9330182L06Rik	3.6725e-10	0.10557	0.362	0.248	5.15693e-06
Trmt10a	3.69848e-10	0.0693183	0.124	0.054	5.19341e-06
Ttc14	3.77432e-10	-0.0758479	0.432	0.369	5.2999e-06
Ank3	3.80954e-10	0.0351912	0.236	0.152	5.34935e-06
Snap47	3.84917e-10	0.0712817	0.314	0.21	5.40501e-06
Pdcd6ip	3.8645e-10	0.071483	0.492	0.375	5.42653e-06
Gapvd1	3.90715e-10	0.0841987	0.266	0.167	5.48641e-06
Mbnl2	4.06144e-10	0.0687703	0.577	0.454	5.70307e-06
Rpsa	4.12193e-10	-0.142401	0.96	0.949	5.78801e-06
Svip	4.13324e-10	0.134829	0.325	0.217	5.80389e-06
Brd3	4.17354e-10	0.0976868	0.325	0.217	5.86049e-06
Yipf5	4.30986e-10	0.103494	0.372	0.257	6.05191e-06
Cyb561	4.35776e-10	0.114743	0.418	0.3	6.11917e-06
4931406C07Rik	4.57211e-10	0.117858	0.262	0.161	6.42016e-06
Pdia4	4.69614e-10	0.0998356	0.584	0.462	6.59431e-06
Fam122a	4.72934e-10	0.096178	0.318	0.212	6.64093e-06
Sfrs18	4.80182e-10	-0.145462	0.389	0.356	6.74272e-06
Srsf5	4.80778e-10	-0.0698186	0.523	0.435	6.75108e-06
Psmd1	4.87332e-10	0.0995294	0.359	0.246	6.84311e-06
Fuom	4.93489e-10	0.0724062	0.613	0.5	6.92958e-06
Disc1	4.98621e-10	0.0258065	0.024	0	7.00164e-06
RP23-271G7.2	4.98621e-10	0.0306579	0.024	0	7.00164e-06
Frrs1l	4.98621e-10	0.0278216	0.024	0	7.00164e-06
Arhgap33	4.98621e-10	0.0310031	0.024	0	7.00164e-06
Ppp2r2c	4.98621e-10	0.0272375	0.024	0	7.00164e-06
Kcnj6	4.98621e-10	0.0345604	0.024	0	7.00164e-06
Phactr1	5.09018e-10	0.058152	0.341	0.238	7.14763e-06
Hsp90ab1	5.12327e-10	0.0889437	0.964	0.938	7.19409e-06
Kctd12	5.12407e-10	0.0591215	0.103	0.04	7.19523e-06
Sox4	5.27809e-10	0.169347	0.47	0.357	7.41149e-06
Scgn	5.3044e-10	0.121561	0.39	0.274	7.44844e-06
Srsf7	5.33629e-10	-0.184029	0.306	0.355	7.49321e-06
Clptm1l	5.36652e-10	0.00823469	0.56	0.466	7.53567e-06
Ergic1	5.36769e-10	0.108176	0.55	0.427	7.53731e-06
Sod2	5.38717e-10	-0.172053	0.592	0.579	7.56467e-06
Pcm1	5.80211e-10	0.0673996	0.426	0.315	8.14732e-06
Fbxw7	5.99725e-10	0.0968781	0.341	0.231	8.42133e-06
Pdx1	5.99727e-10	0.0187371	0.294	0.215	8.42137e-06
Adcy9	6.07762e-10	0.108465	0.214	0.122	8.5342e-06
Hmgcs1	6.08679e-10	0.130154	0.191	0.114	8.54707e-06
Herc1	6.61281e-10	0.0176247	0.379	0.279	9.2857e-06
Lrrn1	6.9077e-10	0.127172	0.33	0.221	9.69979e-06
Slc40a1	6.93939e-10	0.112993	0.28	0.177	9.7443e-06
Ktn1	6.94788e-10	0.107177	0.329	0.22	9.75622e-06
Eif5	7.03618e-10	0.0663613	0.738	0.627	9.8802e-06
Dtx3	7.07008e-10	0.00562932	0.252	0.183	9.92781e-06
Rnft2	7.24039e-10	0.0264092	0.023	0	1.0167e-05
Angptl7	7.24039e-10	0.0259632	0.023	0	1.0167e-05
Frem2	7.24039e-10	0.0283512	0.023	0	1.0167e-05
Nrip3	7.37029e-10	0.112303	0.171	0.088	1.03494e-05
Svil	7.53356e-10	0.0702604	0.254	0.162	1.05786e-05
Appbp2	7.53359e-10	0.0713348	0.307	0.207	1.05787e-05
Akirin1	7.63748e-10	0.11575	0.447	0.328	1.07246e-05
Cand1	7.91606e-10	0.0898186	0.314	0.21	1.11157e-05
Rab1	8.10259e-10	0.0760126	0.623	0.509	1.13777e-05
Itgb1	8.17656e-10	0.128469	0.612	0.493	1.14815e-05
Appl2	8.40792e-10	-0.173403	0.201	0.236	1.18064e-05
Igf2r	8.60413e-10	0.112124	0.309	0.203	1.20819e-05
Nceh1	8.66289e-10	0.0978779	0.333	0.225	1.21644e-05
Smc6	8.66313e-10	0.130714	0.347	0.236	1.21648e-05
Camk2n2	8.7486e-10	0.0640251	0.404	0.293	1.22848e-05
2010012O05Rik	8.82504e-10	0.0981858	0.303	0.197	1.23921e-05
Pcdhgc4	8.94539e-10	0.127012	0.465	0.345	1.25611e-05
Trim28	9.13519e-10	0.0575294	0.316	0.218	1.28276e-05
E330009J07Rik	9.13909e-10	0.103069	0.238	0.143	1.28331e-05
Ostc	9.20647e-10	-0.0439478	0.73	0.66	1.29277e-05
Cxxc5	9.20978e-10	0.100928	0.453	0.334	1.29324e-05
Ddx1	9.90279e-10	0.0981431	0.306	0.2	1.39055e-05
Lpcat3	1.0056e-09	0.0929021	0.309	0.204	1.41206e-05
Gjd2	1.01153e-09	0.079488	0.218	0.129	1.42039e-05
A1cf	1.05135e-09	0.0265942	0.023	0	1.47631e-05
2023-03-11	1.05135e-09	0.0326819	0.023	0	1.47631e-05
Mob4	1.05721e-09	0.113631	0.394	0.279	1.48453e-05
Snrpd2	1.08158e-09	0.129589	0.673	0.557	1.51875e-05
Denr	1.14138e-09	0.0974554	0.545	0.424	1.60272e-05
Idh1	1.14166e-09	0.111929	0.291	0.188	1.60313e-05
Glul	1.17347e-09	0.0396261	0.706	0.599	1.64778e-05
Rbm5	1.19791e-09	-0.104468	0.399	0.352	1.6821e-05
Sf3b3	1.21128e-09	0.0515048	0.23	0.145	1.70087e-05
Lgals1	1.22223e-09	-0.0178249	0.085	0.045	1.71625e-05
Atp11a	1.24298e-09	0.0110143	0.282	0.202	1.7454e-05
Knop1	1.24463e-09	0.106633	0.274	0.173	1.74771e-05
Plxnb2	1.258e-09	0.0207432	0.58	0.481	1.76648e-05
Crebbp	1.26111e-09	0.0883556	0.204	0.116	1.77085e-05
Tusc3	1.26859e-09	0.059669	0.45	0.342	1.78135e-05
Cpsf7	1.28492e-09	-0.0642473	0.176	0.147	1.80428e-05
C1qa	1.31185e-09	0.05735	0.086	0.03	1.8421e-05
Fbxo9	1.31633e-09	0.0943484	0.297	0.193	1.84839e-05
2410015M20Rik	1.33732e-09	0.130354	0.676	0.561	1.87787e-05
Erlin2	1.33853e-09	0.0510296	0.17	0.096	1.87956e-05
Ldha	1.3448e-09	-0.188807	0.222	0.326	1.88837e-05
Ssbp3	1.37356e-09	-0.0222843	0.389	0.308	1.92875e-05
AC092404.1	1.39564e-09	0.125514	0.171	0.09	1.95975e-05
Gabbr2	1.39579e-09	0.0453341	0.421	0.316	1.95997e-05
Ptpn9	1.42152e-09	0.0759622	0.146	0.072	1.9961e-05
Atp6v0d1	1.46264e-09	0.140875	0.517	0.4	2.05384e-05
Epb4.1l4b	1.47158e-09	0.135316	0.402	0.288	2.06639e-05
Ins2	1.4862e-09	-0.0163653	0.966	0.992	2.08692e-05
Vezf1	1.49631e-09	0.0817186	0.329	0.225	2.10111e-05
Gucy1a3	1.52662e-09	0.0314501	0.022	0	2.14368e-05
Kcnmb1	1.52662e-09	0.0251414	0.022	0	2.14368e-05
Mlxipl	1.54604e-09	-0.140185	0.391	0.355	2.17095e-05
Ap2m1	1.55764e-09	0.103163	0.574	0.454	2.18724e-05
Psma5	1.63267e-09	-0.153579	0.253	0.313	2.29259e-05
Erlec1	1.66231e-09	0.116461	0.555	0.435	2.33421e-05
RP23-81C12.1	1.71572e-09	-0.13217	0.352	0.415	2.40922e-05
Mrpl19	1.74244e-09	0.0923122	0.163	0.084	2.44674e-05
Herpud1	1.79684e-09	-0.00492066	0.579	0.491	2.52312e-05
Scn9a	1.79871e-09	0.0569413	0.232	0.144	2.52574e-05
Ranbp2	1.82246e-09	-0.035596	0.407	0.34	2.5591e-05
Ficd	1.84917e-09	0.106978	0.22	0.13	2.59661e-05
Rc3h2	1.85321e-09	0.0784434	0.342	0.239	2.60228e-05
Fam98a	1.87063e-09	0.104508	0.205	0.117	2.62674e-05
Abcb10	1.89301e-09	0.0791609	0.177	0.095	2.65816e-05
Nmt1	1.94134e-09	0.0922106	0.334	0.229	2.72603e-05
Atp5g3	1.96665e-09	0.0772548	0.653	0.538	2.76157e-05
Sfpq	1.98566e-09	0.0827215	0.538	0.422	2.78827e-05
Gaa	1.9895e-09	0.0729227	0.439	0.33	2.79366e-05
Kcnh1	2.01351e-09	0.0596788	0.191	0.112	2.82737e-05
Zcchc7	2.03271e-09	-0.0772905	0.378	0.31	2.85433e-05
Smim4	2.0343e-09	0.0968069	0.254	0.157	2.85657e-05
Tmem66	2.05359e-09	-0.0154075	0.584	0.504	2.88365e-05
Naca	2.11096e-09	-0.163336	0.771	0.754	2.96421e-05
Ybx3	2.1167e-09	0.0833928	0.477	0.364	2.97227e-05
Aff4	2.13027e-09	0.0824267	0.544	0.429	2.99133e-05
Kcnq2	2.21674e-09	0.0257428	0.022	0	3.11274e-05
D130043K22Rik	2.21674e-09	0.0222638	0.022	0	3.11274e-05
Ctdspl	2.2326e-09	0.0787419	0.195	0.11	3.13502e-05
4930402H24Rik	2.24272e-09	0.0619379	0.283	0.187	3.14923e-05
Tax1bp1	2.29232e-09	0.0942238	0.626	0.509	3.21888e-05
Lyrm2	2.30558e-09	0.0991027	0.201	0.114	3.23749e-05
Dhdh	2.35182e-09	0.0253525	0.046	0.011	3.30242e-05
Wdr72	2.35737e-09	0.0588956	0.077	0.026	3.31022e-05
Nrcam	2.37003e-09	0.0433214	0.048	0.009	3.328e-05
Gpatch2	2.37526e-09	0.0505879	0.173	0.099	3.33535e-05
Gm21769	2.38321e-09	-0.174823	0.211	0.243	3.34651e-05
Wars	2.3974e-09	0.070583	0.366	0.26	3.36644e-05
Rab1b	2.47586e-09	0.128899	0.349	0.243	3.4766e-05
Ctrc	2.52868e-09	-0.19336	0.041	0.097	3.55078e-05
Rnf149	2.54344e-09	0.0580504	0.087	0.032	3.5715e-05
S100a4	2.63503e-09	0.122789	0.129	0.068	3.70011e-05
Reg2	2.65412e-09	-0.118775	0.008	0.041	3.72692e-05
Acox1	2.66506e-09	0.0675714	0.354	0.252	3.74228e-05
Tra2b	2.7598e-09	0.0955512	0.496	0.385	3.87532e-05
Dync1h1	2.77473e-09	0.0477485	0.501	0.395	3.89627e-05
Dad1	2.8005e-09	-0.115002	0.888	0.862	3.93247e-05
Nfe2l2	2.86018e-09	0.0841437	0.22	0.131	4.01627e-05
Csnk1g3	2.86326e-09	0.0577883	0.315	0.218	4.02059e-05
Wnt4	2.96603e-09	0.157024	0.393	0.281	4.1649e-05
Ctnna1	2.96666e-09	0.134512	0.478	0.367	4.16579e-05
Tnks2	3.01129e-09	0.0940338	0.421	0.308	4.22846e-05
Limch1	3.02263e-09	0.108547	0.239	0.145	4.24438e-05
Smarca4	3.04157e-09	0.0744015	0.403	0.296	4.27097e-05
Spcs3	3.09268e-09	0.0229862	0.711	0.621	4.34274e-05
Wbp11	3.12757e-09	0.0741129	0.327	0.225	4.39174e-05
Gm15920	3.21883e-09	0.0210916	0.021	0	4.51988e-05
Gm13340	3.21883e-09	0.0306852	0.021	0	4.51988e-05
Jakmip2	3.21883e-09	0.0254134	0.021	0	4.51988e-05
Kif5a	3.21883e-09	0.0281031	0.021	0	4.51988e-05
5330413P13Rik	3.21883e-09	0.025983	0.021	0	4.51988e-05
Rab6a	3.23846e-09	0.0719099	0.468	0.353	4.54745e-05
Tsn	3.24136e-09	0.0954681	0.438	0.323	4.55152e-05
Asns	3.2683e-09	0.134452	0.602	0.486	4.58934e-05
Rsf1	3.33148e-09	0.0687493	0.297	0.2	4.67807e-05
Tbc1d9b	3.40688e-09	0.092199	0.285	0.186	4.78394e-05
Taok1	3.44949e-09	0.0576042	0.377	0.276	4.84377e-05
Clcn3	3.55423e-09	-0.0657097	0.47	0.41	4.99085e-05
Tnrc6b	3.6396e-09	0.0762085	0.331	0.229	5.11073e-05
Ccnt1	3.72037e-09	0.0480414	0.299	0.207	5.22415e-05
9330020H09Rik	3.77028e-09	0.0434556	0.13	0.068	5.29423e-05
Cox17	3.79158e-09	0.15756	0.662	0.561	5.32414e-05
Trip11	3.79667e-09	0.097368	0.486	0.372	5.33129e-05
Gpr56	3.80027e-09	0.0873143	0.3	0.199	5.33635e-05
Rtn3	3.86699e-09	0.123541	0.578	0.465	5.43002e-05
Fam120a	3.94051e-09	0.0928907	0.431	0.318	5.53326e-05
Scn3a	4.00592e-09	0.0378211	0.274	0.189	5.62512e-05
Ptprt	4.0864e-09	0.0876555	0.239	0.147	5.73812e-05
2810407C02Rik	4.15602e-09	0.0341598	0.526	0.423	5.83588e-05
Dnajc3	4.22243e-09	0.0958444	0.796	0.695	5.92913e-05
Efcab1	4.23339e-09	0.0972529	0.297	0.197	5.94453e-05
Crtc3	4.31845e-09	0.0379784	0.288	0.196	6.06397e-05
Gabarapl1	4.38247e-09	0.0990052	0.447	0.333	6.15386e-05
Chgb	4.58503e-09	0.127687	0.966	0.984	6.43831e-05
Gpr45	4.67396e-09	0.0210169	0.021	0	6.56317e-05
D630023F18Rik	4.67396e-09	0.0221671	0.021	0	6.56317e-05
Dlgap3	4.67396e-09	0.0243211	0.021	0	6.56317e-05
Mroh7	4.67396e-09	0.0225108	0.021	0	6.56317e-05
Rdh9	4.67396e-09	0.0259672	0.021	0	6.56317e-05
AC119846.1	4.67396e-09	0.0223607	0.021	0	6.56317e-05
Fut4	4.68655e-09	0.0772287	0.125	0.057	6.58085e-05
Gm12396	4.73372e-09	0.04033	0.044	0.008	6.64708e-05
Rpl14	4.74842e-09	-0.0882655	0.926	0.892	6.66773e-05
Ak4	4.80901e-09	-0.10912	0.051	0.109	6.75281e-05
Dnajc1	4.91834e-09	0.045388	0.456	0.354	6.90634e-05
Polr2a	4.92186e-09	0.121023	0.304	0.203	6.91128e-05
Copa	5.00244e-09	0.0221422	0.594	0.498	7.02443e-05
Rif1	5.03498e-09	-0.0225671	0.299	0.225	7.07011e-05
Phip	5.14545e-09	0.0785623	0.418	0.311	7.22524e-05
Ubn1	5.15708e-09	0.0987851	0.3	0.199	7.24156e-05
Mtdh	5.19043e-09	0.1131	0.554	0.438	7.2884e-05
Kdm2a	5.24018e-09	0.0410916	0.393	0.297	7.35826e-05
Jmjd1c	5.28405e-09	0.0241431	0.391	0.301	7.41987e-05
Tardbp	5.2953e-09	0.0236604	0.448	0.356	7.43566e-05
Smim19	5.32565e-09	0.100543	0.32	0.217	7.47828e-05
Zfp191	5.34295e-09	0.0860881	0.226	0.136	7.50257e-05
1810043H04Rik	5.42704e-09	0.0767874	0.34	0.238	7.62065e-05
Pfdn5	5.64568e-09	-0.0831481	0.804	0.758	7.92766e-05
Snx24	5.71733e-09	0.0856924	0.141	0.069	8.02828e-05
Fam53c	5.85275e-09	0.0507072	0.13	0.065	8.21843e-05
Chchd2	5.93737e-09	-0.158796	0.851	0.839	8.33725e-05
Arpc2	5.96279e-09	0.129426	0.726	0.63	8.37295e-05
Ahi1	5.99306e-09	0.0724095	0.282	0.187	8.41545e-05
D17Wsu104e	6.06444e-09	-0.104091	0.5	0.492	8.51569e-05
Celf4	6.0688e-09	0.0271241	0.482	0.379	8.52181e-05
Scrt1	6.11278e-09	-0.127974	0.122	0.149	8.58357e-05
Usp47	6.15693e-09	0.0816917	0.3	0.201	8.64556e-05
Eef1a1	6.16793e-09	0.099421	0.994	0.988	8.66101e-05
Galnt1	6.19896e-09	0.0646761	0.329	0.23	8.70458e-05
Pkp4	6.26203e-09	0.0988708	0.232	0.141	8.79314e-05
Pdia6	6.46701e-09	-0.0879762	0.792	0.754	9.08097e-05
Cel	6.46986e-09	-0.232334	0.051	0.102	9.08498e-05
Celf3	6.52142e-09	-0.0245908	0.362	0.297	9.15738e-05
Erich1	6.75815e-09	0.0198125	0.104	0.054	9.48979e-05
Ttll13	6.78701e-09	0.0197171	0.021	0	9.53032e-05
Caskin1	6.78701e-09	0.0259757	0.021	0	9.53032e-05
Pcdhb18	6.78701e-09	0.0243252	0.021	0	9.53032e-05
Ipcef1	6.78701e-09	0.0199695	0.021	0	9.53032e-05
Glp1r	6.78701e-09	0.0196032	0.021	0	9.53032e-05
Zfp354b	6.78701e-09	0.0223448	0.021	0	9.53032e-05
Gm16283	6.78701e-09	0.0227716	0.021	0	9.53032e-05
Ccdc112	6.87036e-09	0.0634174	0.132	0.064	9.64736e-05
Prox1	6.88582e-09	0.0811262	0.198	0.115	9.66907e-05
Sec31a	6.97439e-09	0.0378083	0.536	0.433	9.79344e-05
Pkn2	6.98361e-09	0.0654618	0.368	0.268	9.80638e-05
Gatad2a	7.0016e-09	0.0869557	0.225	0.136	9.83164e-05
Mapk6	7.16004e-09	0.0265081	0.289	0.207	0.000100541
Supt5	7.48833e-09	0.112017	0.311	0.21	0.000105151
Lasp1	7.56469e-09	0.0784258	0.4	0.295	0.000106223
Zdhhc3	7.66918e-09	0.0778578	0.351	0.248	0.000107691
Rfx6	7.81277e-09	0.0724704	0.285	0.191	0.000109707
Nme1	7.8836e-09	-0.130609	0.69	0.688	0.000110701
Preb	7.90094e-09	-0.105681	0.349	0.321	0.000110945
Tbc1d16	8.02606e-09	0.0883247	0.226	0.137	0.000112702
Rsrc2	8.0436e-09	0.0596923	0.548	0.436	0.000112948
Snx30	8.05574e-09	0.0512154	0.205	0.122	0.000113119
Mapk1	8.30409e-09	0.0941619	0.421	0.312	0.000116606
Gnb2l1	8.34368e-09	-0.134534	0.824	0.828	0.000117162
Eif1a	8.4094e-09	0.0511458	0.432	0.327	0.000118085
Wbp4	8.47015e-09	0.0968961	0.286	0.189	0.000118938
Klf13	8.53015e-09	0.11926	0.258	0.164	0.00011978
Ufm1	8.56074e-09	0.108554	0.729	0.622	0.00012021
Senp7	8.62448e-09	0.0570494	0.129	0.065	0.000121105
Baz2b	8.69616e-09	0.0609486	0.406	0.306	0.000122112
2810004N23Rik	8.73862e-09	0.0781454	0.191	0.111	0.000122708
Asnsd1	8.8435e-09	0.116022	0.253	0.162	0.00012418
2023-09-15	8.96881e-09	-0.105053	0.691	0.693	0.00012594
Gnai2	8.99097e-09	0.0923163	0.796	0.697	0.000126251
Rhoa	9.12535e-09	0.0701826	0.752	0.648	0.000128138
Serpina10	9.26156e-09	0.0905221	0.662	0.554	0.000130051
Pdpk1	9.35118e-09	0.119033	0.308	0.208	0.000131309
Man1a2	9.55925e-09	0.0837178	0.319	0.221	0.000134231
Ryr3	9.85555e-09	0.0255471	0.02	0	0.000138392
Gm14097	9.85555e-09	0.0239368	0.02	0	0.000138392
Atp8b5	9.85555e-09	0.0201122	0.02	0	0.000138392
Egf	9.85555e-09	0.019729	0.02	0	0.000138392
Ttll11	9.85555e-09	0.0227354	0.02	0	0.000138392
Ndn	1.0023e-08	0.0706085	0.252	0.162	0.000140742
Gorasp2	1.01402e-08	0.0599704	0.509	0.402	0.000142389
Dynll2	1.06741e-08	0.0845142	0.671	0.564	0.000149885
Gm12013	1.0689e-08	-0.0976576	0.216	0.23	0.000150095
Znrf2	1.07476e-08	0.0848286	0.359	0.256	0.000150918
Srsf2	1.09127e-08	-0.154199	0.454	0.441	0.000153237
Gigyf2	1.09668e-08	0.0245452	0.281	0.201	0.000153996
Tlk1	1.0969e-08	0.0675832	0.335	0.237	0.000154027
Prepl	1.0977e-08	0.104263	0.209	0.126	0.000154139
Dync1li1	1.10186e-08	0.0738438	0.215	0.13	0.000154724
Larp4	1.10772e-08	0.0176679	0.374	0.288	0.000155546
Zwint	1.12984e-08	0.0108711	0.559	0.462	0.000158652
Eef2	1.13695e-08	0.056051	0.904	0.829	0.000159651
Scarb2	1.16185e-08	0.118488	0.565	0.452	0.000163146
Ap3b2	1.21656e-08	0.0160013	0.347	0.266	0.000170829
H13	1.22163e-08	-0.0455418	0.706	0.642	0.000171541
Grcc10	1.22527e-08	0.127461	0.259	0.168	0.000172053
Stk32a	1.25829e-08	-0.00455194	0.441	0.365	0.000176688
Kpnb1	1.26934e-08	0.091455	0.362	0.259	0.00017824
Herc2	1.29205e-08	0.0726789	0.268	0.175	0.00018143
SOWAHC	1.29997e-08	-0.0109165	0	0.014	0.000182542
Rpl32	1.32556e-08	0.112479	0.976	0.953	0.000186135
Nsd1	1.3314e-08	-0.0422932	0.327	0.263	0.000186956
Pdlim1	1.33873e-08	-0.0769153	0.024	0.068	0.000187984
Atp6v1g1	1.34668e-08	-0.105864	0.756	0.74	0.000189101
Rint1	1.35777e-08	0.0268004	0.206	0.139	0.000190658
Rnf150	1.36873e-08	0.0466283	0.234	0.151	0.000192198
Tmed9	1.39212e-08	0.0624735	0.678	0.575	0.000195481
Aga	1.39266e-08	0.0611315	0.363	0.265	0.000195558
Zranb2	1.42618e-08	-0.0303334	0.404	0.332	0.000200265
Caly	1.42901e-08	0.0739691	0.087	0.033	0.000200662
Kcnb2.1	1.43118e-08	0.0237998	0.02	0	0.000200967
Tmem151b	1.43118e-08	0.0212785	0.02	0	0.000200967
Hamp2	1.43118e-08	0.0741317	0.02	0	0.000200967
Rimkla	1.43118e-08	0.0247428	0.02	0	0.000200967
Dhx32	1.43724e-08	0.0935504	0.284	0.188	0.000201818
Prrc1	1.44288e-08	0.0541601	0.285	0.199	0.00020261
Ncl	1.4555e-08	0.0896021	0.645	0.536	0.000204382
Wbp2	1.4646e-08	0.0668917	0.375	0.275	0.000205659
Chmp4b	1.48131e-08	-0.0370699	0.613	0.543	0.000208006
Nsa2	1.51079e-08	0.104661	0.474	0.362	0.000212146
Shc1	1.53068e-08	-0.0200271	0.512	0.438	0.000214939
Ypel3	1.54136e-08	0.0274946	0.342	0.25	0.000216438
Sqle	1.54533e-08	0.0532014	0.41	0.311	0.000216995
Atp6v0b	1.60182e-08	0.059342	0.826	0.734	0.000224927
Rpl36	1.62782e-08	0.0887756	0.949	0.904	0.000228578
Apba1	1.65922e-08	0.0364335	0.084	0.034	0.000232988
Kif1a	1.66621e-08	0.0822568	0.419	0.313	0.00023397
Ctnna2	1.67885e-08	0.0297067	0.06	0.021	0.000235744
Dach1	1.68614e-08	0.0473248	0.159	0.089	0.000236767
Itfg1	1.72533e-08	0.0680701	0.392	0.294	0.000242271
Ddt	1.72819e-08	-0.13658	0.197	0.266	0.000242672
Slc2a5	1.74194e-08	0.00624781	0.415	0.337	0.000244603
Dek	1.7593e-08	0.0940869	0.274	0.181	0.00024704
Baz2a	1.81146e-08	0.0841871	0.344	0.243	0.000254365
Mtmr6	1.81914e-08	0.107845	0.244	0.155	0.000255444
Desi2	1.89742e-08	0.0424388	0.24	0.162	0.000266436
Fbrsl1	1.89917e-08	0.0101839	0.137	0.087	0.000266681
Eif4h	1.94227e-08	0.0609325	0.388	0.287	0.000272734
Tnpo3	1.96246e-08	0.0533997	0.25	0.167	0.000275569
Plac8	1.96582e-08	-0.103077	0.045	0.101	0.000276041
Sepp1	1.96786e-08	0.0781339	0.597	0.487	0.000276327
Lbh	1.99524e-08	0.114829	0.49	0.38	0.000280172
Tbrg1	2.01955e-08	0.0972798	0.634	0.525	0.000283585
Lsmd1	2.03527e-08	0.100355	0.373	0.268	0.000285792
Ppp2r2d	2.04616e-08	0.0931293	0.356	0.253	0.000287322
Snhg11	2.05336e-08	-0.253669	0.292	0.244	0.000288333
D230025D16Rik	2.05478e-08	0.0324473	0.1	0.048	0.000288532
Npepps	2.06038e-08	0.0108592	0.42	0.332	0.000289319
Usp8	2.07463e-08	0.0617928	0.273	0.184	0.000291319
Rab39	2.07838e-08	0.0196318	0.019	0	0.000291845
Pabpn1l	2.07838e-08	0.0189788	0.019	0	0.000291845
Gm15663	2.07838e-08	0.0262293	0.019	0	0.000291845
Tvp23a	2.07838e-08	0.0229681	0.019	0	0.000291845
Slc38a10	2.07917e-08	0.0743444	0.562	0.457	0.000291957
Pfdn2	2.11344e-08	-0.144432	0.459	0.475	0.000296769
Arhgef1	2.13931e-08	0.0698254	0.165	0.091	0.000300402
Ywhah	2.13958e-08	0.0641262	0.704	0.598	0.000300439
Exoc6b	2.16662e-08	0.00179108	0.253	0.193	0.000304237
Tmem248	2.17003e-08	0.0979712	0.542	0.431	0.000304715
Slc25a39	2.20837e-08	0.0700712	0.502	0.398	0.0003101
Dnajb1	2.22823e-08	-0.0876648	0.298	0.216	0.000312888
Cggbp1	2.23936e-08	0.0924652	0.336	0.235	0.000314452
Dnaja1	2.27424e-08	0.0533964	0.541	0.433	0.000319348
Lrrc58	2.27769e-08	0.0813088	0.444	0.336	0.000319834
Mbtps1	2.29173e-08	0.0857251	0.2	0.118	0.000321805
Ybx1	2.29943e-08	0.0713732	0.805	0.71	0.000322886
Nme2	2.31032e-08	0.0936885	0.279	0.184	0.000324415
Rogdi	2.34409e-08	0.03344	0.301	0.22	0.000329157
Scg2	2.36863e-08	0.126766	0.972	0.949	0.000332603
Sorcs2	2.42741e-08	0.0724131	0.091	0.037	0.000340857
2610524H06Rik	2.50401e-08	0.0241875	0.384	0.3	0.000351613
Foxp1	2.5616e-08	0.0693972	0.327	0.232	0.0003597
Sec22c	2.66388e-08	0.0713453	0.161	0.087	0.000374061
Stt3b	2.66677e-08	0.0696699	0.315	0.222	0.000374468
Ppm1l	2.68157e-08	0.104177	0.331	0.23	0.000376547
Gm11808	2.71805e-08	-0.033734	0.013	0.047	0.000381668
Adk	2.73222e-08	0.0637004	0.198	0.121	0.000383658
Ddost	2.77716e-08	-0.0581543	0.81	0.754	0.000389969
Dnm2	2.84884e-08	0.0569968	0.292	0.203	0.000400034
Sec24d	2.85031e-08	0.0517775	0.288	0.203	0.000400241
4930506M07Rik	2.85967e-08	0.0763641	0.259	0.169	0.000401555
2900026A02Rik	2.86917e-08	0.0855641	0.296	0.202	0.000402889
Atpbd4	2.89542e-08	0.0641256	0.206	0.125	0.000406574
Polr2i	2.89769e-08	0.0995015	0.382	0.278	0.000406893
Adam22	2.90973e-08	-0.039497	0.306	0.255	0.000408584
Pclo	2.93419e-08	-0.00604661	0.522	0.43	0.000412019
Srebf2	2.93855e-08	0.0350007	0.209	0.134	0.000412631
Lrpprc	2.94604e-08	0.0161091	0.32	0.247	0.000413682
Tekt2	3.01836e-08	0.0249809	0.019	0	0.000423838
Hs6st3	3.01836e-08	0.0229249	0.019	0	0.000423838
Zkscan4	3.01836e-08	0.0212523	0.019	0	0.000423838
Gm996	3.01836e-08	0.0218777	0.019	0	0.000423838
Samd13	3.01836e-08	0.0209868	0.019	0	0.000423838
Csde1	3.03246e-08	0.0771537	0.638	0.531	0.000425817
Pik3r3	3.04294e-08	0.0625847	0.155	0.086	0.000427289
Tle1	3.06384e-08	0.0182112	0.214	0.15	0.000430225
Fam171b	3.08686e-08	0.0800396	0.217	0.134	0.000433457
Ptprs	3.09007e-08	0.0533719	0.162	0.092	0.000433907
Gde1	3.09241e-08	-0.131156	0.482	0.507	0.000434237
Mapk8ip2	3.1537e-08	0.0799401	0.293	0.199	0.000442843
Cdc34	3.24973e-08	0.0210131	0.379	0.301	0.000456327
Ndufs2	3.25067e-08	-0.112927	0.502	0.48	0.000456459
Cmtm4	3.26192e-08	0.0898148	0.361	0.259	0.000458038
Tpd52	3.28118e-08	-0.0417167	0.718	0.664	0.000460743
Eif3l	3.30219e-08	0.109864	0.321	0.223	0.000463693
Igfbp4	3.31909e-08	0.0646691	0.074	0.026	0.000466067
Hadha	3.32717e-08	0.0623873	0.3	0.21	0.000467202
Cops6	3.34737e-08	0.076259	0.361	0.26	0.000470037
Dnajc10	3.39867e-08	0.0951388	0.455	0.348	0.000477242
Cacfd1	3.44543e-08	0.000100913	0.357	0.286	0.000483808
Ywhae	3.54952e-08	0.0572906	0.802	0.708	0.000498423
Hmgcr	3.67235e-08	0.0793608	0.3	0.205	0.000515672
Pigk	3.72179e-08	0.0658812	0.252	0.166	0.000522614
Psmd2	3.72877e-08	0.0824517	0.445	0.339	0.000523595
Npepl1	3.75339e-08	-0.0400555	0.417	0.354	0.000527051
Zbtb7b	3.75619e-08	0.0460876	0.238	0.163	0.000527445
Tnfaip1	3.83152e-08	0.0297007	0.216	0.146	0.000538023
Arid1b	3.92239e-08	0.0600044	0.198	0.122	0.000550781
Tor1aip1	4.02488e-08	0.0536396	0.306	0.216	0.000565174
Lphn1	4.04863e-08	0.0599205	0.24	0.157	0.000568509
Usp18	4.06312e-08	0.110047	0.2	0.119	0.000570544
Rab27a	4.07761e-08	0.0990537	0.431	0.324	0.000572578
Serinc3	4.0967e-08	0.0868547	0.375	0.272	0.000575258
Trib1	4.15987e-08	0.0186966	0.282	0.196	0.000584129
Ankrd17	4.17494e-08	0.0734464	0.311	0.216	0.000586245
Smarcc2	4.19383e-08	0.0591936	0.392	0.292	0.000588897
Mll5	4.25645e-08	0.0722773	0.471	0.373	0.000597691
Zdhhc20	4.29997e-08	0.0779419	0.268	0.178	0.000603802
Hspa1a	4.3e-08	-0.652474	0.287	0.227	0.000603805
Col1a1	4.32801e-08	-0.0386282	0.019	0.004	0.00060774
C2cd4c	4.37402e-08	0.0417041	0.062	0.02	0.0006142
B3galt2	4.38368e-08	0.0213195	0.018	0	0.000615556
Kcnmb4	4.38368e-08	0.0293204	0.018	0	0.000615556
Gm5113	4.38368e-08	0.0261762	0.018	0	0.000615556
Dnaic1	4.38368e-08	0.0252381	0.018	0	0.000615556
Peli3	4.38368e-08	0.0190733	0.018	0	0.000615556
Nefm	4.38368e-08	0.0410692	0.018	0	0.000615556
Gm9938	4.38368e-08	0.0219631	0.018	0	0.000615556
Edem2	4.52137e-08	0.0546727	0.591	0.492	0.000634891
Ube2r2	4.54812e-08	0.0852845	0.43	0.326	0.000638647
Tuba1b	4.63765e-08	-0.16041	0.211	0.289	0.000651219
Ociad1	4.7428e-08	0.0426093	0.468	0.373	0.000665984
Ppp1r10	4.75196e-08	0.0680857	0.391	0.297	0.00066727
Nomo1	4.75926e-08	0.065808	0.24	0.155	0.000668295
Zfp365	4.77677e-08	0.0629563	0.138	0.071	0.000670754
Kidins220	4.802e-08	0.0833756	0.383	0.282	0.000674297
Rps15a	4.8529e-08	0.180756	0.929	0.876	0.000681445
Taok3	4.89649e-08	0.112279	0.311	0.215	0.000687565
Nmt2	4.90038e-08	0.061395	0.244	0.163	0.000688112
Nop10	4.94335e-08	0.140208	0.651	0.552	0.000694145
Gm6444	4.96875e-08	-0.00776169	0.628	0.545	0.000697712
Tceb1	4.97785e-08	-0.134142	0.385	0.454	0.000698989
Fam92b	5.0299e-08	0.0423639	0.064	0.021	0.000706298
Pum1	5.04027e-08	0.0570812	0.404	0.306	0.000707755
Atf5	5.04333e-08	-0.0248326	0.6	0.526	0.000708185
Sars	5.05111e-08	0.110462	0.719	0.617	0.000709278
Smg5	5.05449e-08	0.0338231	0.125	0.07	0.000709751
Zbtb41	5.13915e-08	0.0118251	0.165	0.11	0.000721639
Tbcb	5.13976e-08	0.0676909	0.451	0.348	0.000721725
Cul3	5.19409e-08	0.0790756	0.459	0.353	0.000729354
1110059G10Rik	5.21479e-08	0.0306065	0.123	0.067	0.000732261
Psmd6	5.26125e-08	0.0659538	0.474	0.369	0.000738784
Cox4i1	5.28378e-08	-0.0874602	0.857	0.821	0.000741949
Polr3d	5.30444e-08	0.100059	0.183	0.107	0.00074485
Gsto1	5.38606e-08	0.0744205	0.208	0.127	0.00075631
Ifi202b	5.38912e-08	-0.0706034	0.035	0.085	0.00075674
Prkar1b	5.4338e-08	0.0870378	0.268	0.177	0.000763014
Dbpht2	5.44647e-08	0.0560587	0.178	0.108	0.000764794
Vmp1	5.55949e-08	-0.104597	0.566	0.491	0.000780663
Npc2	5.57118e-08	0.132961	0.602	0.506	0.000782305
B4galt3	5.62959e-08	0.0802165	0.259	0.17	0.000790508
Krt18	5.66457e-08	0.00612035	0.847	0.766	0.000795418
Map6	5.67327e-08	0.0443104	0.148	0.084	0.000796641
Spcs1	5.865e-08	-0.085104	0.724	0.693	0.000823564
Sdc1	5.88743e-08	-0.152965	0.114	0.169	0.000826713
Scnn1b	5.90979e-08	0.127096	0.485	0.378	0.000829852
Rpl18a	5.94065e-08	-0.114915	0.92	0.898	0.000834186
Atraid	6.00393e-08	0.107929	0.489	0.383	0.000843072
Ctr9	6.12347e-08	0.0901183	0.212	0.13	0.000859858
Sez6l	6.13262e-08	0.0259993	0.567	0.479	0.000861142
Dcn	6.21325e-08	-0.0618212	0.013	0.003	0.000872465
Ero1l	6.22502e-08	-0.217065	0.502	0.512	0.000874117
Slc37a3	6.29806e-08	0.065573	0.163	0.091	0.000884373
Zfp207	6.33017e-08	-0.0286602	0.382	0.32	0.000888883
E2f7	6.36696e-08	0.0240601	0.018	0	0.000894048
Gfra3	6.36696e-08	0.0174966	0.018	0	0.000894048
Nyap1	6.36696e-08	0.0246733	0.018	0	0.000894048
Ankrd12	6.44722e-08	-0.099669	0.485	0.433	0.000905318
Chpf	6.4758e-08	0.0722364	0.335	0.239	0.000909331
Rab10	6.55369e-08	0.0676791	0.502	0.398	0.000920269
Olfm1	6.70832e-08	0.0687445	0.212	0.132	0.000941982
Atp2b2	6.94523e-08	0.0322353	0.066	0.024	0.00097525
Suclg2	7.33919e-08	0.105723	0.246	0.159	0.00103057
Ppia	7.38098e-08	-0.164521	0.477	0.55	0.00103644
Tm9sf3	7.39641e-08	0.0745574	0.664	0.561	0.0010386
Ptpn11	7.45939e-08	0.0465295	0.408	0.317	0.00104745
Rnpepl1	7.52751e-08	0.107786	0.333	0.235	0.00105701
6430548M08Rik	7.63421e-08	0.0670325	0.213	0.134	0.001072
Dap	7.86403e-08	0.0267929	0.82	0.74	0.00110427
Cdk11b	8.01428e-08	0.0805395	0.294	0.203	0.00112536
Hace1	8.10115e-08	-0.0149613	0.099	0.066	0.00113756
Clk1	8.24715e-08	-0.075952	0.323	0.284	0.00115806
Ergic2	8.41076e-08	0.0140065	0.449	0.365	0.00118104
Prrc2c	8.45909e-08	0.0078534	0.541	0.443	0.00118783
Hspa4	8.47528e-08	0.0872198	0.438	0.333	0.0011901
Ndst1	8.50252e-08	0.0700488	0.153	0.083	0.00119392
Hmgb1	8.5061e-08	-0.13952	0.559	0.571	0.00119443
Eif4g3	8.5264e-08	0.0877307	0.397	0.297	0.00119728
Sarm1	8.67539e-08	0.0368226	0.044	0.01	0.0012182
Cnnm1	8.76964e-08	0.0050278	0.046	0.021	0.00123143
Edem1	8.78527e-08	0.0496233	0.455	0.362	0.00123363
Emc1	8.89656e-08	0.0737101	0.172	0.098	0.00124926
Psma7	8.95276e-08	0.0630149	0.763	0.668	0.00125715
Syt13	9.08209e-08	0.0204453	0.733	0.646	0.00127531
Pi4ka	9.10252e-08	0.03758	0.259	0.184	0.00127818
Gm8738	9.24813e-08	0.0186294	0.018	0	0.00129862
Capn8	9.24813e-08	0.0272542	0.018	0	0.00129862
Ush1g	9.24813e-08	0.020225	0.018	0	0.00129862
4732414G09Rik	9.24813e-08	0.021493	0.018	0	0.00129862
Gm10244	9.24813e-08	0.0190788	0.018	0	0.00129862
4931440F15Rik	9.24813e-08	0.0234371	0.018	0	0.00129862
6430573F11Rik	9.24813e-08	0.0226766	0.018	0	0.00129862
Lhx3	9.24813e-08	0.0210153	0.018	0	0.00129862
Slc37a1	9.24896e-08	0.011413	0.234	0.169	0.00129874
Nenf	9.26807e-08	0.0735112	0.752	0.657	0.00130142
Rbm47	9.28058e-08	0.0551836	0.353	0.264	0.00130318
Tcea1	9.31228e-08	0.0596437	0.371	0.275	0.00130763
Spon2	9.32741e-08	0.0567267	0.072	0.026	0.00130975
Zyg11b	9.4688e-08	0.0703024	0.236	0.154	0.00132961
Rps27a	9.64989e-08	0.0764548	0.972	0.933	0.00135504
Skp1a	9.70666e-08	0.0569852	0.428	0.326	0.00136301
Cdh2	9.90537e-08	0.0798863	0.353	0.258	0.00139091
Rab5a	1.00144e-07	0.101874	0.314	0.221	0.00140622
Cd63-ps	1.00497e-07	-0.112751	0.156	0.232	0.00141118
Atxn2l	1.00553e-07	-0.117104	0.274	0.271	0.00141197
Ap1b1	1.00754e-07	0.0710916	0.249	0.163	0.00141479
1700019D03Rik	1.01106e-07	0.0915638	0.216	0.135	0.00141972
Copb1	1.01599e-07	0.0808895	0.592	0.489	0.00142666
Zbed6	1.03395e-07	-0.13295	0.173	0.207	0.00145188
Rcor1	1.03749e-07	0.0124942	0.172	0.115	0.00145684
Clip1	1.03929e-07	0.112626	0.31	0.216	0.00145937
Rasa1	1.05824e-07	0.0592155	0.247	0.163	0.00148597
Impdh1	1.06922e-07	-0.0307978	0.225	0.183	0.0015014
Gm16340	1.07649e-07	-0.0617885	0.007	0.034	0.00151161
Mfsd1	1.08375e-07	0.0797223	0.191	0.114	0.0015218
Fam183b	1.08829e-07	0.0437992	0.448	0.354	0.00152817
Lman2	1.09947e-07	0.00316121	0.598	0.517	0.00154388
Pomt2	1.10026e-07	0.0319847	0.15	0.09	0.00154499
n-R5-8s1	1.117e-07	-0.0315703	0.003	0.024	0.0015685
Ptp4a2	1.12776e-07	0.0912337	0.522	0.416	0.0015836
Hnrnpab	1.13099e-07	0.109916	0.602	0.498	0.00158813
Phf12	1.14118e-07	0.0222456	0.197	0.134	0.00160245
1700023F06Rik	1.15027e-07	0.0664552	0.36	0.266	0.00161521
Snx4	1.15552e-07	0.0280787	0.171	0.108	0.00162259
Fip1l1	1.16534e-07	0.00197868	0.341	0.265	0.00163637
Rab12	1.16666e-07	0.0858645	0.273	0.184	0.00163822
Letm1	1.18086e-07	0.10022	0.245	0.162	0.00165816
Dhx15	1.18192e-07	0.0755206	0.385	0.288	0.00165966
Cd74	1.19094e-07	0.0283406	0.022	0.002	0.00167232
Plekha1	1.19874e-07	0.0413009	0.383	0.293	0.00168328
Mpv17	1.21813e-07	0.0464931	0.241	0.163	0.00171049
Cela3b	1.25309e-07	-0.481421	0.315	0.394	0.00175959
Ube2w	1.2565e-07	-0.00487896	0.315	0.246	0.00176438
Ets2	1.27311e-07	0.0882235	0.459	0.355	0.0017877
Ints3	1.27723e-07	0.0615188	0.219	0.14	0.00179348
Gskip	1.2827e-07	0.0685602	0.157	0.088	0.00180117
Arl1	1.28495e-07	0.0750189	0.61	0.507	0.00180433
Ttc39b	1.2906e-07	0.0727478	0.349	0.253	0.00181226
Jmjd6	1.29678e-07	-0.12509	0.162	0.216	0.00182094
Psmg4	1.31876e-07	0.12306	0.425	0.323	0.0018518
Tmem57	1.3224e-07	0.00454709	0.34	0.262	0.00185691
Shfm1	1.33576e-07	0.11545	0.763	0.674	0.00187567
Gm10334	1.33793e-07	-0.383435	0.247	0.258	0.00187872
Dync1i1	1.34341e-07	0.0162112	0.017	0	0.00188642
AC147047.1	1.34341e-07	0.0197817	0.017	0	0.00188642
Lrguk	1.34341e-07	0.0174929	0.017	0	0.00188642
Fam135b	1.34341e-07	0.0178712	0.017	0	0.00188642
Cacna2d4	1.34341e-07	0.0194029	0.017	0	0.00188642
Muc13	1.34341e-07	0.0222786	0.017	0	0.00188642
Gm11963	1.34341e-07	0.0228009	0.017	0	0.00188642
Gabra4	1.34341e-07	0.0190552	0.017	0	0.00188642
Kcnip3	1.34341e-07	0.0148059	0.017	0	0.00188642
BC021614	1.34341e-07	0.0173306	0.017	0	0.00188642
Ufc1	1.34664e-07	-0.0429969	0.627	0.58	0.00189095
Foxo1	1.36402e-07	0.0627336	0.245	0.164	0.00191536
Ccnd1	1.3766e-07	0.131581	0.404	0.308	0.00193302
Sort1	1.39586e-07	0.079896	0.147	0.08	0.00196006
Kpna2	1.41005e-07	0.0660941	0.135	0.07	0.00198
Emb	1.46532e-07	0.029702	0.523	0.438	0.0020576
mt-Nd4l	1.46852e-07	0.0549929	0.104	0.049	0.0020621
Uri1	1.48641e-07	0.0607781	0.314	0.223	0.00208722
Ep300	1.50758e-07	0.0708804	0.23	0.149	0.00211695
Pdxdc1	1.50996e-07	0.0740599	0.439	0.339	0.00212028
Gm12918	1.53844e-07	-0.012694	0	0.012	0.00216028
Rad21	1.54487e-07	0.100669	0.379	0.28	0.00216931
Rheb	1.55258e-07	-0.156198	0.446	0.48	0.00218013
Heatr6	1.55463e-07	0.0470787	0.116	0.06	0.00218302
Nufip2	1.56251e-07	0.000233904	0.334	0.266	0.00219408
Serp1	1.56796e-07	-0.0160322	0.776	0.715	0.00220173
Galnt3	1.56937e-07	-0.0858468	0.016	0.051	0.00220371
Immt	1.59895e-07	0.0796962	0.306	0.214	0.00224525
Pknox1	1.60002e-07	0.044204	0.155	0.093	0.00224675
Tenm2	1.61161e-07	0.0354364	0.046	0.012	0.00226302
Fam210b	1.6219e-07	0.0938697	0.449	0.348	0.00227748
Slc9a8	1.63728e-07	-0.00595215	0.177	0.13	0.00229907
Mgat2	1.65026e-07	0.0371455	0.272	0.196	0.00231729
Emc10	1.66592e-07	0.0697839	0.589	0.488	0.00233929
Ccdc88a	1.68634e-07	0.0173319	0.372	0.289	0.00236796
Dhx36	1.6903e-07	0.0411492	0.287	0.209	0.00237352
Pnmal1	1.69805e-07	0.0319674	0.261	0.188	0.0023844
Map2k2	1.70794e-07	0.0915595	0.497	0.393	0.00239829
Slc25a3	1.71192e-07	-0.101148	0.771	0.743	0.00240388
Ankrd40	1.73605e-07	0.0545204	0.245	0.165	0.00243776
Zcchc11	1.76975e-07	0.00262793	0.371	0.294	0.00248509
Phf20	1.81686e-07	0.0895291	0.23	0.147	0.00255123
Dusp5	1.82014e-07	0.0771071	0.359	0.263	0.00255584
Atp2b1	1.82181e-07	0.0664923	0.542	0.441	0.00255818
BC005537	1.82323e-07	0.0327411	0.536	0.444	0.00256018
Cox5b	1.83682e-07	0.112596	0.704	0.61	0.00257926
6330403K07Rik	1.84931e-07	0.0651819	0.462	0.364	0.0025968
Acsl5	1.87253e-07	0.0877117	0.237	0.154	0.00262941
Ifi27l2a	1.89975e-07	-0.00835748	0.014	0.003	0.00266763
Kctd8	1.92877e-07	-0.0119222	0.042	0.022	0.00270838
Kcnu1	1.95165e-07	0.0168148	0.017	0	0.0027405
Zik1	1.95165e-07	0.0184019	0.017	0	0.0027405
AC159313.1	1.95165e-07	0.0201984	0.017	0	0.0027405
Amer3	1.95165e-07	0.0186499	0.017	0	0.0027405
RP23-206J9.5	1.95165e-07	0.018169	0.017	0	0.0027405
Cyp2u1	1.95165e-07	0.0172522	0.017	0	0.0027405
Hist2h2be	1.95165e-07	0.0209676	0.017	0	0.0027405
9030612E09Rik	1.95165e-07	0.0174014	0.017	0	0.0027405
Cdkl1	1.95165e-07	0.0230828	0.017	0	0.0027405
Gm9901	1.95165e-07	0.0200794	0.017	0	0.0027405
Ube2o	1.98841e-07	0.0760918	0.236	0.154	0.00279212
2010107G23Rik	1.98971e-07	0.042146	0.139	0.079	0.00279395
Prlr	2.00438e-07	0.0912437	0.376	0.28	0.00281455
Bsg	2.03871e-07	-0.13055	0.928	0.906	0.00286276
Fzd3	2.05232e-07	0.0732381	0.151	0.084	0.00288187
Utrn	2.0561e-07	0.0653549	0.18	0.109	0.00288718
Ythdc1	2.0661e-07	0.0676808	0.34	0.25	0.00290122
Srpk1	2.09342e-07	0.00706841	0.273	0.206	0.00293958
Rfk	2.09409e-07	0.0484844	0.388	0.296	0.00294052
Fdft1	2.11801e-07	0.0726961	0.293	0.203	0.00297412
Babam1	2.12225e-07	0.0568605	0.265	0.183	0.00298006
Ndufa4	2.18946e-07	0.0814883	0.764	0.674	0.00307445
Eif2s2	2.19444e-07	0.0896538	0.704	0.605	0.00308143
Arf3	2.20035e-07	0.0331973	0.484	0.396	0.00308973
Mtmr10	2.27549e-07	0.0546888	0.105	0.05	0.00319525
Il6ra	2.29377e-07	0.0614873	0.203	0.13	0.00322091
Esrp1	2.30714e-07	-0.0586216	0.313	0.273	0.00323968
Zfp91	2.32631e-07	0.0750924	0.435	0.336	0.00326661
Hadhb	2.3308e-07	-0.104868	0.13	0.203	0.0032729
Fam168a	2.37375e-07	0.0665403	0.224	0.145	0.00333322
Tbc1d15	2.39887e-07	0.0553372	0.295	0.211	0.00336849
Mau2	2.4341e-07	0.0661746	0.223	0.148	0.00341797
Cacna1a	2.46565e-07	0.00765501	0.315	0.238	0.00346226
Atp5g2	2.47515e-07	-0.128953	0.412	0.44	0.0034756
Pten	2.5834e-07	0.0656253	0.48	0.381	0.00362762
Adrbk2	2.67847e-07	-0.0620638	0.203	0.181	0.00376111
Spen	2.67887e-07	0.0413208	0.259	0.181	0.00376167
Prpf8	2.6941e-07	0.0587354	0.368	0.277	0.00378305
Ddx5	2.73436e-07	0.0464898	0.852	0.773	0.00383959
Bcl3	2.75341e-07	-0.0951035	0.438	0.413	0.00386634
Usp7	2.77854e-07	0.0761636	0.365	0.273	0.00390162
Gcgr	2.79325e-07	0.0414239	0.158	0.098	0.00392228
Spcs2	2.82764e-07	-0.0854172	0.812	0.791	0.00397057
Psmb4	2.83308e-07	0.000682101	0.666	0.588	0.00397821
RP23-204I16.2	2.83554e-07	0.015508	0.016	0	0.00398167
D630036H23Rik	2.83554e-07	0.0170411	0.016	0	0.00398167
Phactr3	2.83554e-07	0.0174749	0.016	0	0.00398167
DUSP12	2.83554e-07	0.0163832	0.016	0	0.00398167
C1ql3	2.83554e-07	0.0274832	0.016	0	0.00398167
Ccdc159	2.83554e-07	0.0189247	0.016	0	0.00398167
Pnoc	2.83554e-07	0.0253409	0.016	0	0.00398167
Fam5b	2.83554e-07	0.0170618	0.016	0	0.00398167
Ssr1	2.90346e-07	0.0484703	0.628	0.537	0.00407704
Fam73a	2.91043e-07	0.0478995	0.139	0.077	0.00408682
Zzef1	2.93366e-07	0.0194959	0.208	0.142	0.00411944
Ctnnb1	2.94203e-07	0.0523962	0.659	0.562	0.0041312
Usp35	2.95021e-07	-0.0331431	0.182	0.145	0.00414268
1810009J06Rik	2.97109e-07	-0.288522	0.309	0.251	0.004172
Ythdf2	3.00153e-07	0.0757605	0.238	0.157	0.00421475
Plekha2	3.00561e-07	-0.100056	0.096	0.12	0.00422048
Efcab14	3.01353e-07	0.0488167	0.374	0.286	0.0042316
Gtpbp2	3.01918e-07	-0.140113	0.297	0.285	0.00423953
Rbm28	3.0195e-07	0.0443519	0.223	0.151	0.00423998
Zfp462	3.03802e-07	0.0372342	0.14	0.081	0.00426599
Yeats4	3.05124e-07	0.0301765	0.35	0.27	0.00428455
Fam135a	3.08145e-07	-0.0207922	0.359	0.299	0.00432697
Smyd2	3.08751e-07	0.0624295	0.282	0.199	0.00433548
Slco3a1	3.09666e-07	0.0304278	0.209	0.139	0.00434833
Nbeal1	3.10308e-07	0.0332355	0.301	0.225	0.00435734
Kctd7	3.15892e-07	0.0365953	0.043	0.01	0.00443575
Ppp3r1	3.16179e-07	0.0512923	0.344	0.256	0.00443979
Tia1	3.17798e-07	-0.082474	0.311	0.28	0.00446252
Akap13	3.19067e-07	0.085161	0.317	0.226	0.00448034
Cycs	3.24664e-07	-0.133768	0.559	0.581	0.00455894
Bag3	3.25303e-07	0.0064	0.251	0.184	0.00456791
Samd9l	3.26707e-07	-0.12164	0.34	0.323	0.00458761
1110051M20Rik	3.27817e-07	0.027682	0.094	0.047	0.0046032
Wdfy3	3.32154e-07	0.0560929	0.177	0.108	0.0046641
Mthfd1	3.35543e-07	0.0458988	0.148	0.085	0.0047117
Sec22b	3.43752e-07	-0.00671773	0.45	0.382	0.00482697
Wdr43	3.45954e-07	0.0709083	0.258	0.174	0.00485788
Slc25a46	3.47332e-07	0.0351386	0.232	0.16	0.00487724
Rab24	3.47459e-07	-0.130417	0.291	0.318	0.00487903
Rundc3a	3.49608e-07	-0.0400836	0.555	0.496	0.0049092
Ddhd1	3.49804e-07	-0.0065437	0.145	0.105	0.00491195
Trp53inp1	3.65545e-07	0.0234747	0.209	0.143	0.00513299
Anxa5	3.65888e-07	0.116846	0.784	0.705	0.00513781
Atp9a	3.65935e-07	0.04147	0.46	0.374	0.00513846
Tmem176a	3.71393e-07	0.0945395	0.676	0.578	0.0052151
Sbno1	3.71987e-07	0.0263552	0.326	0.248	0.00522344
Sepn1	3.7295e-07	0.0644152	0.156	0.089	0.00523697
Ssx2ip	3.73855e-07	0.055218	0.139	0.077	0.00524967
Tnc	3.74645e-07	0.00496275	0.029	0.008	0.00526077
Nup93	3.75888e-07	0.0136104	0.241	0.182	0.00527822
2023-03-06	3.7732e-07	0.0519131	0.371	0.284	0.00529833
Sec24c	3.78723e-07	0.0219834	0.332	0.254	0.00531803
Vgf	3.78799e-07	-0.1064	0.407	0.389	0.0053191
Spc25	3.79117e-07	-0.0189357	0.29	0.241	0.00532355
Pgrmc2	3.79706e-07	-0.00247691	0.379	0.309	0.00533183
Slc2a1	3.81474e-07	-0.132392	0.122	0.195	0.00535666
Wbscr27	3.8264e-07	0.0835735	0.192	0.118	0.00537302
Ctsa	3.82789e-07	0.0743984	0.362	0.27	0.00537513
Timm13	3.9101e-07	0.0857649	0.636	0.536	0.00549057
Rab33b	3.92902e-07	0.0726725	0.164	0.095	0.00551714
Dos	3.9509e-07	0.0290225	0.208	0.144	0.00554785
Nrxn1	3.95793e-07	0.00823019	0.292	0.228	0.00555773
Thbs1	3.98363e-07	-0.0868837	0.036	0.081	0.00559381
Hmgn3	4.026e-07	0.026475	0.518	0.429	0.00565331
Coro1c	4.03571e-07	0.0889571	0.267	0.182	0.00566695
Zzz3	4.08379e-07	0.0129886	0.195	0.14	0.00573446
Por	4.09956e-07	0.0647562	0.44	0.344	0.0057566
4930597O21Rik	4.1202e-07	0.0195773	0.016	0	0.00578558
Lrrc36	4.1202e-07	0.022833	0.016	0	0.00578558
Myo18b	4.1202e-07	0.0207846	0.016	0	0.00578558
AV039307	4.1202e-07	0.0171833	0.016	0	0.00578558
RP24-365B9.1	4.1202e-07	0.0177489	0.016	0	0.00578558
Slc2a9	4.1202e-07	0.0213308	0.016	0	0.00578558
Sfxn4	4.1202e-07	0.0176322	0.016	0	0.00578558
Gm14306	4.1202e-07	0.0167533	0.016	0	0.00578558
Tex15	4.1202e-07	0.021267	0.016	0	0.00578558
Gm4189	4.1202e-07	0.0171201	0.016	0	0.00578558
Apod	4.1202e-07	0.0219546	0.016	0	0.00578558
Ak8	4.1202e-07	0.0133301	0.016	0	0.00578558
Gm13094	4.1202e-07	0.0178887	0.016	0	0.00578558
Fam84a	4.12883e-07	0.0632504	0.118	0.059	0.0057977
Ube3a	4.13296e-07	0.0484466	0.392	0.302	0.0058035
Mrps21	4.13697e-07	0.113486	0.549	0.448	0.00580913
Inpp5f	4.19624e-07	0.0795673	0.552	0.451	0.00589236
Flywch1	4.20316e-07	0.0373182	0.162	0.102	0.00590208
Pnpla3	4.20637e-07	0.0214254	0.047	0.016	0.00590659
Gm5617	4.24134e-07	0.0155947	0.441	0.365	0.00595569
Pxk	4.24531e-07	-0.0455561	0.247	0.221	0.00596126
Isca1	4.2654e-07	-0.0787215	0.059	0.114	0.00598947
Vamp2	4.34645e-07	-0.0667926	0.447	0.403	0.00610329
Mthfd2	4.35603e-07	0.0893726	0.451	0.353	0.00611673
Anxa3	4.3839e-07	-0.0749509	0.083	0.143	0.00615588
Emp3	4.42033e-07	0.0242451	0.021	0.001	0.00620702
Mirg	4.43985e-07	0.0121559	0.159	0.11	0.00623443
Rybp	4.44724e-07	0.0177172	0.242	0.178	0.00624481
Ccl27a	4.44765e-07	0.0809573	0.141	0.078	0.00624539
Slc6a17	4.45101e-07	0.0466375	0.164	0.1	0.00625011
Ubr2	4.4532e-07	0.0561332	0.327	0.241	0.00625319
Hid1	4.57335e-07	0.0557142	0.418	0.326	0.0064219
Bclaf1	4.58952e-07	0.0575498	0.408	0.317	0.00644461
Cpne3	4.59345e-07	0.0259878	0.203	0.136	0.00645012
Tpp2	4.67937e-07	0.0577364	0.197	0.125	0.00657077
Acbd5	4.68614e-07	0.0768298	0.324	0.234	0.00658027
Gm561	4.72524e-07	0.11444	0.418	0.319	0.00663518
Bst2	4.7947e-07	-0.123437	0.129	0.2	0.00673271
Reep3	4.83176e-07	0.101581	0.274	0.189	0.00678476
Ppp2r5a	4.84764e-07	0.0424154	0.341	0.26	0.00680705
Hspa8	4.88623e-07	0.0273729	0.753	0.664	0.00686124
Gnaq	4.89214e-07	0.0707557	0.394	0.299	0.00686955
Cds2	4.92518e-07	0.0485965	0.392	0.301	0.00691593
Sv2a	4.93894e-07	0.0794999	0.304	0.217	0.00693526
Mrps5	4.94203e-07	0.0756925	0.205	0.129	0.0069396
U2af2	4.99168e-07	0.0677193	0.307	0.22	0.00700932
Btf3	5.03962e-07	-0.153546	0.736	0.76	0.00707664
Ankrd11	5.09888e-07	0.0483645	0.466	0.373	0.00715985
Agtpbp1	5.22359e-07	0.05364	0.232	0.156	0.00733497
Ube2m	5.24695e-07	0.0613017	0.422	0.327	0.00736776
Slc6a19	5.25503e-07	0.0379243	0.035	0.007	0.00737911
Keap1	5.30225e-07	0.0641464	0.285	0.201	0.00744542
Anxa2	5.34033e-07	-0.0916138	0.191	0.147	0.00749889
Ppwd1	5.36848e-07	0.0489217	0.123	0.066	0.00753842
Zg16	5.37524e-07	-0.15796	0.061	0.111	0.00754792
Bdnf	5.45817e-07	0.057144	0.094	0.043	0.00766436
Cacybp	5.50732e-07	0.0142341	0.4	0.319	0.00773338
Rpl8	5.51215e-07	-0.113251	0.95	0.936	0.00774016
Mpz	5.53886e-07	0.0444928	0.076	0.031	0.00777767
Jhdm1d	5.5572e-07	0.0717079	0.268	0.186	0.00780342
Trappc10	5.57157e-07	0.0531205	0.206	0.134	0.0078236
Cpt1a	5.64747e-07	0.0604451	0.145	0.081	0.00793017
Srpk2	5.79682e-07	0.00958009	0.255	0.188	0.0081399
Morf4l1	5.79828e-07	0.0874096	0.774	0.685	0.00814194
Tm9sf2	5.80813e-07	0.0620702	0.526	0.428	0.00815577
Cabp1	5.85555e-07	-0.143103	0.222	0.268	0.00822236
Mcl1	5.9116e-07	0.0230009	0.419	0.332	0.00830107
Epb4.1l3	5.91214e-07	0.0538535	0.266	0.185	0.00830183
Tmem189	5.92677e-07	0.0671837	0.194	0.121	0.00832237
Nxph3	5.98761e-07	0.0170449	0.015	0	0.0084078
Gm12689	5.98761e-07	0.0166026	0.015	0	0.0084078
Cdh11	5.98761e-07	0.0231606	0.015	0	0.0084078
Zscan18	5.98761e-07	0.0194278	0.015	0	0.0084078
Sync	5.98761e-07	0.0186782	0.015	0	0.0084078
4930451G09Rik	5.98761e-07	0.0181227	0.015	0	0.0084078
Zfp759	5.98761e-07	0.0167663	0.015	0	0.0084078
1200007C13Rik	5.98761e-07	0.0145218	0.015	0	0.0084078
AC120136.1	5.98761e-07	0.0210452	0.015	0	0.0084078
Dlk1	5.98761e-07	0.0247475	0.015	0	0.0084078
5430402O13Rik	5.98761e-07	0.019119	0.015	0	0.0084078
Ttbk1	5.98761e-07	0.0178475	0.015	0	0.0084078
Rasgef1a	5.98761e-07	0.0245075	0.015	0	0.0084078
Epm2aip1	6.00873e-07	0.0306638	0.354	0.269	0.00843745
Creb1	6.01533e-07	0.0168902	0.191	0.135	0.00844673
Necap1	6.06326e-07	0.0595299	0.159	0.093	0.00851403
Cnot3	6.11949e-07	0.045077	0.197	0.128	0.00859299
Mybbp1a	6.14854e-07	0.0710224	0.259	0.179	0.00863378
Prpf40a	6.15944e-07	0.0350119	0.422	0.336	0.00864909
Mphosph8	6.21736e-07	0.0623643	0.285	0.203	0.00873042
Hif1a	6.22417e-07	0.0261106	0.518	0.432	0.00873998
Vwa5a	6.26892e-07	0.0482344	0.184	0.116	0.00880282
Pld3	6.28629e-07	0.0761256	0.38	0.286	0.0088272
Vdr	6.31665e-07	0.0647276	0.246	0.166	0.00886984
Gm15453	6.34355e-07	-0.145711	0.61	0.646	0.00890762
Clcn4-2	6.34619e-07	0.0815333	0.254	0.171	0.00891131
Gm6851	6.39967e-07	0.0896264	0.306	0.218	0.00898641
Dnmt3a	6.45774e-07	0.0448626	0.374	0.287	0.00906796
Tmco3	6.55092e-07	0.0787889	0.232	0.153	0.0091988
Mgrn1	6.55878e-07	0.0395901	0.212	0.14	0.00920983
Mll1	6.60397e-07	0.00503246	0.409	0.331	0.0092733
Cyp51	6.61323e-07	0.104644	0.242	0.163	0.0092863
Pacsin1	6.64891e-07	0.0329772	0.162	0.1	0.0093364
Kpna1	6.67006e-07	0.0614364	0.218	0.144	0.0093661
Mrfap1	6.70549e-07	-0.0396928	0.883	0.833	0.00941585
St6galnac5	6.72568e-07	0.030501	0.046	0.014	0.0094442
Gsdma	6.73247e-07	0.0787456	0.691	0.6	0.00945373
Sppl2a	6.77154e-07	-0.0238106	0.384	0.319	0.0095086
Reep5	6.83946e-07	0.100669	0.742	0.651	0.00960397
Fbxo33	7.0364e-07	0.0719359	0.187	0.116	0.00988051
AC136746.1	7.08488e-07	0.0114475	0.029	0.007	0.00994859
Uqcrc1	7.09016e-07	0.0886675	0.433	0.335	0.009956
Cops5	7.1424e-07	-0.025025	0.283	0.231	0.0100294
Ppp1r21	7.30681e-07	0.0657953	0.118	0.06	0.0102602
Ggnbp2	7.33988e-07	0.0900274	0.409	0.313	0.0103067
Hspa9	7.45191e-07	0.0934483	0.633	0.536	0.010464
Ensa	7.53472e-07	0.00195532	0.213	0.159	0.0105803
Nucks1	7.56385e-07	0.084268	0.495	0.398	0.0106212
Surf4	7.56659e-07	0.0782529	0.678	0.584	0.010625
B3galnt1	7.58927e-07	0.0518804	0.15	0.088	0.0106569
2300009A05Rik	7.67132e-07	-0.0763043	0.323	0.3	0.0107721
Rnase4	7.67228e-07	0.167504	0.836	0.762	0.0107734
Rexo2	7.67632e-07	0.102721	0.597	0.499	0.0107791
Dusp18	7.67768e-07	0.0544319	0.104	0.05	0.010781
Atp6v1c1	7.6803e-07	0.0976598	0.355	0.262	0.0107847
Golga3	7.69234e-07	0.019004	0.269	0.203	0.0108016
Ndufa7	7.71382e-07	0.0918838	0.724	0.631	0.0108317
Tma7	7.92968e-07	0.0957778	0.691	0.596	0.0111349
B2m	8.01344e-07	-0.167665	0.576	0.667	0.0112525
Rcn2	8.04209e-07	0.072553	0.297	0.212	0.0112927
Tmed8	8.08711e-07	0.0241206	0.198	0.136	0.0113559
Vprbp	8.13119e-07	0.0220618	0.164	0.109	0.0114178
Cpeb4	8.25372e-07	-0.0899454	0.362	0.34	0.0115899
Fam219a	8.33644e-07	-0.0765403	0.227	0.222	0.011706
Syngr2	8.37566e-07	0.0904042	0.28	0.196	0.0117611
Ddx60	8.38741e-07	0.0390129	0.097	0.05	0.0117776
Fbxo42	8.50726e-07	0.0403657	0.091	0.043	0.0119459
Elavl4	8.53607e-07	0.010047	0.283	0.216	0.0119863
E2f2	8.70257e-07	0.0191975	0.015	0	0.0122202
Kirrel3	8.70257e-07	0.0203302	0.015	0	0.0122202
Kl	8.70257e-07	0.018034	0.015	0	0.0122202
Akap6	8.70257e-07	0.0266853	0.015	0	0.0122202
Morc1	8.70257e-07	0.0161245	0.015	0	0.0122202
Rps3a2	8.70257e-07	0.0182216	0.015	0	0.0122202
Ppp1r3d	8.70257e-07	0.0158119	0.015	0	0.0122202
Carf	8.70257e-07	0.018874	0.015	0	0.0122202
Panx2	8.70257e-07	0.0188583	0.015	0	0.0122202
Gm10126	8.70257e-07	0.015797	0.015	0	0.0122202
Slco1a5	8.70257e-07	0.0168467	0.015	0	0.0122202
Dlg2	8.70257e-07	0.0192765	0.015	0	0.0122202
Gm13835	8.70257e-07	0.0153784	0.015	0	0.0122202
1500016L03Rik	8.70257e-07	0.017684	0.015	0	0.0122202
Kcnab3	8.70257e-07	0.0176789	0.015	0	0.0122202
Tbcd	8.73674e-07	0.0823836	0.197	0.124	0.0122681
Vil1	8.74772e-07	0.0981674	0.197	0.125	0.0122836
Luc7l3	8.80418e-07	0.0278848	0.455	0.37	0.0123628
Nell1	8.83857e-07	0.0679715	0.344	0.256	0.0124111
Parp1	8.87466e-07	0.00242807	0.151	0.108	0.0124618
Zfp106	8.88268e-07	0.043719	0.387	0.305	0.0124731
Lats1	8.94433e-07	0.0356026	0.233	0.164	0.0125596
Arfgap2	9.06365e-07	0.0665363	0.314	0.23	0.0127272
Fam20c	9.14497e-07	0.0995004	0.349	0.257	0.0128414
Pias2	9.17684e-07	0.0670218	0.182	0.112	0.0128861
Mettl1	9.22828e-07	0.0562485	0.388	0.301	0.0129584
Cul7	9.28807e-07	-0.00215817	0.131	0.092	0.0130423
Cp	9.40572e-07	0.0284528	0.018	0.034	0.0132075
Irf1	9.46152e-07	0.00320761	0.199	0.143	0.0132859
Aftph	9.51183e-07	0.0413804	0.283	0.205	0.0133565
Pnpo	9.62184e-07	0.0584506	0.195	0.126	0.013511
Ppig	9.6583e-07	0.0545227	0.485	0.393	0.0135622
Vmac	9.71368e-07	0.0941935	0.211	0.136	0.01364
Snx27	9.76574e-07	0.0737243	0.177	0.108	0.0137131
Acad11	9.76804e-07	0.0326062	0.045	0.013	0.0137163
Pnn	9.93834e-07	-0.0511635	0.339	0.293	0.0139554
Psmd11	9.99031e-07	0.048257	0.427	0.337	0.0140284
Arid3a	1.0117e-06	0.0607554	0.196	0.127	0.0142063
Rpl7	1.01491e-06	-0.143651	0.842	0.834	0.0142513
Ulk2	1.01499e-06	0.0729266	0.152	0.087	0.0142526
Map2	1.01795e-06	0.0489557	0.369	0.282	0.014294
Fam174b	1.01906e-06	-0.0579091	0.439	0.409	0.0143096
Sec61b	1.02184e-06	-0.0295322	0.9	0.85	0.0143487
Slc25a12	1.02199e-06	0.0537099	0.171	0.104	0.0143508
Srxn1	1.02416e-06	0.0606418	0.259	0.18	0.0143813
E430025E21Rik	1.02977e-06	0.0659622	0.152	0.087	0.01446
Vps35	1.03963e-06	0.106456	0.458	0.362	0.0145985
Rab2a	1.05699e-06	0.0408991	0.708	0.62	0.0148422
Pnpla8	1.06056e-06	0.0486161	0.35	0.266	0.0148924
Tshz2	1.06634e-06	-0.0938655	0.414	0.385	0.0149735
Mllt4	1.07009e-06	0.0597045	0.343	0.255	0.0150263
Sema4d	1.07359e-06	0.0306042	0.107	0.059	0.0150753
Sel1l3	1.09049e-06	0.0613076	0.198	0.127	0.0153127
Tmcc3	1.09591e-06	0.0526066	0.219	0.149	0.0153888
Pde1c	1.10138e-06	-0.00488526	0.181	0.135	0.0154655
Tanc2	1.10575e-06	0.065804	0.179	0.112	0.0155269
Soga2	1.11141e-06	0.0421119	0.18	0.117	0.0156065
Frzb	1.12428e-06	0.0459805	0.28	0.204	0.0157871
Hmg20a	1.12557e-06	0.00947933	0.073	0.04	0.0158053
Slc3a2	1.13636e-06	0.0353682	0.659	0.576	0.0159568
Dnajc24	1.14089e-06	-0.108575	0.208	0.255	0.0160203
Acyp2	1.1436e-06	0.0397886	0.179	0.116	0.0160584
Atp5c1	1.14603e-06	-0.0176048	0.729	0.666	0.0160926
Arl4a	1.15446e-06	-0.00312278	0.265	0.208	0.0162109
Snrnp70	1.15491e-06	-0.0613093	0.433	0.385	0.0162172
Sparc	1.15545e-06	0.0258717	0.029	0.005	0.0162249
Ctcf	1.167e-06	0.0687904	0.315	0.228	0.016387
Tox3	1.17505e-06	0.0806125	0.273	0.191	0.0165
Fmnl1	1.17914e-06	-0.0165969	0.015	0.008	0.0165575
BC016423	1.19072e-06	0.0140788	0.233	0.174	0.0167201
Ccdc104	1.19354e-06	0.0763329	0.382	0.291	0.0167597
Slc29a1	1.20084e-06	0.0724616	0.278	0.197	0.0168622
Kpna4	1.21532e-06	0.0905236	0.241	0.162	0.0170655
Derl2	1.22642e-06	0.0559486	0.401	0.313	0.0172215
Tspan3	1.22701e-06	0.073978	0.508	0.411	0.0172297
Nbr1	1.23347e-06	0.0737389	0.301	0.216	0.0173204
Plxna2	1.23764e-06	0.0594059	0.22	0.146	0.0173789
Tmem215	1.24022e-06	-0.00767601	0.283	0.235	0.0174152
Mapk3	1.24398e-06	0.0345853	0.475	0.389	0.017468
Hp1bp3	1.25437e-06	0.0444138	0.349	0.266	0.0176138
Tmx1	1.26291e-06	0.0835362	0.404	0.311	0.0177338
Eaf2	1.26505e-06	0.0190815	0.015	0	0.0177638
Asic2	1.26505e-06	0.0190564	0.015	0	0.0177638
Gm5805	1.26505e-06	0.0132521	0.015	0	0.0177638
Npas4	1.26505e-06	0.037572	0.015	0	0.0177638
Rnasek	1.26505e-06	0.0177815	0.015	0	0.0177638
Slmo1	1.26505e-06	0.0185159	0.015	0	0.0177638
Vsig8	1.26505e-06	0.0144389	0.015	0	0.0177638
Rnf112	1.26505e-06	0.0144024	0.015	0	0.0177638
Kcnn3	1.26505e-06	0.0132376	0.015	0	0.0177638
Crct1	1.26505e-06	0.0231113	0.015	0	0.0177638
Gm13594	1.26505e-06	0.0146195	0.015	0	0.0177638
AC118255.1	1.26505e-06	0.0149218	0.015	0	0.0177638
A830073O21Rik	1.26505e-06	0.0202338	0.015	0	0.0177638
Ssr3	1.26506e-06	0.0116359	0.659	0.583	0.017764
Sfr1	1.27512e-06	0.0782126	0.441	0.345	0.0179053
Tank	1.27606e-06	-0.00908139	0.113	0.081	0.0179185
Clta	1.27889e-06	-0.0733614	0.643	0.604	0.0179582
Ubtf	1.28036e-06	0.0678411	0.334	0.249	0.0179788
Slc18a1	1.29039e-06	0.0368855	0.036	0.008	0.0181197
Tmem169	1.33031e-06	0.0179157	0.03	0.007	0.0186802
E130309D14Rik	1.34958e-06	0.0141871	0.05	0.022	0.0189508
4932438A13Rik	1.35793e-06	0.00785603	0.267	0.204	0.019068
Fam179a	1.36158e-06	0.0567203	0.1	0.049	0.0191193
Cope	1.36674e-06	-0.0146043	0.725	0.661	0.0191917
Ghitm	1.36967e-06	0.0973338	0.569	0.472	0.0192329
0610040J01Rik	1.38289e-06	0.0700964	0.323	0.238	0.0194185
Kcnma1	1.38383e-06	0.0281241	0.112	0.063	0.0194317
Snx17	1.39135e-06	0.0962733	0.403	0.31	0.0195373
Hnrnpa2b1	1.39885e-06	-0.0537402	0.714	0.647	0.0196426
Rrm2b	1.40382e-06	0.0629417	0.209	0.136	0.0197124
Trove2	1.40417e-06	0.0883533	0.342	0.252	0.0197174
Ppib	1.42469e-06	-0.148702	0.624	0.662	0.0200055
Mfsd6	1.46911e-06	0.08113	0.229	0.152	0.0206293
Adat1	1.48831e-06	0.0328082	0.048	0.016	0.0208989
Top2b	1.49823e-06	0.0710648	0.261	0.181	0.0210382
Spg7	1.50066e-06	0.0993085	0.274	0.192	0.0210723
Aup1	1.50502e-06	0.06019	0.28	0.2	0.0211335
Grina	1.51564e-06	0.0892868	0.524	0.427	0.0212826
Dlat	1.51682e-06	0.0524212	0.2	0.13	0.0212992
Nisch	1.53218e-06	0.0217676	0.611	0.525	0.0215149
Hyou1	1.5353e-06	0.00210747	0.518	0.444	0.0215587
Dhrs1	1.53679e-06	0.0226127	0.115	0.068	0.0215797
Ddc	1.5401e-06	0.0791139	0.375	0.286	0.0216261
Impact	1.54161e-06	0.0147687	0.259	0.193	0.0216474
Atp5d	1.54257e-06	-0.0792298	0.721	0.688	0.0216607
Ldoc1l	1.55326e-06	0.0125509	0.11	0.071	0.0218109
Cirbp	1.56396e-06	-0.0561503	0.382	0.345	0.0219611
Prpf6	1.57147e-06	0.0890075	0.197	0.125	0.0220665
Tmed2	1.59309e-06	-0.0355022	0.787	0.735	0.0223701
Timm8b	1.59384e-06	0.0366689	0.499	0.409	0.0223808
Slc38a2	1.61629e-06	0.0730429	0.278	0.195	0.022696
Chmp2b	1.62566e-06	0.0483946	0.204	0.136	0.0228275
Stk3	1.62619e-06	0.056739	0.08	0.037	0.0228349
Lsm6	1.67413e-06	0.0314715	0.581	0.494	0.0235081
Hopx	1.67625e-06	0.0764074	0.381	0.291	0.0235378
Itpr3	1.68423e-06	0.0263861	0.158	0.101	0.0236499
Rspry1	1.69014e-06	0.042854	0.154	0.096	0.023733
Runx1t1	1.70272e-06	0.0929596	0.285	0.202	0.0239096
Agbl4	1.71161e-06	0.019424	0.041	0.016	0.0240344
Atp6v0a1	1.72549e-06	0.0383183	0.348	0.269	0.0242293
Pycr1	1.72641e-06	0.0753531	0.176	0.108	0.0242422
Scaf11	1.73867e-06	0.0745433	0.445	0.352	0.0244145
Ap1ar	1.74684e-06	0.042778	0.07	0.028	0.0245292
Sar1b	1.7495e-06	-0.0978633	0.401	0.393	0.0245664
Aida	1.77332e-06	0.0835666	0.165	0.1	0.0249009
Smad1	1.78136e-06	0.0641133	0.338	0.25	0.0250139
Rlf	1.82199e-06	-0.120598	0.102	0.151	0.0255844
Rnf7	1.82234e-06	-0.0715102	0.481	0.454	0.0255894
Lims1	1.8339e-06	0.0431799	0.218	0.147	0.0257517
Dnajb9	1.83878e-06	0.0145676	0.637	0.561	0.0258201
Ier3	1.83913e-06	-0.221747	0.258	0.335	0.0258251
Cdk5r1	1.83925e-06	0.0133084	0.014	0	0.0258267
Phyhip	1.83925e-06	0.0174081	0.014	0	0.0258267
Lin28a	1.83925e-06	0.0182026	0.014	0	0.0258267
Nek5	1.83925e-06	0.0179329	0.014	0	0.0258267
Gm17484	1.83925e-06	0.0187321	0.014	0	0.0258267
Fmo1	1.83925e-06	0.0128736	0.014	0	0.0258267
Dpf3	1.83925e-06	0.0140314	0.014	0	0.0258267
Dynlt1-ps1	1.83925e-06	0.0137818	0.014	0	0.0258267
Efhc1	1.83925e-06	0.0178185	0.014	0	0.0258267
Cnbd2	1.83925e-06	0.0201881	0.014	0	0.0258267
A130057D12Rik	1.83925e-06	0.0147579	0.014	0	0.0258267
Gbp5	1.83925e-06	0.0181315	0.014	0	0.0258267
4430402I18Rik	1.83925e-06	0.0201864	0.014	0	0.0258267
Ccdc142	1.83925e-06	0.0164975	0.014	0	0.0258267
Lrba	1.85372e-06	0.0450451	0.225	0.156	0.0260299
Nebl	1.86102e-06	0.00176846	0.073	0.041	0.0261324
Pds5b	1.87418e-06	0.0707694	0.18	0.112	0.0263172
Papola	1.88886e-06	0.02577	0.643	0.561	0.0265234
Smg1	1.91194e-06	-0.0763272	0.257	0.236	0.0268475
Inpp4a	1.92867e-06	-0.0613102	0.165	0.151	0.0270823
Snrpe	1.93594e-06	0.116102	0.533	0.438	0.0271844
Pdcl	1.94459e-06	0.00593133	0.138	0.094	0.0273059
Scd2	1.95246e-06	0.0937146	0.404	0.312	0.0274165
Arpc4	1.9556e-06	-0.112965	0.182	0.258	0.0274605
Meig1	1.97653e-06	0.010693	0.035	0.013	0.0277545
Nr3c1	1.97991e-06	0.0164716	0.392	0.313	0.0278019
Mapre2	1.98188e-06	0.0766806	0.322	0.235	0.0278296
Osbp	2.00071e-06	0.106675	0.285	0.203	0.0280939
Mphosph9	2.05212e-06	0.0555461	0.1	0.049	0.0288159
Bmp1	2.0621e-06	0.0275427	0.149	0.095	0.028956
Poldip2	2.06237e-06	0.0562212	0.174	0.11	0.0289598
AC107641.1	2.07345e-06	-0.142745	0.303	0.293	0.0291154
Jmy	2.07812e-06	0.060657	0.162	0.098	0.029181
Fbxo16	2.07891e-06	0.0290714	0.042	0.012	0.0291921
Rbm26	2.08351e-06	0.00881113	0.312	0.239	0.0292566
Creb3l1	2.09765e-06	0.0603017	0.226	0.155	0.0294552
Ndufb7	2.10741e-06	0.0783986	0.693	0.601	0.0295923
Klhdc10	2.10866e-06	0.0115858	0.22	0.165	0.0296098
Neu1	2.11782e-06	-0.0211902	0.367	0.31	0.0297385
Hnrpdl	2.11917e-06	-0.0857932	0.45	0.424	0.0297574
Arhgef12	2.13914e-06	0.046863	0.451	0.365	0.0300379
Rps6kb1	2.14092e-06	0.055237	0.288	0.213	0.0300628
Chtop	2.14467e-06	-0.000169841	0.286	0.222	0.0301155
Dusp8	2.14775e-06	0.0600384	0.26	0.183	0.0301588
Ttyh2	2.15165e-06	0.0510742	0.273	0.197	0.0302135
Srsf11	2.19173e-06	-0.0245611	0.516	0.447	0.0307762
Gm13524	2.19461e-06	0.033444	0.034	0.007	0.0308167
Slc25a51	2.19537e-06	-0.0168653	0.301	0.252	0.0308273
Oxct1	2.19805e-06	0.0607387	0.181	0.113	0.030865
Zcchc6	2.20601e-06	0.0336377	0.208	0.142	0.0309768
Elmod1	2.23993e-06	0.0288972	0.097	0.051	0.0314531
Ano6	2.25648e-06	0.0998754	0.229	0.154	0.0316855
Spop	2.26649e-06	0.0510091	0.379	0.296	0.0318261
Pcmtd2	2.26886e-06	-0.000289819	0.208	0.154	0.0318593
Evi5	2.27551e-06	0.0497302	0.182	0.116	0.0319527
Cadm1	2.28017e-06	0.0412788	0.19	0.125	0.0320181
Vps13c	2.283e-06	0.061703	0.193	0.126	0.0320579
Ncoa1	2.29852e-06	0.0677082	0.203	0.132	0.0322759
Ctsc	2.30878e-06	-0.0279889	0.015	0.044	0.0324199
Pde4a	2.30992e-06	-0.0911434	0.041	0.08	0.0324359
Pi4k2b	2.32221e-06	0.0327177	0.157	0.102	0.0326085
Abca3	2.33092e-06	0.0537706	0.35	0.269	0.0327308
Fam163a	2.34468e-06	0.0284406	0.041	0.012	0.0329241
Pafah1b2	2.34532e-06	0.070927	0.371	0.283	0.032933
Rb1cc1	2.34714e-06	0.0454392	0.389	0.306	0.0329585
Ccdc162	2.35025e-06	0.0220091	0.058	0.026	0.0330022
Uvssa	2.36579e-06	-0.0339789	0.145	0.107	0.0332204
Atp6v1b2	2.39298e-06	-0.00145484	0.512	0.439	0.0336023
Chd1	2.4029e-06	0.0538531	0.153	0.092	0.0337416
Sp1	2.40301e-06	-0.00302071	0.224	0.172	0.0337431
Ssbp4	2.42096e-06	-0.0787226	0.357	0.351	0.0339952
Adprh	2.42379e-06	0.076812	0.343	0.255	0.0340348
Rhobtb1	2.42991e-06	0.0322285	0.182	0.124	0.0341208
Rgs16	2.43474e-06	0.0297	0.211	0.151	0.0341886
Sec23b	2.43944e-06	0.0430935	0.418	0.334	0.0342546
Myl6	2.44278e-06	-0.144553	0.806	0.819	0.0343015
Copz1	2.46904e-06	0.103655	0.418	0.325	0.0346703
Alg2	2.47337e-06	0.0659333	0.302	0.22	0.0347311
Zbtb4	2.47497e-06	0.0681922	0.232	0.158	0.0347535
Iars2	2.4954e-06	0.063614	0.138	0.079	0.0350404
Fkbp9	2.49572e-06	0.082132	0.314	0.228	0.0350449
AC163677.1	2.49593e-06	0.0222984	0.08	0.042	0.0350478
Calr	2.54214e-06	0.0176453	0.893	0.836	0.0356968
RP24-242N1.1	2.54948e-06	0.0614222	0.123	0.066	0.0357998
2010111I01Rik	2.56396e-06	-0.145043	0.355	0.394	0.0360032
Zfp174	2.57127e-06	0.0321475	0.043	0.012	0.0361058
Ythdf1	2.57847e-06	0.024595	0.24	0.178	0.0362069
Mcph1	2.58159e-06	0.0387347	0.05	0.016	0.0362506
Slc35b1	2.59199e-06	-0.0376038	0.537	0.497	0.0363967
Pmaip1	2.60516e-06	-0.0254894	0.003	0.023	0.0365816
Mocs2	2.61267e-06	0.0631545	0.387	0.299	0.0366871
Atp5b	2.61912e-06	0.0308791	0.785	0.71	0.0367777
Gm4963	2.62275e-06	0.0345044	0.038	0.009	0.0368287
Sar1a	2.62603e-06	0.0715013	0.615	0.523	0.0368747
Sft2d3	2.62954e-06	0.0452452	0.142	0.085	0.036924
Lhx1	2.63429e-06	0.0498239	0.122	0.067	0.0369907
Tesk1	2.63868e-06	0.0447187	0.213	0.146	0.0370524
Ralgps2	2.65326e-06	0.0274582	0.094	0.05	0.0372571
Fam212b	2.67456e-06	0.0209751	0.014	0	0.0375562
Zfp418	2.67456e-06	0.015362	0.014	0	0.0375562
Atp1b2	2.67456e-06	0.012426	0.014	0	0.0375562
Rell2	2.67456e-06	0.0188156	0.014	0	0.0375562
1700024N20Rik	2.67456e-06	0.0133125	0.014	0	0.0375562
Ccdc40	2.67456e-06	0.0142538	0.014	0	0.0375562
Edaradd	2.67456e-06	0.0136045	0.014	0	0.0375562
Ccdc85a	2.67456e-06	0.0160003	0.014	0	0.0375562
Gm9783	2.67456e-06	0.0190689	0.014	0	0.0375562
RP23-392K24.4	2.67456e-06	0.0157643	0.014	0	0.0375562
Clvs1	2.67456e-06	0.0142144	0.014	0	0.0375562
Acot4	2.67456e-06	0.0176497	0.014	0	0.0375562
Krt1	2.67456e-06	0.0153612	0.014	0	0.0375562
Cdhr2	2.67456e-06	0.0194227	0.014	0	0.0375562
Pik3r1	2.69043e-06	0.0751762	0.258	0.179	0.037779
Pip5k1b	2.69462e-06	0.012664	0.378	0.312	0.0378379
Ndufb9	2.70141e-06	-0.0910067	0.624	0.608	0.0379332
Vldlr	2.71367e-06	0.00420288	0.318	0.255	0.0381054
Rad17	2.73014e-06	0.0314365	0.191	0.129	0.0383366
Pik3c2a	2.79919e-06	0.0628603	0.268	0.19	0.0393062
Chd8	2.82081e-06	0.0548617	0.259	0.184	0.0396098
P4ha1	2.82461e-06	-0.107596	0.443	0.464	0.0396632
Ppp2r5c	2.82923e-06	0.0872608	0.267	0.187	0.0397281
Abhd17c	2.84049e-06	0.0195973	0.222	0.16	0.0398862
Rhob	2.88185e-06	0.0760591	0.291	0.21	0.0404669
Klf4	2.9153e-06	0.0304285	0.099	0.051	0.0409367
Ccl28	2.95029e-06	-0.139135	0.318	0.372	0.041428
Klf10	2.96218e-06	0.018517	0.236	0.174	0.041595
Dock9	2.96843e-06	0.0239118	0.115	0.071	0.0416827
Arcn1	2.97477e-06	-0.0109284	0.444	0.378	0.0417718
Slc35d3	2.986e-06	0.0523063	0.069	0.028	0.0419294
Creg2	3.01763e-06	0.0111866	0.04	0.016	0.0423735
Capn7	3.04461e-06	0.00567538	0.188	0.138	0.0427524
Erp44	3.048e-06	-0.0455525	0.491	0.453	0.0428
Ywhaz	3.05349e-06	0.0609589	0.625	0.532	0.0428771
Coq10a	3.10085e-06	-0.0475933	0.156	0.14	0.0435422
2010107E04Rik	3.10642e-06	-0.0476621	0.635	0.584	0.0436203
Puf60	3.1453e-06	0.0432885	0.357	0.274	0.0441663
Fgl2	3.14567e-06	0.0761728	0.335	0.251	0.0441715
Fsd1l	3.1746e-06	0.0275181	0.155	0.099	0.0445778
Zmiz1	3.18679e-06	0.00391806	0.336	0.27	0.044749
Ube2q1	3.23265e-06	0.0169903	0.292	0.227	0.0453929
Abca5	3.23356e-06	0.0675011	0.318	0.236	0.0454057
Ap3d1	3.24297e-06	0.0698512	0.296	0.216	0.0455378
Golga2	3.2588e-06	0.0358097	0.18	0.121	0.04576
Pom121	3.2665e-06	0.0498831	0.248	0.177	0.0458682
Slc30a4	3.2771e-06	0.0724808	0.245	0.169	0.046017
AC137156.1	3.28532e-06	0.0510804	0.054	0.019	0.0461324
Cog6	3.29155e-06	0.0736963	0.181	0.114	0.0462199
Taf1d	3.33113e-06	-0.0129808	0.207	0.157	0.0467757
Cep164	3.33498e-06	0.0499699	0.129	0.073	0.0468298
Ccdc50	3.34324e-06	-0.0716836	0.192	0.187	0.0469458
2700060E02Rik	3.36363e-06	-0.122011	0.385	0.433	0.0472321
Pvrl3	3.37922e-06	0.0374951	0.405	0.326	0.047451
Srp14	3.41301e-06	-0.0546568	0.705	0.667	0.0479255
Rps6	3.41672e-06	-0.0485476	0.809	0.769	0.0479776
Marveld3	3.43865e-06	0.0263319	0.164	0.112	0.0482855
Tacc1	3.44175e-06	0.0516329	0.211	0.139	0.048329
Brd8	3.45692e-06	0.00238713	0.303	0.242	0.0485421
Slc25a11	3.46316e-06	-0.0541259	0.235	0.202	0.0486296
Kif16b	3.47886e-06	0.0696395	0.108	0.056	0.0488501
E530001K10Rik	3.48523e-06	0.0427384	0.051	0.017	0.0489396
Mtif2	3.5008e-06	0.051603	0.132	0.076	0.0491583
Slc25a23	3.54936e-06	0.0508438	0.158	0.097	0.0498401
Rph3al	3.58884e-06	-0.0452992	0.383	0.331	0.0503944
Gadd45a	3.61753e-06	-0.127593	0.172	0.239	0.0507974
Sdha	3.63257e-06	0.0977478	0.432	0.34	0.0510085
Spag9	3.6504e-06	-0.0883794	0.299	0.275	0.0512589
Maneal	3.66052e-06	0.0415563	0.058	0.021	0.0514011
Wfdc18	3.67441e-06	0.518274	0.135	0.077	0.0515961
Ndnl2	3.70808e-06	-0.0936778	0.188	0.221	0.0520689
Chd7	3.71777e-06	0.0168859	0.374	0.304	0.052205
Gba	3.73194e-06	0.0422001	0.162	0.101	0.052404
Rgs9	3.78048e-06	-0.0698576	0.338	0.31	0.0530855
Egln1	3.7943e-06	-0.14784	0.325	0.37	0.0532795
Eea1	3.79807e-06	0.0854454	0.28	0.2	0.0533325
Usp10	3.81731e-06	0.0358978	0.158	0.101	0.0536026
1500011K16Rik	3.83995e-06	0.0573488	0.378	0.292	0.0539205
Frmd5	3.84971e-06	0.0476944	0.081	0.037	0.0540576
Trim44	3.85084e-06	0.0406664	0.319	0.245	0.0540735
Scai	3.85406e-06	-0.0378466	0.086	0.075	0.0541187
Map3k2	3.87409e-06	0.0316963	0.324	0.248	0.0544
Crot	3.88044e-06	0.0329088	0.166	0.106	0.0544891
Lin7b	3.89004e-06	0.0136106	0.013	0	0.0546239
Apof	3.89004e-06	0.014073	0.013	0	0.0546239
Masp2	3.89004e-06	0.017785	0.013	0	0.0546239
A230065N10Rik	3.89004e-06	0.0138471	0.013	0	0.0546239
BC028471	3.89004e-06	0.0148403	0.013	0	0.0546239
Etohd2	3.89004e-06	0.0182386	0.013	0	0.0546239
9930013L23Rik	3.89004e-06	0.0154632	0.013	0	0.0546239
Gm12908	3.89004e-06	0.0148069	0.013	0	0.0546239
4930524J08Rik	3.89004e-06	0.0151645	0.013	0	0.0546239
Hist1h2ai	3.89004e-06	0.0118784	0.013	0	0.0546239
Zfp36l1	3.89774e-06	-0.0564335	0.075	0.127	0.054732
Dgkz	3.90334e-06	0.0150905	0.194	0.139	0.0548107
Psma3	3.91219e-06	-0.11778	0.622	0.631	0.054935
Myo5a	3.93517e-06	0.0412684	0.221	0.153	0.0552577
B230216N24Rik	3.93755e-06	-0.0818906	0.169	0.161	0.055291
Eif4enif1	3.93766e-06	0.0570112	0.158	0.096	0.0552927
Stambp	3.95535e-06	0.0321147	0.15	0.096	0.0555411
Erp29	3.95578e-06	-0.0435725	0.636	0.598	0.0555471
Tmtc4	3.97043e-06	0.0447221	0.116	0.063	0.0557527
Atp6v0e2	3.97879e-06	0.0882505	0.327	0.242	0.0558702
2023-09-03	3.98971e-06	0.0130877	0.058	0.029	0.0560235
Cltb	4.01558e-06	-0.00292762	0.625	0.557	0.0563868
Caprin1	4.02045e-06	0.0589492	0.516	0.427	0.0564552
Wapal	4.04943e-06	0.0362309	0.358	0.277	0.056862
Vps4b	4.06799e-06	0.0969587	0.379	0.291	0.0571228
Os9	4.14355e-06	0.0283193	0.523	0.445	0.0581837
Mat2a	4.14795e-06	-0.0640155	0.334	0.292	0.0582455
Uhmk1	4.20913e-06	0.0593468	0.24	0.169	0.0591046
Cab39	4.23404e-06	-0.0233455	0.286	0.239	0.0594544
Tmem65	4.24818e-06	-0.0796834	0.417	0.389	0.059653
Wdsub1	4.29059e-06	0.0790068	0.178	0.112	0.0602485
Cnrip1	4.30338e-06	-0.0504054	0.148	0.132	0.060428
Eif2ak2	4.34316e-06	0.0465671	0.19	0.127	0.0609866
Afg3l2	4.35854e-06	0.0187338	0.145	0.097	0.0612026
Gse1	4.37963e-06	-0.0217544	0.334	0.286	0.0614987
Smap1	4.43119e-06	0.0690879	0.322	0.239	0.0622228
Mdc1	4.43937e-06	0.00560097	0.083	0.053	0.0623376
Ascc1	4.44223e-06	0.0938021	0.253	0.176	0.0623777
Gys1	4.44842e-06	-0.128854	0.138	0.182	0.0624647
Ppfia1	4.45737e-06	0.0666756	0.238	0.164	0.0625904
Arfip1	4.46798e-06	0.0590301	0.244	0.171	0.0627394
Mdh1	4.4697e-06	0.0144957	0.702	0.623	0.0627635
Gpatch8	4.4749e-06	0.0248133	0.257	0.189	0.0628365
Samd8	4.48425e-06	0.0713307	0.252	0.176	0.0629678
Fry	4.52169e-06	0.0284388	0.123	0.073	0.0634936
Hist1h1c	4.53722e-06	0.0336486	0.659	0.577	0.0637116
Insm1	4.53729e-06	0.00258223	0.582	0.511	0.0637127
Chordc1	4.584e-06	0.0160883	0.194	0.135	0.0643685
Slc16a3	4.59572e-06	-0.0825434	0.038	0.078	0.0645331
Flcn	4.62157e-06	-0.0129556	0.121	0.09	0.0648961
Nop56	4.62684e-06	0.0370752	0.293	0.22	0.0649701
4930550C14Rik	4.64024e-06	0.0072269	0.023	0.006	0.0651583
Rad23b	4.66205e-06	-0.0158902	0.426	0.367	0.0654646
Enpp4	4.7091e-06	0.0292297	0.208	0.146	0.0661252
Adm2	4.73105e-06	-0.108648	0.166	0.212	0.0664335
Ctnnd2	4.73631e-06	0.0514686	0.172	0.11	0.0665072
Npat	4.78526e-06	-0.00873761	0.088	0.061	0.0671947
Arl2bp	4.8126e-06	-0.0413544	0.248	0.219	0.0675786
Mon2	4.83217e-06	0.016087	0.235	0.175	0.0678533
Tgs1	4.8369e-06	0.0425177	0.129	0.076	0.0679197
Lmna	4.87266e-06	0.0980554	0.555	0.463	0.0684219
Cse1l	4.87833e-06	0.0503636	0.18	0.117	0.0685014
Bcl7a	4.88292e-06	0.0172344	0.127	0.081	0.0685659
Lrtm2	4.88901e-06	0.0168471	0.054	0.025	0.0686515
Mtmr7	4.91102e-06	0.067678	0.187	0.121	0.0689605
U2surp	4.91282e-06	-0.029678	0.341	0.295	0.0689858
Fryl	4.91699e-06	0.0511401	0.257	0.184	0.0690443
Ctsz	4.97972e-06	-0.0666046	0.726	0.681	0.0699253
Bdp1	5.14269e-06	0.0588921	0.218	0.148	0.0722136
Ecd	5.19818e-06	0.0665567	0.233	0.16	0.0729928
Akap11	5.21532e-06	0.0384639	0.364	0.288	0.0732336
Bicd1	5.27289e-06	0.0413516	0.288	0.211	0.0740419
Nfxl1	5.29101e-06	-0.0689466	0.173	0.165	0.0742963
Atp6v1d	5.29577e-06	0.0677897	0.39	0.303	0.0743632
Setd2	5.31669e-06	0.0359778	0.253	0.185	0.0746569
Ddx19b	5.33792e-06	0.0199646	0.137	0.092	0.0749551
Gm15234	5.35385e-06	0.0146915	0.017	0.001	0.0751788
Lmo7	5.35502e-06	0.0754403	0.275	0.197	0.0751952
Rev3l	5.37983e-06	-0.0883591	0.271	0.262	0.0755436
Golph3	5.39794e-06	0.0708084	0.343	0.259	0.0757979
Fau	5.41698e-06	-0.120823	0.962	0.948	0.0760653
Areg	5.45361e-06	-0.0455331	0.023	0.055	0.0765796
Rpl4	5.5577e-06	0.0267647	0.861	0.798	0.0780412
Acat1	5.56736e-06	0.0217775	0.303	0.232	0.0781769
Fetub	5.59268e-06	0.0417535	0.041	0.012	0.0785325
Adra2a	5.63302e-06	0.0672237	0.218	0.148	0.0790988
Tgm3	5.65918e-06	0.0141333	0.013	0	0.0794662
Gm16253	5.65918e-06	0.0153931	0.013	0	0.0794662
Lix1	5.65918e-06	0.0162701	0.013	0	0.0794662
Lrrc29	5.65918e-06	0.0126661	0.013	0	0.0794662
BC030307	5.65918e-06	0.0166963	0.013	0	0.0794662
AL596215.1	5.65918e-06	0.0136598	0.013	0	0.0794662
4930580A09Rik	5.65918e-06	0.0189565	0.013	0	0.0794662
AC115928.1	5.65918e-06	0.0168173	0.013	0	0.0794662
Trpm2	5.65918e-06	0.0131312	0.013	0	0.0794662
Gm17566	5.65918e-06	0.0120792	0.013	0	0.0794662
Hist1h3e	5.65918e-06	0.0132245	0.013	0	0.0794662
Ccdc79	5.65918e-06	0.0154107	0.013	0	0.0794662
Shox2	5.65918e-06	0.0182416	0.013	0	0.0794662
Pla2g2c	5.65918e-06	0.0138237	0.013	0	0.0794662
Reck	5.65918e-06	0.0135568	0.013	0	0.0794662
Cadps	5.66126e-06	0.0299579	0.195	0.134	0.0794954
Ube4b	5.66986e-06	0.0528595	0.312	0.233	0.0796162
Sec63	5.68664e-06	0.0725309	0.542	0.45	0.0798517
Tbc1d10b	5.71817e-06	0.0521592	0.159	0.098	0.0802946
Eid1	5.74011e-06	0.0918054	0.507	0.415	0.0806027
Npm1	5.75246e-06	-0.13932	0.682	0.683	0.080776
Tomm6	5.85932e-06	-0.0621291	0.059	0.107	0.0822766
[truncated: 11,699 more rows]
