# Supplementary material for: Integrated transcriptomics contrasts fatty acid metabolism with hypoxia response in β-cell subpopulations associated with glycemic control
Source: BMC Genomics. 2023 Mar 28;24:156. doi: 10.1186/s12864-023-09232-5 (PMC10052828; doi:10.1186/s12864-023-09232-5)
Supplement: Supplementary file 4 — Supplemental Table 3 [file 12864_2023_9232_MOESM4_ESM.xlsx]

## Sheet: Sheet1
Supplemental Table 3. Differential gene expression between beta 1 and beta 2 subtypes. Average log fold change (Avg_logFC) is calculated by dividing expression within Beta 1 by expression in Beta 2. Pct.1 is percent of Beta 1 cells expressing the gene, pct.2 is percent of Beta 2 cells expressing the gene. P_Val_adj is Bonferroni corrected p-value. Genes with Avg_logFC > 0.1 and p_val_adj <0.01 ar…
Gene	p_val	avg_logFC	pct.1	pct.2	p_val_adj
Ddc	0	0.484005	0.546	0.263	0
Ucp2	0	0.459297	0.838	0.711	0
Hepacam2	0	0.454491	0.627	0.356	0
mt-Nd1	0	0.443471	0.99	0.976	0
Acly	0	0.438423	0.987	0.958	0
Ak4	0	-0.188338	0.023	0.215	0
Mgarp	0	-0.234683	0.029	0.228	0
Hilpda	0	-0.33205	0.069	0.291	0
Gys1	0	-0.333067	0.096	0.384	0
Eif1	0	-0.37517	0.984	0.996	0
P4ha2	0	-0.386683	0.202	0.513	0
Fau	0	-0.404497	0.966	0.986	0
Cdkn1a	0	-0.43226	0.212	0.51	0
Slc2a1	0	-0.450355	0.081	0.437	0
P4ha1	0	-0.480681	0.363	0.711	0
Pfkp	0	-0.480947	0.472	0.771	0
Egln1	0	-0.516035	0.283	0.626	0
Ldha	0	-0.525478	0.094	0.38	0
Pkm	0	-0.537344	0.938	0.972	0
Pfkl	0	-0.548219	0.323	0.708	0
Bsg	0	-0.567007	0.946	0.982	0
Gpi1	0	-0.576943	0.659	0.884	0
Cebpd	0	-0.583942	0.402	0.689	0
Sod2	0	-0.598893	0.632	0.799	0
Aldoa	0	-0.664213	0.924	0.98	0
Eno1	0	-0.685548	0.485	0.817	0
Tpi1	0	-0.750023	0.715	0.929	0
Gapdh	0	-0.884973	0.892	0.975	0
Fam162a	0	-0.89127	0.304	0.746	0
Bnip3	0	-1.02363	0.402	0.837	0
Mif	0	-1.02874	0.746	0.945	0
Mt2	0	-1.04057	0.554	0.812	0
Ero1l	0	-1.16475	0.45	0.83	0
Lrg1	0	-1.34837	0.228	0.48	0
Mt1	0	-1.34958	0.787	0.953	0
Ndrg1	3.74244845411827e-319	-0.434642	0.436	0.685	5.25514611927288e-315
Vcp	0	0.357532	0.937	0.87	5.95209e-305
Higd1a	2.9161e-307	-0.292011	0.035	0.216	4.09479e-303
Bnip3l	6.94462e-305	-0.324534	0.269	0.551	9.75164e-301
Ubb	1.83194e-303	-0.380164	0.971	0.993	2.5724e-299
Wnt4	4.21563e-303	0.517349	0.506	0.26	5.91958e-299
Peg3	6.94082e-303	0.416773	0.948	0.877	9.7463e-299
Pdk1	5.07486e-298	-0.24571	0.112	0.353	7.12612e-294
Ptms	1.01399e-296	0.436544	0.797	0.651	1.42385e-292
Ier3	2.47087e-293	-0.519591	0.151	0.374	3.4696e-289
Pfkfb3	4.11787e-288	-0.287766	0.068	0.276	5.78231e-284
Sorbs2	4.1534e-284	0.391927	0.668	0.453	5.8322e-280
Hmox1	1.71265e-272	-0.42533	0.228	0.484	2.4049e-268
Syt13	1.52397e-269	0.341212	0.939	0.872	2.13996e-265
Scg5	2.77177e-264	-0.258623	0.992	0.998	3.89212e-260
Adm2	1.01197e-262	-0.268153	0.171	0.42	1.42101e-258
Tpt1	9.01167e-262	-0.290335	0.994	0.998	1.26542e-257
Camk2n1	3.24437e-261	0.334794	0.928	0.887	4.55574e-257
Ccdc109b	1.76744e-258	-0.193382	0.067	0.26	2.48185e-254
Rpl23	8.77997e-257	-0.311206	0.962	0.989	1.23288e-252
Gatsl2	1.48541e-255	0.379519	0.662	0.438	2.08581e-251
Ctnnbip1	2.41156e-250	-0.314618	0.222	0.455	3.38631e-246
Pgm2	3.01365e-248	-0.260612	0.18	0.42	4.23176e-244
Gnas	1.00253e-243	0.359336	0.994	0.993	1.40775e-239
mt-Nd3	2.93437e-241	0.382804	0.96	0.904	4.12044e-237
Zbtb20	7.03136e-239	0.38829	0.74	0.565	9.87343e-235
Sphkap	9.23489e-236	0.374551	0.684	0.499	1.29676e-231
Ucn3	3.8559e-233	0.334033	0.366	0.16	5.41446e-229
Rpl9	1.51167e-229	-0.297336	0.96	0.982	2.12269e-225
Mlxipl	6.16132e-229	0.386612	0.481	0.26	8.65173e-225
Prelid2	6.6578e-224	-0.140039	0.028	0.168	9.34888e-220
Abcc8	6.27916e-214	0.335271	0.891	0.827	8.8172e-210
H2-D1	1.16038e-212	-0.344812	0.828	0.936	1.62941e-208
Atp1a1	2.75644e-210	0.316479	0.897	0.816	3.87059e-206
Vdac1	3.9696e-207	-0.298883	0.398	0.622	5.57411e-203
Rps3a1	2.95627e-206	-0.304289	0.963	0.984	4.1512e-202
Jmjd6	9.45005e-203	-0.217975	0.174	0.389	1.32698e-198
Prdx5	1.67011e-202	-0.294915	0.601	0.793	2.34516e-198
mt-Nd4	5.0455e-199	0.361702	0.994	0.992	7.08489e-195
Rpl27a	7.58753e-199	-0.273008	0.945	0.984	1.06544e-194
Ankrd37	1.68586e-198	-0.199139	0.086	0.262	2.36729e-194
Nupr1	2.37558e-198	-0.686217	0.68	0.803	3.3358e-194
Ddit3	5.83303e-198	-0.457581	0.272	0.466	8.19074e-194
Pgk1-rs7	3.60505e-195	-0.28978	0.15	0.331	5.06222e-191
Dhrs7	4.24828e-194	-0.259512	0.327	0.555	5.96543e-190
Sncb	5.43325e-194	-0.245897	0.228	0.448	7.62937e-190
Pafah1b3	6.22504e-194	-0.217198	0.202	0.418	8.74121e-190
Rgs4	1.30063e-193	0.385211	0.954	0.912	1.82635e-189
Gpx3	2.28023e-193	0.450608	0.863	0.793	3.2019e-189
Fos	1.18315e-192	0.438946	0.659	0.47	1.66138e-188
mt-Nd2	3.56689e-191	0.376964	0.989	0.982	5.00862e-187
Selenbp1	1.76365e-190	-0.102356	0.005	0.091	2.47651e-186
Fosl2	3.22192e-189	-0.182045	0.091	0.265	4.52423e-185
Lcn2	9.73068e-185	-1.57028	0.146	0.267	1.36638e-180
Prlr	1.37891e-184	0.396339	0.673	0.533	1.93626e-180
Hspa1a	4.94019e-184	-1.09769	0.106	0.251	6.93701e-180
Cyb5r3	3.67478e-183	0.29969	0.836	0.747	5.16013e-179
Rps16	6.06843e-181	-0.250714	0.932	0.977	8.52129e-177
Slc16a3	1.18136e-180	-0.119407	0.014	0.114	1.65886e-176
Prss53	2.30208e-179	0.292086	0.781	0.72	3.23258e-175
Nampt	2.0843e-177	-0.217616	0.213	0.423	2.92677e-173
Rps3	1.30802e-176	-0.24345	0.944	0.983	1.83673e-172
Spock2	3.21457e-175	0.316593	0.721	0.62	4.5139e-171
Grhpr	8.56658e-175	-0.206217	0.222	0.43	1.20292e-170
Gm10169	8.83394e-175	-0.129247	0.063	0.211	1.24046e-170
Bhlhe40	7.95688e-174	-0.25326	0.228	0.434	1.1173e-169
Sh3bgrl3	8.44764e-173	-0.302222	0.351	0.557	1.18622e-168
mt-Cytb	2.69919e-172	0.358508	0.991	0.988	3.7902e-168
Tenm4	3.17512e-172	-0.226058	0.174	0.371	4.4585e-168
Rps15a	4.10282e-171	-0.261311	0.925	0.972	5.76119e-167
Kif12	3.85263e-170	0.313852	0.634	0.472	5.40986e-166
Pnrc1	3.86616e-165	-0.374457	0.507	0.681	5.42886e-161
Prkcdbp	4.11496e-165	-0.137075	0.057	0.197	5.77823e-161
Rpl7	8.54088e-165	-0.25933	0.863	0.942	1.19931e-160
Dnajc24	1.29637e-164	-0.242396	0.292	0.493	1.82037e-160
Syt7	1.5916e-163	0.306935	0.84	0.746	2.23492e-159
H3f3b	1.24698e-162	-0.29242	0.886	0.938	1.75101e-158
Clic1	7.49596e-162	-0.290672	0.687	0.834	1.05258e-157
Eif4ebp1	9.50047e-162	-0.250664	0.386	0.601	1.33406e-157
Pnmal2	9.98045e-162	0.294458	0.691	0.543	1.40145e-157
Alkbh5	1.36753e-161	-0.253675	0.555	0.743	1.92028e-157
Aldoc	1.44829e-161	-0.125632	0.046	0.174	2.03369e-157
Serpina10	2.43014e-161	0.28568	0.793	0.695	3.41241e-157
Prnp	1.08986e-159	0.273287	0.868	0.817	1.53039e-155
Prelid1	2.95363e-159	-0.229377	0.404	0.613	4.14749e-155
Stc2	2.01559e-158	-0.169588	0.1	0.261	2.83029e-154
Rps14	3.24086e-157	-0.217675	0.972	0.991	4.55081e-153
Ogdh	1.22444e-156	0.278523	0.638	0.491	1.71935e-152
Gm15283	1.61747e-156	-0.0823334	0.01	0.096	2.27125e-152
Rpl6	8.73114e-156	-0.239013	0.929	0.976	1.22603e-151
Birc3	1.99975e-155	-0.227972	0.091	0.241	2.80804e-151
Ckb	2.42568e-155	0.280293	0.846	0.79	3.40614e-151
Hspa1b	8.01317e-155	-0.719929	0.08	0.212	1.12521e-150
Rpl41	1.09942e-154	0.203051	0.999	0.998	1.54381e-150
Rpl24	2.67222e-154	-0.223231	0.943	0.978	3.75233e-150
Litaf	5.82568e-152	-0.218262	0.284	0.488	8.18042e-148
Rps13	3.29813e-151	-0.216023	0.946	0.979	4.63123e-147
Rpl17	3.79368e-151	-0.228792	0.943	0.977	5.32709e-147
H2-T23	8.54088e-151	-0.221039	0.265	0.464	1.19931e-146
B2m	7.8449e-148	-0.384666	0.593	0.74	1.10158e-143
Appl2	6.97318e-147	-0.183028	0.19	0.375	9.79174e-143
Cfb	3.97571e-146	-0.310557	0.079	0.207	5.5827e-142
Rala	8.63934e-146	-0.230741	0.358	0.554	1.21314e-141
Ptprn2	4.17423e-145	0.268379	0.704	0.6	5.86145e-141
Cplx2	1.74507e-144	0.30605	0.635	0.488	2.45043e-140
Scgn	1.13056e-143	0.250981	0.389	0.228	1.58754e-139
Ccnd1	1.71075e-143	0.305111	0.455	0.298	2.40224e-139
Naca	3.49573e-143	-0.255471	0.797	0.892	4.90871e-139
Nrtn	4.24652e-143	0.24744	0.355	0.193	5.96296e-139
Ptprn	7.30517e-143	0.244027	0.95	0.906	1.02579e-138
Elavl4	8.41666e-142	0.251141	0.36	0.2	1.18187e-137
Rps5	7.16911e-141	-0.218042	0.953	0.982	1.00669e-136
Pde4a	6.33424e-140	-0.101447	0.03	0.134	8.89454e-136
Gde1	9.82082e-140	-0.231583	0.627	0.791	1.37904e-135
Pgam1	2.73336e-139	-0.12979	0.095	0.242	3.83818e-135
Odc1	5.25082e-139	-0.336386	0.529	0.706	7.3732e-135
C3	1.20232e-138	-0.183369	0.118	0.271	1.6883e-134
Zfhx2	1.01901e-136	0.261495	0.599	0.467	1.43089e-132
Dst	7.43741e-136	0.262425	0.882	0.813	1.04436e-131
Elf3	2.44135e-134	-0.230995	0.274	0.454	3.42814e-130
Atp2a2	4.16866e-134	0.256668	0.913	0.869	5.85363e-130
Rps27a	1.72941e-133	-0.200706	0.968	0.988	2.42843e-129
Ttc28	1.91105e-133	0.27573	0.53	0.399	2.68349e-129
Rps7	1.87732e-132	-0.237677	0.921	0.963	2.63613e-128
H2-Q7	2.10917e-132	-0.111331	0.038	0.146	2.96169e-128
Vgf	6.08949e-132	-0.227209	0.533	0.723	8.55086e-128
Mxd4	7.13779e-132	0.245376	0.481	0.334	1.00229e-127
Fabp5	9.32507e-132	-0.23103	0.142	0.301	1.30943e-127
Glul	1.34587e-131	0.327523	0.813	0.707	1.88987e-127
Tmed3	2.52593e-130	0.213705	0.94	0.922	3.54691e-126
Bptf	6.06456e-130	0.262627	0.733	0.635	8.51586e-126
Ddit4	3.52525e-129	-0.184718	0.205	0.381	4.95016e-125
Ccl28	4.95264e-129	-0.268495	0.267	0.446	6.9545e-125
Wdr6	1.59274e-128	0.226828	0.414	0.254	2.23653e-124
Usp35	2.92974e-128	0.219409	0.327	0.178	4.11394e-124
Vldlr	6.53153e-127	-0.205681	0.324	0.512	9.17157e-123
Rpl3	7.38855e-126	-0.209664	0.93	0.969	1.0375e-121
Cd82	1.19623e-125	-0.19686	0.369	0.559	1.67975e-121
Ece1	1.19942e-125	0.24619	0.686	0.587	1.68422e-121
Mapk15	6.63478e-125	0.18422	0.212	0.083	9.31656e-121
Nav1	2.0052e-124	0.251653	0.511	0.356	2.8157e-120
Stc1	2.75929e-124	-0.0762121	0.007	0.072	3.87459e-120
Zdhhc2	3.06669e-124	0.280932	0.676	0.586	4.30624e-120
Unc13a	1.80864e-123	-0.187355	0.312	0.499	2.5397e-119
mt-Co2	2.52237e-121	0.323183	0.994	0.991	3.54192e-117
Rps11	4.31117e-119	-0.17752	0.96	0.984	6.05375e-115
Zc3h12a	4.46818e-119	-0.100105	0.024	0.111	6.27421e-115
Lonp1	6.91435e-119	-0.158636	0.265	0.444	9.70913e-115
Rpl26	1.20038e-118	-0.183356	0.969	0.988	1.68558e-114
Mlec	1.98925e-118	0.222965	0.823	0.762	2.79331e-114
Pdx1	7.1655e-118	0.243443	0.49	0.357	1.00618e-113
Sfxn2	2.15914e-117	0.16979	0.237	0.108	3.03186e-113
2410006H16Rik	1.37385e-116	-0.205079	0.272	0.445	1.92916e-112
Nfkbia	1.71606e-116	-0.346792	0.234	0.383	2.40969e-112
Reep6	1.99858e-116	0.272263	0.612	0.497	2.80641e-112
Rpl11	2.31558e-116	-0.183493	0.955	0.983	3.25153e-112
Slco1a6	1.49217e-115	0.2595	0.541	0.402	2.09531e-111
Sdc4	6.01852e-115	-0.174881	0.249	0.422	8.45121e-111
Lpp	6.71738e-115	0.237196	0.5	0.363	9.43254e-111
Rpl28	3.25119e-114	-0.166256	0.974	0.989	4.56532e-110
AC107641.1	9.02955e-114	0.245413	0.382	0.248	1.26793e-109
Ddx6	1.11647e-113	0.237136	0.704	0.61	1.56775e-109
Steap4	1.42426e-113	-0.198948	0.022	0.099	1.99995e-109
Lpgat1	3.31863e-113	0.243435	0.548	0.432	4.66002e-109
Tnip1	9.27875e-113	-0.176289	0.203	0.365	1.30292e-108
Gng5	1.04877e-112	-0.214684	0.818	0.907	1.47268e-108
Adm	1.54253e-112	-0.0729474	0.003	0.056	2.16602e-108
Cd47	3.73541e-112	-0.209849	0.578	0.733	5.24527e-108
Pclo	6.88498e-112	0.260631	0.614	0.505	9.66789e-108
Rps23	7.21922e-112	-0.191949	0.935	0.977	1.01372e-107
Npm1	8.84229e-112	-0.226659	0.688	0.814	1.24163e-107
Ftl1	9.28312e-111	-0.193892	0.994	0.998	1.30354e-106
H2-K1	1.14701e-110	-0.263643	0.9	0.945	1.61063e-106
Syce2	8.25503e-110	-0.0895961	0.047	0.147	1.15917e-105
Adh1	1.58903e-109	0.208473	0.352	0.221	2.23131e-105
Rpl35a	3.73268e-109	-0.229646	0.89	0.953	5.24143e-105
Cbfa2t3	4.72648e-109	0.237605	0.492	0.36	6.63692e-105
Smox	3.66219e-107	-0.077448	0.034	0.123	5.14245e-103
Tm4sf4	8.05271e-107	0.223282	0.885	0.842	1.13076e-102
Ceacam1	1.00776e-106	-0.267075	0.167	0.31	1.41509e-102
Camk2b	1.1747e-106	0.225417	0.594	0.494	1.64952e-102
Unc80	3.20472e-106	0.220822	0.495	0.37	4.50007e-102
Gadd45b	3.54021e-106	-0.168333	0.098	0.225	4.97116e-102
Deptor	9.39769e-106	0.22241	0.484	0.362	1.31962e-101
Neurod1	1.32715e-105	0.239076	0.756	0.667	1.86359e-101
Serpine1	1.59638e-105	-0.104203	0.016	0.087	2.24164e-101
S100a10	2.3419e-105	-0.231357	0.447	0.609	3.2885e-101
Plin2	8.3017e-105	-0.132657	0.134	0.273	1.16572e-100
Tmod2	8.38421e-105	0.226926	0.637	0.539	1.17731e-100
Bace2	9.68372e-105	0.192123	0.909	0.895	1.35979e-100
Meg3	1.35049e-103	0.229221	0.969	0.954	1.89636e-99
Rps6	1.52128e-103	-0.206618	0.817	0.908	2.13618e-99
Slc30a8	1.57906e-103	0.226509	0.592	0.492	2.21732e-99
Stom	1.70889e-103	-0.220164	0.239	0.399	2.39962e-99
Rps24	2.29836e-103	-0.168639	0.981	0.994	3.22736e-99
Il4i1	1.32412e-102	-0.176942	0.014	0.079	1.85933e-98
Ndufv3	1.71589e-102	-0.205114	0.795	0.885	2.40945e-98
Egr1	4.71611e-102	0.310362	0.576	0.432	6.62236e-98
Ttc39b	8.3911e-102	0.207139	0.467	0.334	1.17828e-97
S100a9	1.80489e-101	-1.11247	0.034	0.107	2.53442e-97
Rnase4	2.44274e-101	0.239224	0.958	0.919	3.43009e-97
Lman1	6.62632e-101	0.184227	0.878	0.868	9.30467e-97
Gsdma	2.31752e-100	-0.236811	0.778	0.865	3.25426e-96
mt-Nd5	2.67647e-100	0.252929	0.942	0.927	3.7583e-96
Atp5e	3.17334e-100	0.169942	0.973	0.978	4.45601e-96
Rgcc	4.25904e-100	-0.0405518	0.002	0.047	5.98054e-96
Maff	4.43924e-100	-0.12	0.123	0.254	6.23358e-96
Slc39a6	1.70768e-98	-0.158438	0.245	0.404	2.39792e-94
Prr15	2.36593e-98	-0.0741576	0.017	0.086	3.32224e-94
Grem2	3.47352e-98	-0.0896831	0.039	0.127	4.87751e-94
Cxxc4	3.82673e-98	0.19952	0.394	0.256	5.37349e-94
Trp53inp2	4.04209e-97	0.212853	0.744	0.653	5.6759e-93
Atpif1	7.55649e-97	0.175129	0.894	0.884	1.06108e-92
Rasd1	7.65898e-97	0.188004	0.221	0.104	1.07547e-92
Ppp1r1a	9.17968e-97	0.233047	0.4	0.293	1.28901e-92
Ppm1l	1.9166e-96	0.20117	0.441	0.314	2.69129e-92
Upp1	2.45936e-96	-0.207344	0.203	0.337	3.45344e-92
Gm8203	3.71954e-96	-0.270232	0.499	0.633	5.22298e-92
Krt19	5.16313e-96	-0.271632	0.183	0.312	7.25007e-92
Chd4	5.2592e-96	0.221924	0.75	0.647	7.38497e-92
Mia3	8.49267e-96	0.197335	0.82	0.782	1.19254e-91
Arpc1b	2.6363e-95	-0.17372	0.256	0.409	3.7019e-91
Polr2f	4.8987e-95	-0.191917	0.575	0.716	6.87875e-91
Btf3	7.65947e-95	-0.206062	0.726	0.837	1.07554e-90
Xbp1	1.4338e-94	-0.286772	0.835	0.9	2.01334e-90
Gpx1	1.66186e-94	-0.228774	0.365	0.518	2.33358e-90
Ins2	2.58895e-94	-0.125103	0.998	0.999	3.6354e-90
Diras2	5.79541e-94	-0.128527	0.1	0.219	8.13791e-90
Tacc2	7.88842e-94	0.23757	0.597	0.488	1.10769e-89
Icam1	1.04245e-93	-0.142371	0.015	0.075	1.46381e-89
Dynll2	1.14266e-93	0.20487	0.774	0.726	1.60452e-89
Csf3	1.76626e-93	-0.284758	0.003	0.046	2.48018e-89
Ehf	2.47272e-92	-0.151475	0.246	0.399	3.4722e-88
Bag2	7.69803e-92	-0.107505	0.079	0.188	1.08096e-87
Kif5b	2.13329e-91	0.182573	0.883	0.869	2.99557e-87
Pdxp	3.42272e-91	-0.0768394	0.029	0.106	4.80618e-87
Anxa5	3.96826e-91	-0.198218	0.773	0.871	5.57224e-87
Hspb1	6.81948e-91	-0.401324	0.049	0.123	9.57591e-87
Rpl34	1.4517e-90	-0.192209	0.88	0.944	2.03848e-86
Sv2a	2.3855e-90	0.199199	0.451	0.334	3.34973e-86
Rab3d	5.34666e-90	0.208767	0.675	0.592	7.50777e-86
Enpp2	5.61223e-90	0.224044	0.488	0.387	7.88069e-86
Rpl8	9.89306e-90	-0.155921	0.977	0.989	1.38918e-85
Ddx5	1.2174e-89	0.191021	0.925	0.905	1.70948e-85
Rab37	1.40144e-89	0.142364	0.199	0.089	1.9679e-85
Trappc6a	2.39847e-89	-0.110449	0.155	0.287	3.36794e-85
Bhlhe41	2.66372e-89	-0.154711	0.254	0.405	3.7404e-85
Ncor1	9.89091e-89	0.19833	0.711	0.645	1.38888e-84
Ugp2	1.22054e-88	-0.123113	0.194	0.336	1.71388e-84
Sec31a	1.26509e-88	0.195409	0.701	0.634	1.77644e-84
Golim4	1.31648e-88	0.209703	0.539	0.439	1.84861e-84
Rpl19	1.55368e-88	-0.15169	0.98	0.993	2.18168e-84
Frzb	1.63245e-88	0.171398	0.307	0.186	2.29228e-84
Rps20	1.95465e-88	-0.149411	0.983	0.993	2.74472e-84
Ndufa4	1.20321e-87	0.178622	0.847	0.792	1.68955e-83
Vmac	3.42415e-87	0.163974	0.293	0.184	4.80819e-83
Abcd3	5.46733e-87	0.191639	0.533	0.44	7.67722e-83
Gpx2	6.97018e-87	0.214568	0.323	0.203	9.78752e-83
Crispld2	9.53957e-87	-0.145688	0.013	0.069	1.33955e-82
Arl4d	2.88844e-86	-0.0781394	0.046	0.133	4.05595e-82
Ldlr	6.2858e-86	0.180905	0.366	0.24	8.82653e-82
Rogdi	9.0091e-86	0.197668	0.446	0.339	1.26506e-81
Map2k1	9.32533e-86	-0.106508	0.172	0.304	1.30946e-81
5330417C22Rik	9.41668e-86	0.195195	0.617	0.543	1.32229e-81
Rpl37	1.89766e-85	-0.195766	0.967	0.987	2.6647e-81
Pgp	4.15967e-85	-0.15246	0.303	0.454	5.84101e-81
Rian	4.27988e-85	0.213304	0.678	0.624	6.0098e-81
Map2	4.76767e-85	0.200586	0.43	0.316	6.69476e-81
2310008H04Rik	5.17955e-85	-0.0742329	0.057	0.148	7.27313e-81
Gbp6	7.72438e-85	-0.147149	0.044	0.128	1.08466e-80
Nkx2-2	8.05763e-85	0.196098	0.463	0.358	1.13145e-80
Hdlbp	1.14655e-84	0.174183	0.895	0.885	1.60999e-80
Tifa	1.47786e-84	-0.217076	0.107	0.204	2.07521e-80
Clta	2.8688e-84	-0.176676	0.696	0.813	4.02837e-80
Zfand2a	2.85336e-83	-0.146093	0.25	0.396	4.00669e-79
Ttr	2.87943e-83	0.157701	0.579	0.475	4.0433e-79
Tuba1a	4.53586e-83	0.1987	0.662	0.581	6.36925e-79
Eef1b2	1.17474e-82	-0.161446	0.817	0.906	1.64958e-78
Hexa	1.31327e-82	0.185528	0.654	0.597	1.84409e-78
Phactr1	1.69977e-82	0.203654	0.536	0.449	2.38682e-78
Tiparp	2.71327e-82	-0.10597	0.077	0.179	3.80998e-78
Stard10	1.05659e-81	0.189403	0.722	0.68	1.48366e-77
Eif6	1.07661e-81	-0.163506	0.538	0.683	1.51177e-77
Ntrk2	1.16593e-81	0.191492	0.589	0.513	1.6372e-77
Klhl32	1.46534e-81	0.172805	0.337	0.22	2.05763e-77
Fam151a	2.01587e-81	0.217742	0.382	0.271	2.83069e-77
Mxi1	3.29893e-81	-0.0915544	0.103	0.211	4.63235e-77
Comt	3.45605e-81	0.184307	0.524	0.433	4.85298e-77
Sdk2	8.59665e-81	0.195396	0.555	0.462	1.20714e-76
Slc24a2	1.03486e-80	0.179283	0.359	0.251	1.45315e-76
Sh3glb1	1.09553e-80	-0.167513	0.613	0.748	1.53834e-76
mt-Co3	1.14694e-80	0.273824	0.996	0.994	1.61053e-76
Pja2	1.97469e-80	0.187299	0.638	0.564	2.77286e-76
Fam57a	3.08705e-80	-0.0780274	0.052	0.138	4.33483e-76
Rps18	3.16247e-80	-0.154651	0.947	0.978	4.44074e-76
Tspan13	3.84575e-80	0.174425	0.768	0.724	5.40021e-76
Tnfaip2	5.57053e-80	-0.13259	0.006	0.05	7.82213e-76
Slc40a1	6.82095e-80	0.169688	0.292	0.175	9.57798e-76
Slc7a2	9.49978e-80	0.168318	0.269	0.16	1.33396e-75
Rps8	1.58559e-79	-0.143068	0.984	0.992	2.22648e-75
Aes	2.31708e-79	0.165765	0.952	0.949	3.25365e-75
2810407C02Rik	3.51597e-79	0.176258	0.676	0.644	4.93712e-75
Nedd4	4.12167e-79	0.190649	0.73	0.67	5.78764e-75
Egln3	6.55488e-79	-0.0733656	0.024	0.091	9.20436e-75
Nfic	6.83252e-79	0.190668	0.611	0.529	9.59422e-75
Tnfsf9	7.18321e-79	-0.0634577	0.027	0.096	1.00867e-74
mt-Atp6	8.10429e-79	0.267222	0.995	0.991	1.138e-74
Slc29a1	8.67837e-79	0.167245	0.339	0.231	1.21862e-74
Taok2	1.29525e-78	0.177119	0.372	0.261	1.81879e-74
Fermt2	1.65689e-78	-0.128467	0.292	0.438	2.32661e-74
Wars	1.84994e-78	0.197808	0.597	0.504	2.59769e-74
Pcsk1	2.19588e-78	0.203618	0.613	0.555	3.08345e-74
Lphn1	2.63111e-78	0.170803	0.323	0.214	3.69461e-74
Rgs2	3.53527e-78	-0.138176	0.078	0.175	4.96422e-74
Rpn1	4.80732e-78	0.181665	0.858	0.824	6.75043e-74
Sfi1	6.85555e-78	0.21487	0.689	0.614	9.62657e-74
Tbc1d16	9.74903e-78	0.179433	0.361	0.243	1.36896e-73
Il1f6	1.50679e-77	-0.153796	0.004	0.045	2.11583e-73
Fasn	1.96855e-77	0.136954	0.231	0.128	2.76424e-73
Nfasc	2.63014e-77	0.196714	0.685	0.608	3.69324e-73
Cd44	3.78039e-77	0.247513	0.319	0.208	5.30842e-73
Chmp4b	8.90457e-77	-0.142746	0.62	0.757	1.25038e-72
Krtcap2	1.18131e-76	-0.148795	0.886	0.944	1.6588e-72
Cox5a	3.73044e-76	-0.177955	0.633	0.756	5.23829e-72
Rpl7a	1.40689e-75	-0.147346	0.877	0.939	1.97555e-71
Zfp292	2.2832e-75	-0.160574	0.446	0.592	3.20607e-71
Gna11	2.70852e-75	0.175883	0.706	0.665	3.8033e-71
Il6ra	4.21332e-75	0.158274	0.281	0.17	5.91634e-71
Ifitm2	4.42119e-75	-0.232054	0.389	0.507	6.20824e-71
Scnn1b	4.59423e-75	0.211656	0.553	0.474	6.45122e-71
Papola	5.46424e-75	0.171262	0.753	0.725	7.67288e-71
Shc1	8.50865e-75	0.193839	0.726	0.648	1.19479e-70
Eif4g1	1.68079e-74	0.181111	0.739	0.69	2.36017e-70
Ifngr2	3.40987e-74	-0.101699	0.074	0.167	4.78815e-70
Tram1	5.69081e-74	0.14932	0.875	0.88	7.99104e-70
Phip	7.43334e-74	0.180705	0.514	0.436	1.04379e-69
A830010M20Rik	1.03065e-73	-0.148503	0.361	0.506	1.44723e-69
Itfg3	1.62307e-73	0.158347	0.315	0.213	2.27912e-69
Rplp0	5.17797e-73	-0.131187	0.972	0.987	7.27091e-69
Anapc5	5.90064e-73	0.170089	0.532	0.442	8.28567e-69
Gstm1	5.97423e-73	0.194569	0.29	0.195	8.38902e-69
Galns	9.91211e-73	0.149299	0.285	0.178	1.39186e-68
Sec22c	1.25387e-72	0.138049	0.245	0.14	1.76068e-68
Pura	1.84872e-72	0.175201	0.806	0.767	2.59597e-68
Slc43a2	5.30815e-72	0.191988	0.511	0.398	7.4537e-68
Cstb	5.6689e-72	-0.154605	0.522	0.662	7.96027e-68
Cnot6l	1.46559e-71	0.190675	0.597	0.526	2.05798e-67
Mtch1	2.07837e-71	0.155593	0.693	0.666	2.91844e-67
Defb1	2.52997e-71	-0.320633	0.2	0.291	3.55259e-67
Hnrnpa2b1	3.66959e-71	0.168125	0.819	0.799	5.15284e-67
Ctsl	5.53784e-71	-0.271838	0.895	0.944	7.77624e-67
Clybl	5.57468e-71	-0.0593875	0.048	0.124	7.82797e-67
Gnb2l1	5.81048e-71	-0.149423	0.893	0.948	8.15907e-67
Prr13	6.1745e-71	-0.146467	0.383	0.527	8.67023e-67
Ppme1	1.13642e-70	-0.108673	0.356	0.498	1.59577e-66
Cacna2d1	1.93753e-70	0.182475	0.531	0.456	2.72067e-66
Slc2a2	2.1519e-70	0.112755	0.126	0.049	3.02169e-66
Gng2	2.93214e-70	-0.101215	0.1	0.201	4.11731e-66
Ero1lb	3.69784e-70	0.183459	0.859	0.855	5.1925e-66
Mpzl1	3.74377e-70	-0.129672	0.22	0.349	5.257e-66
Qsox1	4.231e-70	0.170226	0.479	0.407	5.94116e-66
Dnajc21	4.78757e-70	-0.124801	0.367	0.51	6.72271e-66
Eif1b	8.66621e-70	-0.15554	0.414	0.553	1.21691e-65
Rpl18	9.71809e-70	-0.146904	0.914	0.959	1.36461e-65
Etv1	1.52915e-69	0.21199	0.418	0.304	2.14723e-65
Ociad2	1.94506e-69	0.173129	0.563	0.472	2.73126e-65
Sec61a1	3.34772e-69	0.16623	0.827	0.799	4.70087e-65
Chd3	5.57007e-69	0.175589	0.439	0.358	7.8215e-65
Gtf2i	9.61073e-69	0.169349	0.459	0.37	1.34954e-64
Tmsb10	1.18037e-68	-0.163806	0.36	0.499	1.65748e-64
Scg3	1.49272e-68	-0.166774	0.966	0.981	2.09608e-64
Pkp4	1.91123e-68	0.160907	0.292	0.198	2.68375e-64
Plod2	2.17044e-68	-0.0673038	0.032	0.098	3.04773e-64
Twsg1	2.26841e-68	0.17416	0.484	0.397	3.1853e-64
Qdpr	4.23218e-68	0.167308	0.489	0.399	5.94283e-64
Rpl5	4.8885e-68	-0.160218	0.8	0.88	6.86444e-64
Vdr	4.98691e-68	0.166129	0.387	0.282	7.00262e-64
Ppp1r42	5.33979e-68	-0.0766244	0.067	0.152	7.49813e-64
6330403K07Rik	6.34813e-68	0.202847	0.393	0.302	8.91405e-64
Ppp1r15a	7.2067e-68	-0.127156	0.202	0.325	1.01196e-63
Cox7c	7.51235e-68	-0.131222	0.802	0.898	1.05488e-63
Ptp4a1	7.72984e-68	-0.17058	0.472	0.607	1.08542e-63
Il1r1	1.47515e-67	0.209891	0.709	0.629	2.07141e-63
Gatm	2.75664e-67	0.150261	0.233	0.141	3.87087e-63
Rpl30	3.28195e-67	-0.161937	0.837	0.915	4.60852e-63
Gmpr	3.57018e-67	0.144129	0.264	0.17	5.01324e-63
Ptov1	4.10723e-67	0.16348	0.491	0.402	5.76737e-63
Cxcl1	5.70299e-67	-0.180258	0.008	0.047	8.00813e-63
Syt11	8.30959e-67	0.179594	0.422	0.325	1.16683e-62
Plekha2	1.71877e-66	-0.0733781	0.072	0.156	2.4135e-62
Atp2a3	2.02905e-66	0.179124	0.7	0.62	2.84919e-62
Ccng2	4.34996e-66	-0.0492503	0.031	0.093	6.10822e-62
Ly96	4.51044e-66	-0.0843447	0.091	0.186	6.33356e-62
Pabpc1	4.67278e-66	-0.213793	0.912	0.942	6.56151e-62
Ndufb9	4.71705e-66	-0.131778	0.711	0.825	6.62368e-62
mt-Co1	6.36167e-66	0.236836	0.997	0.995	8.93306e-62
Lrpprc	7.54407e-66	0.18088	0.348	0.255	1.05934e-61
Dap	1.14879e-65	-0.156573	0.814	0.891	1.61312e-61
Sec11c	1.20854e-65	-0.141054	0.888	0.944	1.69703e-61
Car8	2.56754e-65	0.191304	0.302	0.201	3.60535e-61
Trib3	2.57912e-65	-0.103749	0.151	0.259	3.6216e-61
Gcgr	2.90075e-65	0.106083	0.142	0.061	4.07324e-61
Pbrm1	4.78714e-65	0.168274	0.663	0.604	6.7221e-61
Txnrd1	6.00797e-65	0.178376	0.742	0.683	8.43639e-61
Gch1	6.0454e-65	-0.156016	0.88	0.936	8.48896e-61
Ghr	6.82186e-65	0.165478	0.596	0.542	9.57925e-61
Hap1	8.37951e-65	0.214056	0.638	0.554	1.17665e-60
Fzd1	8.70785e-65	-0.066347	0.035	0.101	1.22276e-60
Slc7a14	9.56032e-65	0.180124	0.739	0.684	1.34246e-60
Csnk1a1	2.06732e-64	0.148116	0.878	0.871	2.90293e-60
Cyp4f16	3.17018e-64	-0.0993432	0.111	0.211	4.45157e-60
Btg1	3.19833e-64	-0.13346	0.314	0.448	4.4911e-60
Rpl21	4.03377e-64	-0.14106	0.964	0.983	5.66422e-60
Slc25a23	5.27532e-64	0.125273	0.212	0.125	7.40761e-60
Btg2	6.19242e-64	0.211621	0.754	0.699	8.69539e-60
GAPDH	6.70128e-64	-0.104892	0.063	0.133	9.40994e-60
Ifi27l1	8.65706e-64	-0.19004	0.46	0.59	1.21562e-59
Sfpq	1.10611e-63	0.172579	0.628	0.545	1.5532e-59
Ddb1	1.36283e-63	0.168267	0.679	0.617	1.91369e-59
Pik3r3	1.43298e-63	0.124247	0.196	0.108	2.0122e-59
Bri3	1.71058e-63	-0.141408	0.485	0.619	2.40199e-59
Lgals3bp	1.94019e-63	0.160626	0.944	0.904	2.72442e-59
Fkbp9	5.58387e-63	0.155603	0.423	0.339	7.84087e-59
Tnrc6a	5.76832e-63	0.167094	0.518	0.456	8.09987e-59
Trpm2	7.46213e-63	-0.0370834	0.01	0.052	1.04783e-58
Kif1b	1.39806e-62	0.163743	0.577	0.523	1.96315e-58
Cltc	1.74692e-62	0.159247	0.833	0.803	2.45303e-58
Serping1	1.86193e-62	0.188556	0.513	0.433	2.61452e-58
Sez6l2	2.04124e-62	0.139202	0.827	0.809	2.86631e-58
Gad1	2.96566e-62	-0.0921292	0.083	0.171	4.16438e-58
Gabbr2	5.96316e-62	0.187781	0.664	0.579	8.37347e-58
Tubb6	6.45251e-62	-0.071958	0.067	0.148	9.06061e-58
Cd68	6.98584e-62	-0.0598915	0.025	0.082	9.80952e-58
Atg9b	7.71845e-62	-0.0356637	0.005	0.042	1.08382e-57
Hsp90aa1	7.77208e-62	-0.253842	0.914	0.946	1.09136e-57
Ccdc58	9.4237e-62	-0.0779905	0.098	0.189	1.32328e-57
Slc2a5	1.01126e-61	0.16952	0.638	0.575	1.42001e-57
Cbs	1.88957e-61	0.146322	0.292	0.202	2.65333e-57
3110043O21Rik	1.89327e-61	-0.0648434	0.094	0.18	2.65853e-57
2023-03-02	2.41547e-61	-0.13361	0.398	0.53	3.39181e-57
Stbd1	2.48926e-61	-0.0682161	0.035	0.099	3.49541e-57
Cldn7	2.49674e-61	-0.167565	0.551	0.678	3.50592e-57
Fam210b	2.98654e-61	0.169843	0.569	0.489	4.19369e-57
Rpl13a	3.26627e-61	-0.124818	0.971	0.983	4.58649e-57
Vwa5b2	3.35106e-61	0.126201	0.23	0.138	4.70556e-57
Apbb1	6.30536e-61	0.144355	0.321	0.231	8.85399e-57
Zdhhc3	6.87724e-61	0.159454	0.474	0.399	9.65702e-57
Fkbp1b	7.11729e-61	0.151941	0.384	0.299	9.99409e-57
Scamp5	8.38675e-61	-0.118267	0.319	0.45	1.17767e-56
Elp3	1.27956e-60	0.148595	0.451	0.376	1.79675e-56
Arid1a	1.8845e-60	0.16345	0.461	0.373	2.64622e-56
Atp5g1	2.11524e-60	0.135225	0.906	0.897	2.97022e-56
Creg1	2.30541e-60	-0.168356	0.76	0.843	3.23725e-56
Smarca4	2.55591e-60	0.157812	0.563	0.505	3.589e-56
Insrr	2.80349e-60	0.138185	0.226	0.143	3.93666e-56
Uqcrb	2.85091e-60	-0.129914	0.737	0.84	4.00325e-56
Pofut2	4.70485e-60	0.148756	0.625	0.573	6.60655e-56
Rbm17	5.01508e-60	-0.128239	0.489	0.621	7.04217e-56
Ccl2	5.71239e-60	-0.228229	0.01	0.048	8.02133e-56
Slc16a12	6.05637e-60	0.151868	0.356	0.265	8.50435e-56
Slc50a1	7.39087e-60	-0.138965	0.549	0.672	1.03783e-55
Cebpb	1.0163e-59	-0.186316	0.504	0.624	1.42709e-55
Actg1	1.07395e-59	-0.195893	0.789	0.868	1.50803e-55
Smtnl2	1.12086e-59	-0.0251845	0.002	0.03	1.57391e-55
Macf1	1.68974e-59	0.164384	0.565	0.506	2.37274e-55
Seh1l	2.06558e-59	-0.0809802	0.214	0.327	2.90048e-55
Eif3h	2.20962e-59	-0.136193	0.551	0.675	3.10274e-55
Sez6l	2.38608e-59	0.198442	0.723	0.644	3.35054e-55
Msi2	3.09967e-59	0.141393	0.574	0.547	4.35256e-55
Endog	3.90759e-59	-0.113745	0.27	0.394	5.48704e-55
Usp34	4.43171e-59	0.167781	0.576	0.5	6.22301e-55
Spg21	5.24315e-59	-0.0951165	0.23	0.347	7.36243e-55
Ceacam2	6.5472e-59	-0.159307	0.126	0.222	9.19358e-55
Tbrg1	7.21726e-59	-0.143723	0.673	0.783	1.01345e-54
Cbx6	8.26709e-59	0.155189	0.41	0.335	1.16087e-54
Ubxn4	1.11477e-58	0.133976	0.801	0.8	1.56536e-54
Angptl6	1.16285e-58	-0.0968111	0.108	0.202	1.63288e-54
Casc4	1.46983e-58	0.143582	0.446	0.374	2.06393e-54
Hpse	1.98372e-58	-0.0536541	0.029	0.086	2.78554e-54
Myt1	2.18083e-58	0.11693	0.177	0.098	3.06232e-54
Dnmt3a	2.26321e-58	0.157688	0.443	0.379	3.17799e-54
Lyn	2.30643e-58	-0.0751707	0.039	0.103	3.23868e-54
Ywhaq	2.334e-58	0.135926	0.85	0.845	3.2774e-54
Mll1	2.59548e-58	0.16027	0.487	0.432	3.64457e-54
Efcab1	3.37432e-58	0.142707	0.392	0.31	4.73822e-54
Agpat5	3.41455e-58	-0.0851714	0.248	0.365	4.79471e-54
Smarcc2	4.26166e-58	0.157339	0.487	0.42	5.98423e-54
Tshz1	4.48041e-58	0.162728	0.597	0.52	6.2914e-54
Slc12a7	4.49076e-58	0.11272	0.171	0.092	6.30593e-54
Itm2c	4.9355e-58	0.162623	0.764	0.742	6.93043e-54
Kidins220	7.54665e-58	0.154769	0.454	0.373	1.0597e-53
Lxn	1.58368e-57	-0.0674121	0.065	0.142	2.2238e-53
Fbxw7	1.80773e-57	0.149975	0.422	0.331	2.53841e-53
Nkx6-1	2.30825e-57	0.170553	0.606	0.523	3.24125e-53
Spcs3	2.93563e-57	0.143944	0.818	0.801	4.12221e-53
Plscr1	3.04412e-57	-0.146181	0.165	0.263	4.27455e-53
Prkab2	3.88857e-57	-0.0677591	0.111	0.2	5.46033e-53
Wfs1	4.42094e-57	0.147352	0.558	0.499	6.20788e-53
Slc38a10	4.55199e-57	0.153594	0.718	0.672	6.3919e-53
Ppp1cb	6.32873e-57	0.151722	0.703	0.667	8.8868e-53
Prkacb	7.39928e-57	0.159615	0.6	0.54	1.03901e-52
Mrpl54	1.70561e-56	-0.120448	0.634	0.751	2.39502e-52
Atp8b1	1.72231e-56	0.161438	0.686	0.633	2.41846e-52
1600029D21Rik	1.7249e-56	-0.235584	0.033	0.082	2.42211e-52
Rcan3	2.01215e-56	0.161821	0.598	0.525	2.82546e-52
Filip1	2.13807e-56	0.113779	0.157	0.079	3.00228e-52
Tnfaip3	2.94583e-56	-0.0587622	0.02	0.071	4.13653e-52
Ccdc115	7.77412e-56	-0.0719193	0.158	0.257	1.09164e-51
Ap3b2	1.133e-55	0.143933	0.493	0.429	1.59095e-51
Cttnbp2	1.47728e-55	0.162269	0.395	0.308	2.0744e-51
Pcgf5	1.63024e-55	-0.078919	0.126	0.22	2.28918e-51
Isg20	1.64168e-55	-0.161311	0.754	0.841	2.30525e-51
Fkbp4	1.73432e-55	0.142915	0.526	0.463	2.43533e-51
Vdac2	2.00945e-55	-0.103398	0.519	0.645	2.82167e-51
mt-Rnr2	3.37433e-55	0.163814	0.996	0.994	4.73823e-51
Gpsm1	4.02623e-55	0.141148	0.302	0.217	5.65363e-51
Ttc3	6.11176e-55	0.157478	0.511	0.447	8.58214e-51
Cmip	8.44281e-55	0.160145	0.771	0.729	1.18554e-50
Bcas2	9.57701e-55	-0.127617	0.422	0.548	1.3448e-50
Ssbp4	1.03779e-54	0.151462	0.486	0.407	1.45726e-50
Tm9sf3	1.3266e-54	0.144274	0.776	0.748	1.86282e-50
Errfi1	1.39528e-54	-0.15278	0.416	0.541	1.95926e-50
Abcb9	1.53728e-54	0.112725	0.197	0.115	2.15865e-50
Banp	3.11791e-54	0.120515	0.218	0.136	4.37817e-50
Rtn4rl1	3.52785e-54	0.102329	0.169	0.086	4.95381e-50
Tmem160	3.81501e-54	0.134745	0.546	0.49	5.35704e-50
Rpl22	7.35528e-54	-0.127191	0.87	0.929	1.03283e-49
Gnaq	7.57046e-54	0.147342	0.456	0.392	1.06304e-49
Rnpepl1	9.4696e-54	0.145152	0.409	0.334	1.32972e-49
Stx7	9.92537e-54	-0.103256	0.391	0.516	1.39372e-49
Edem2	9.98774e-54	0.145418	0.682	0.629	1.40248e-49
Sod1	1.5424e-53	0.147698	0.706	0.676	2.16584e-49
Dnajb1	2.25187e-53	-0.245063	0.213	0.307	3.16207e-49
Atp9a	2.49422e-53	0.149709	0.55	0.481	3.50238e-49
Pkdcc	2.56085e-53	0.156376	0.642	0.586	3.59594e-49
Arglu1	2.65894e-53	0.158878	0.541	0.468	3.73369e-49
Mrpl30	3.46815e-53	-0.0969368	0.468	0.593	4.86998e-49
2310015B20Rik	4.11212e-53	0.126928	0.258	0.18	5.77424e-49
Rasgrf2	6.22704e-53	0.156787	0.53	0.504	8.74401e-49
Prepl	9.70384e-53	0.126181	0.254	0.182	1.36261e-48
Dbpht2	1.12136e-52	0.103313	0.148	0.075	1.57461e-48
Adi1	1.43996e-52	0.155275	0.485	0.442	2.02199e-48
Kdm3a	1.67546e-52	-0.0572261	0.091	0.169	2.35269e-48
Eif3m	2.30043e-52	-0.102389	0.43	0.555	3.23027e-48
Ctsd	2.38656e-52	0.153486	0.722	0.688	3.35121e-48
Neurl3	2.68056e-52	-0.0689239	0.008	0.043	3.76404e-48
Selm	3.50549e-52	0.121521	0.851	0.855	4.92241e-48
Gng12	3.65875e-52	0.117478	0.843	0.864	5.13762e-48
Cntn1	7.81562e-52	0.125908	0.241	0.158	1.09747e-47
Acbd6	1.69245e-51	-0.0958819	0.271	0.386	2.37654e-47
Hmgn3	2.20679e-51	0.143857	0.5	0.45	3.09877e-47
Tnrc6b	2.55289e-51	0.127719	0.338	0.277	3.58477e-47
Cadps	3.95874e-51	0.113612	0.21	0.125	5.55886e-47
Pvrl3	4.07272e-51	0.146583	0.456	0.387	5.71891e-47
1600014C23Rik	5.46687e-51	-0.0233747	0.001	0.025	7.67658e-47
Sdcbp	7.36782e-51	-0.103682	0.57	0.689	1.03459e-46
Rapgef4	7.49607e-51	0.135191	0.338	0.26	1.0526e-46
S100a8	7.81601e-51	-0.701302	0.011	0.044	1.09752e-46
Zfp365	9.20094e-51	0.110351	0.208	0.127	1.292e-46
Cdh1	1.09254e-50	0.143648	0.646	0.602	1.53415e-46
Cdk5rap3	1.13977e-50	0.126599	0.52	0.477	1.60046e-46
Derl1	1.21167e-50	-0.118662	0.608	0.721	1.70143e-46
Ddx41	1.28351e-50	0.133083	0.398	0.331	1.80231e-46
Creb3l2	1.6728e-50	0.140362	0.547	0.479	2.34895e-46
Tcp1	1.86788e-50	-0.124778	0.478	0.598	2.62287e-46
Krt18	1.99853e-50	-0.187277	0.826	0.894	2.80633e-46
Hyou1	2.06953e-50	0.160462	0.716	0.663	2.90604e-46
Lars2	2.11463e-50	0.228994	0.673	0.626	2.96937e-46
St13	2.80291e-50	-0.13386	0.588	0.702	3.93585e-46
Ppia	3.80754e-50	-0.0902804	0.421	0.542	5.34654e-46
Dgat2	5.27272e-50	-0.0514694	0.049	0.11	7.40395e-46
As3mt	5.54279e-50	0.131117	0.407	0.334	7.78318e-46
Tbca	6.08434e-50	-0.0956528	0.484	0.605	8.54363e-46
Mapk8ip3	9.07924e-50	-0.0621516	0.25	0.353	1.27491e-45
2700060E02Rik	1.14008e-49	-0.0984029	0.412	0.533	1.6009e-45
Snrpe	1.53476e-49	-0.0873252	0.442	0.563	2.15511e-45
Colgalt2	1.64253e-49	-0.0305817	0.012	0.047	2.30644e-45
Asb16	2.29182e-49	-0.0264492	0.002	0.028	3.21818e-45
Ret	2.64548e-49	0.116787	0.239	0.158	3.71478e-45
Mcf2l	2.77258e-49	0.134997	0.442	0.384	3.89325e-45
St3gal5	2.89314e-49	0.139905	0.379	0.291	4.06255e-45
Dnajc3	3.39677e-49	0.121231	0.888	0.892	4.76974e-45
Nsd1	3.99295e-49	0.147969	0.434	0.361	5.6069e-45
Ndfip2	4.04807e-49	-0.0944079	0.434	0.555	5.68431e-45
Cox7a2l	4.581e-49	-0.142455	0.678	0.773	6.43263e-45
Enho	4.95873e-49	0.146677	0.788	0.755	6.96305e-45
Aimp1	4.96902e-49	-0.0929988	0.369	0.487	6.9775e-45
Emc10	5.17872e-49	0.132638	0.699	0.68	7.27196e-45
Abca2	5.88179e-49	0.112302	0.209	0.134	8.25921e-45
Tnnc1	6.95168e-49	-0.0451119	0.036	0.091	9.76154e-45
Nab1	1.04541e-48	-0.0900507	0.184	0.285	1.46797e-44
Nbea	1.32238e-48	0.143621	0.398	0.32	1.85688e-44
Tmem184a	2.44708e-48	0.132026	0.394	0.323	3.43619e-44
Tgm2	2.90925e-48	-0.0816853	0.016	0.055	4.08517e-44
1190003J15Rik	3.01156e-48	-0.0642488	0.016	0.057	4.22883e-44
Rpl22l1	3.25201e-48	-0.102295	0.679	0.785	4.56647e-44
Hspa13	3.31945e-48	0.12809	0.745	0.725	4.66117e-44
Fhad1	3.36293e-48	-0.0527998	0.102	0.177	4.72223e-44
Rpl13	3.42054e-48	-0.117635	0.96	0.981	4.80312e-44
Yipf2	3.77506e-48	0.138139	0.427	0.345	5.30094e-44
Larp1	4.5981e-48	0.147103	0.536	0.468	6.45665e-44
Ttll7	4.87593e-48	0.1348	0.439	0.383	6.84678e-44
Ift20	5.20869e-48	0.128048	0.77	0.741	7.31404e-44
RP24-510G5.4	5.75591e-48	0.102131	0.185	0.111	8.08245e-44
Atp5a1	6.02338e-48	0.107119	0.853	0.863	8.45802e-44
Igf1r	7.85872e-48	-0.0973474	0.512	0.63	1.10352e-43
Celf1	8.11416e-48	0.14131	0.559	0.509	1.13939e-43
Scly	9.72059e-48	0.131688	0.464	0.406	1.36497e-43
3110057O12Rik	1.09937e-47	-0.0419025	0.075	0.139	1.54374e-43
Ormdl3	1.11929e-47	-0.109348	0.434	0.553	1.5717e-43
Irf7	1.36045e-47	-0.0970014	0.098	0.178	1.91034e-43
Timm8b	1.38041e-47	-0.0902002	0.507	0.624	1.93837e-43
Nckap1	1.48474e-47	0.121047	0.622	0.605	2.08487e-43
Lmo1	1.77161e-47	-0.110557	0.292	0.404	2.48769e-43
Epb4.1l3	1.85534e-47	0.137205	0.384	0.304	2.60526e-43
Ppap2c	2.18807e-47	-0.051225	0.135	0.216	3.07248e-43
Cacna1d	2.21421e-47	0.141068	0.436	0.362	3.1092e-43
Prrc2b	3.17477e-47	0.139481	0.562	0.517	4.45801e-43
Ndufs2	3.2158e-47	0.166181	0.699	0.718	4.51563e-43
Psma3	3.54085e-47	-0.101445	0.664	0.771	4.97207e-43
Herc2	5.2153e-47	0.13308	0.349	0.28	7.32332e-43
Gas2l3	5.86665e-47	-0.0252734	0.004	0.03	8.23795e-43
4930402H24Rik	9.84659e-47	0.132438	0.306	0.237	1.38266e-42
Glud1	9.95399e-47	0.144069	0.529	0.47	1.39774e-42
Gstz1	1.01452e-46	0.109005	0.239	0.171	1.4246e-42
Hmgb2	1.05609e-46	-0.0497756	0.083	0.152	1.48297e-42
Gmppa	1.2791e-46	0.130668	0.538	0.485	1.79611e-42
Rnh1	1.83301e-46	-0.12419	0.525	0.638	2.57391e-42
Acat1	2.26373e-46	0.124847	0.387	0.32	3.17872e-42
Gtpbp2	2.85015e-46	-0.0813621	0.259	0.364	4.00218e-42
Braf	3.13606e-46	0.135235	0.466	0.409	4.40366e-42
Kbtbd11	3.81761e-46	-0.026638	0.005	0.033	5.36068e-42
H3f3a	3.99079e-46	0.132727	0.893	0.875	5.60387e-42
Dach1	4.0342e-46	0.110461	0.216	0.138	5.66483e-42
Ankrd10	4.61155e-46	0.132538	0.402	0.344	6.47554e-42
Slc25a39	4.67122e-46	0.108321	0.56	0.546	6.55933e-42
Rn7sk	5.5646e-46	-0.108312	0.031	0.082	7.81381e-42
Ndrg3	5.62974e-46	0.125244	0.378	0.319	7.90529e-42
Ifngr1	8.71062e-46	-0.0595852	0.087	0.161	1.22315e-41
Prpf19	8.90805e-46	0.123831	0.436	0.387	1.25087e-41
CT572998.1	1.0818e-45	-0.0384336	0.021	0.065	1.51907e-41
Ccdc47	1.10068e-45	-0.0983292	0.462	0.578	1.54558e-41
Arpc3	1.1089e-45	-0.106088	0.561	0.673	1.55712e-41
Cyb561	1.14794e-45	0.132088	0.465	0.407	1.61194e-41
Klf5	1.35278e-45	-0.0934775	0.099	0.176	1.89957e-41
Sepp1	1.48435e-45	0.155872	0.571	0.521	2.08432e-41
Cblc	1.60723e-45	-0.0599936	0.052	0.113	2.25687e-41
Lrrfip1	1.62947e-45	-0.0598546	0.07	0.138	2.2881e-41
Socs2	1.68658e-45	0.103656	0.174	0.106	2.3683e-41
Chchd10	1.83409e-45	-0.17657	0.749	0.826	2.57543e-41
Plat	1.95953e-45	-0.143846	0.11	0.19	2.75158e-41
Igfbp7	2.32912e-45	0.121572	0.282	0.206	3.27055e-41
Rps10	2.60318e-45	-0.127846	0.929	0.961	3.65539e-41
Sdhc	3.71465e-45	0.125408	0.477	0.429	5.21611e-41
Cystm1	4.5064e-45	-0.116857	0.554	0.666	6.32788e-41
Dcaf8	4.68405e-45	0.123235	0.344	0.267	6.57735e-41
Hnrnpa3	5.74044e-45	0.12699	0.745	0.73	8.06073e-41
Fam120a	5.95983e-45	0.121771	0.507	0.472	8.36879e-41
Niacr1	5.99631e-45	-0.0497181	0.042	0.099	8.42002e-41
Mettl9	7.51176e-45	-0.0876396	0.516	0.63	1.0548e-40
Ppp2r5a	8.34884e-45	0.120206	0.411	0.378	1.17234e-40
Disp2	8.39812e-45	0.134554	0.706	0.676	1.17926e-40
Pcsk2	8.60896e-45	0.111657	0.991	0.989	1.20887e-40
Cyfip2	9.24343e-45	0.130252	0.699	0.672	1.29796e-40
Pam16	1.00234e-44	-0.0810044	0.368	0.48	1.40748e-40
Mapk14	1.03625e-44	0.134416	0.523	0.49	1.4551e-40
Stat6	1.05844e-44	-0.0604865	0.084	0.155	1.48626e-40
Nos2	1.11637e-44	-0.0746892	0.001	0.021	1.56761e-40
Cyb5b	1.20139e-44	0.12845	0.462	0.399	1.687e-40
Mll3	1.52124e-44	0.122885	0.472	0.435	2.13613e-40
Foxp4	1.65687e-44	0.134275	0.447	0.397	2.32658e-40
Atp6v1f	1.65907e-44	-0.116527	0.788	0.862	2.32967e-40
Rragd	1.69878e-44	-0.0818843	0.249	0.351	2.38542e-40
Sap18	1.83518e-44	-0.0747018	0.257	0.359	2.57695e-40
Ecd	2.00257e-44	0.11833	0.309	0.237	2.81201e-40
Ptbp3	2.95117e-44	0.128233	0.789	0.779	4.14403e-40
Pbxip1	2.97049e-44	0.148491	0.395	0.336	4.17117e-40
Rundc3a	3.33056e-44	0.130808	0.68	0.663	4.67677e-40
Ptprt	3.86235e-44	0.115682	0.24	0.168	5.42351e-40
Elof1	4.1083e-44	0.115577	0.514	0.483	5.76887e-40
Eif3e	4.62872e-44	-0.0909925	0.45	0.564	6.49965e-40
Ppp2r4	5.95674e-44	0.126416	0.402	0.342	8.36446e-40
Lpcat3	8.98232e-44	0.118448	0.38	0.305	1.2613e-39
Ubn2	9.28708e-44	0.141769	0.626	0.582	1.30409e-39
Blnk	1.06843e-43	-0.042011	0.032	0.08	1.50029e-39
Ppp1r10	1.2146e-43	0.140403	0.414	0.33	1.70553e-39
Cabp1	1.27876e-43	-0.122269	0.327	0.435	1.79564e-39
Galnt18	1.79829e-43	-0.0668617	0.144	0.228	2.52516e-39
Hid1	1.89437e-43	0.138388	0.616	0.559	2.66008e-39
1700019D03Rik	2.32956e-43	0.115021	0.272	0.196	3.27117e-39
Glt1d1	2.46585e-43	-0.0539558	0.102	0.175	3.46254e-39
Fam46c	2.50681e-43	0.106248	0.244	0.16	3.52007e-39
RP23-81C12.1	2.58005e-43	0.164123	0.499	0.462	3.62291e-39
Gnao1	3.29266e-43	0.12755	0.481	0.431	4.62356e-39
Pde5a	3.38433e-43	0.116499	0.259	0.189	4.75228e-39
Bicd1	3.82143e-43	0.128804	0.382	0.314	5.36606e-39
Rps27	5.40804e-43	-0.12625	0.812	0.881	7.59397e-39
Runx1t1	5.6263e-43	0.128658	0.284	0.214	7.90045e-39
Tmem30a	6.29402e-43	0.120086	0.686	0.679	8.83806e-39
Optn	6.31813e-43	-0.0545728	0.088	0.157	8.87191e-39
Map1b	6.60491e-43	0.138199	0.89	0.879	9.27461e-39
Cnot7	6.86048e-43	-0.0808292	0.448	0.56	9.63349e-39
Hspe1	7.01327e-43	-0.191312	0.723	0.799	9.84804e-39
Gpr56	7.17426e-43	0.119122	0.374	0.315	1.00741e-38
Gbe1	1.01063e-42	-0.043931	0.076	0.138	1.41912e-38
Ptpn2	1.01679e-42	-0.0879671	0.216	0.315	1.42778e-38
Snap25	1.04083e-42	0.140577	0.754	0.73	1.46154e-38
Srebf1	1.13957e-42	0.115819	0.31	0.242	1.60018e-38
H2-Q10	1.43721e-42	-0.0251657	0.004	0.03	2.01813e-38
Vegfb	1.51973e-42	-0.0535543	0.192	0.276	2.13401e-38
Cpe	1.87271e-42	-0.0967178	0.984	0.992	2.62966e-38
Tshz2	1.92224e-42	0.12862	0.449	0.409	2.69921e-38
Baz2a	2.2427e-42	0.121895	0.425	0.392	3.1492e-38
Baiap3	2.30906e-42	0.0556599	0.059	0.018	3.24239e-38
Syndig1l	2.75375e-42	-0.122587	0.425	0.535	3.86681e-38
Pnmal1	3.00369e-42	0.124452	0.366	0.294	4.21778e-38
Fam129a	3.00541e-42	-0.0415219	0.032	0.078	4.2202e-38
Kcnmb2	3.38543e-42	0.123515	0.368	0.301	4.75382e-38
Map2k2	3.47849e-42	0.114072	0.609	0.583	4.8845e-38
Pla2g12a	4.31722e-42	-0.0879342	0.402	0.513	6.06223e-38
Angptl7	4.34881e-42	0.102396	0.119	0.065	6.10659e-38
B4galt6	4.37267e-42	0.129968	0.413	0.339	6.1401e-38
Sra1	4.42703e-42	-0.080401	0.481	0.592	6.21643e-38
Hnrnpul2	5.11203e-42	0.120971	0.513	0.48	7.17831e-38
Pck2	5.13006e-42	0.145145	0.388	0.331	7.20363e-38
Ywhab	6.30861e-42	0.130808	0.605	0.567	8.85856e-38
Spon2	6.37375e-42	0.0531866	0.057	0.017	8.95002e-38
Gipr	8.04604e-42	-0.0468124	0.053	0.109	1.12983e-37
Col8a1	8.55231e-42	0.122278	0.258	0.174	1.20092e-37
Barx2	8.58185e-42	-0.0291962	0.007	0.037	1.20506e-37
Gm9843	9.97293e-42	-0.0514204	0.104	0.177	1.4004e-37
Copz1	1.00071e-41	0.124002	0.521	0.484	1.40519e-37
Fgd2	1.06345e-41	0.084384	0.141	0.08	1.4933e-37
Plekha6	1.08731e-41	0.127746	0.403	0.341	1.5268e-37
Eaf1	1.33989e-41	-0.042998	0.262	0.352	1.88147e-37
Tmem60	1.54437e-41	-0.0529715	0.166	0.249	2.1686e-37
0610011F06Rik	1.90066e-41	0.117402	0.526	0.484	2.6689e-37
Ndufa11	1.99537e-41	0.0949483	0.768	0.779	2.8019e-37
Rpsa	2.09974e-41	0.138592	0.988	0.986	2.94845e-37
Snrnp70	2.19257e-41	0.112244	0.497	0.472	3.0788e-37
Rpl15	2.8317e-41	-0.0690754	0.433	0.54	3.97627e-37
Abcb10	3.25395e-41	0.105076	0.242	0.165	4.5692e-37
Arpp19	3.35149e-41	-0.0797402	0.549	0.656	4.70616e-37
Lsm12	3.76597e-41	-0.0593191	0.246	0.338	5.28817e-37
Ube2e2	3.78071e-41	-0.0477744	0.113	0.184	5.30887e-37
Sap30	4.45228e-41	-0.0480876	0.049	0.106	6.25189e-37
Aqp4	4.65147e-41	0.0698508	0.077	0.03	6.53159e-37
Canx	4.71107e-41	0.109704	0.931	0.936	6.61529e-37
Gc	4.82622e-41	0.142928	0.457	0.411	6.77698e-37
Copg1	5.19988e-41	0.114465	0.648	0.617	7.30167e-37
Ttyh1	6.08529e-41	-0.148072	0.425	0.534	8.54496e-37
Ank	7.11355e-41	0.150997	0.459	0.387	9.98884e-37
Bcl2l1	7.16627e-41	-0.072532	0.252	0.349	1.00629e-36
Sqrdl	7.49198e-41	0.0949829	0.239	0.173	1.05202e-36
Atp6v0b	7.56967e-41	-0.105301	0.837	0.902	1.06293e-36
Tpm4	8.24416e-41	-0.0564773	0.284	0.38	1.15765e-36
Gcn1l1	8.43192e-41	0.116615	0.328	0.262	1.18401e-36
Rpl35	9.21052e-41	-0.0756908	0.814	0.893	1.29334e-36
Mnf1	9.25212e-41	0.0990392	0.907	0.918	1.29918e-36
Kdm1a	9.90777e-41	0.124814	0.424	0.364	1.39125e-36
Clcn3	9.97822e-41	-0.10802	0.532	0.638	1.40114e-36
Uso1	1.11786e-40	0.114133	0.663	0.651	1.5697e-36
Commd3	1.25063e-40	-0.0743631	0.318	0.421	1.75613e-36
Mllt11	1.31245e-40	-0.0598234	0.204	0.293	1.84294e-36
Rgs16	1.40463e-40	-0.105379	0.115	0.192	1.97238e-36
Sccpdh	1.45251e-40	-0.0510239	0.103	0.172	2.03961e-36
Nfat5	1.5563e-40	0.134972	0.438	0.381	2.18536e-36
Rpl37a	1.60138e-40	-0.110834	0.982	0.993	2.24865e-36
Sgsm2	1.89725e-40	0.0991583	0.19	0.126	2.66412e-36
Ankrd44	2.05854e-40	0.0963489	0.171	0.11	2.8906e-36
Ttc39c	3.22024e-40	-0.0488071	0.071	0.134	4.52186e-36
1110007C09Rik	3.24078e-40	-0.0697152	0.184	0.273	4.5507e-36
Snrnp25	3.69844e-40	-0.0425788	0.056	0.111	5.19335e-36
Dusp4	4.33142e-40	-0.0574459	0.076	0.14	6.08217e-36
Ap2m1	4.33249e-40	0.113905	0.639	0.616	6.08369e-36
Pdcd5	4.40018e-40	-0.0874351	0.418	0.526	6.17874e-36
Cdcp1	6.74676e-40	-0.0561286	0.115	0.189	9.47381e-36
Spint2	6.77887e-40	0.11567	0.819	0.815	9.51889e-36
Rnf7	6.92655e-40	-0.0860182	0.543	0.65	9.72627e-36
Arf3	7.42133e-40	0.121678	0.578	0.54	1.0421e-35
Nav2	7.92842e-40	0.109019	0.25	0.183	1.11331e-35
Sdf2l1	8.29091e-40	0.00983565	0.647	0.72	1.16421e-35
Ndufv1	1.03219e-39	0.0884356	0.521	0.517	1.4494e-35
Eif4a2	1.19341e-39	-0.113512	0.68	0.773	1.67579e-35
Gm6169	1.23298e-39	-0.0478821	0.107	0.177	1.73135e-35
Pfdn5	1.26752e-39	-0.115859	0.845	0.898	1.77985e-35
Gars	1.27574e-39	0.125045	0.649	0.616	1.79139e-35
BC004004	1.36034e-39	0.109523	0.511	0.481	1.91018e-35
Stk32a	1.6301e-39	-0.0957713	0.48	0.587	2.28898e-35
Set	1.63101e-39	0.123462	0.76	0.748	2.29027e-35
Tmbim4	1.67499e-39	-0.0762273	0.441	0.547	2.35202e-35
Pdap1	2.16336e-39	0.119834	0.705	0.688	3.03779e-35
Dnajc5	2.2695e-39	-0.0915023	0.529	0.636	3.18683e-35
Ufm1	2.54081e-39	0.0892513	0.794	0.806	3.56781e-35
Rpl14	2.72858e-39	-0.0981764	0.961	0.982	3.83148e-35
Gm15453	2.77758e-39	-0.10524	0.708	0.796	3.90028e-35
Rassf1	2.85967e-39	-0.0525771	0.106	0.176	4.01555e-35
Rps29	2.87075e-39	-0.144137	0.975	0.989	4.03111e-35
Zdbf2	3.31595e-39	0.123405	0.327	0.27	4.65626e-35
Madd	3.97466e-39	0.128676	0.633	0.597	5.58122e-35
Tmx4	4.46702e-39	0.119426	0.528	0.498	6.27258e-35
Cd40	4.49469e-39	-0.0759059	0.048	0.101	6.31145e-35
H1fx	4.75382e-39	0.127107	0.272	0.195	6.67531e-35
Birc6	4.83213e-39	0.122314	0.573	0.544	6.78528e-35
Itgb1	5.08705e-39	-0.0724433	0.519	0.625	7.14324e-35
Gna13	5.12954e-39	-0.0620165	0.325	0.422	7.2029e-35
Zfp704	5.63563e-39	0.119583	0.288	0.225	7.91354e-35
Rpl32	7.51098e-39	-0.087406	0.988	0.996	1.05469e-34
Rnf217	8.12698e-39	-0.054986	0.1	0.169	1.14119e-34
Akr1c14	8.48296e-39	0.0564057	0.072	0.026	1.19118e-34
Psma2	1.08888e-38	-0.0856892	0.578	0.681	1.529e-34
Nrxn1	1.13872e-38	0.115724	0.343	0.289	1.59899e-34
Hspa9	1.14739e-38	-0.111183	0.704	0.791	1.61116e-34
Rock1	1.21789e-38	0.122789	0.602	0.567	1.71016e-34
Dnajc10	1.33726e-38	0.131677	0.585	0.532	1.87777e-34
Pitpnm2	1.44272e-38	-0.052078	0.087	0.152	2.02587e-34
Surf4	1.82969e-38	0.107948	0.828	0.824	2.56925e-34
Uggt1	1.9235e-38	0.121884	0.582	0.526	2.70098e-34
Ccnd3	2.04372e-38	-0.0366695	0.186	0.259	2.86979e-34
Rad21	2.2439e-38	0.117905	0.439	0.39	3.15088e-34
Ripk2	2.47474e-38	-0.0676999	0.046	0.098	3.47503e-34
Amigo2	3.09014e-38	-0.0596508	0.11	0.18	4.33918e-34
Rab24	3.14884e-38	-0.059195	0.325	0.422	4.42161e-34
Golga7	3.19817e-38	-0.0647025	0.247	0.34	4.49087e-34
Tcta	3.38964e-38	0.106299	0.296	0.233	4.75974e-34
Clip1	3.42292e-38	0.116539	0.418	0.381	4.80646e-34
Zbtb7a	3.90203e-38	0.132198	0.509	0.451	5.47923e-34
Bpnt1	3.92231e-38	0.107839	0.311	0.241	5.5077e-34
Sox4	3.99422e-38	0.148525	0.336	0.264	5.60868e-34
Tssc4	5.08222e-38	0.100927	0.518	0.485	7.13645e-34
Atp5g2	5.48474e-38	-0.0954972	0.393	0.498	7.70168e-34
Taok3	6.20129e-38	0.121645	0.409	0.355	8.70785e-34
Nsun2	6.45279e-38	-0.0618754	0.256	0.348	9.061e-34
Brwd1	7.02592e-38	0.107193	0.36	0.327	9.8658e-34
Abca7	7.49804e-38	0.0842399	0.15	0.091	1.05288e-33
Spcs1	8.0913e-38	-0.000387767	0.762	0.834	1.13618e-33
Nol4	8.17641e-38	0.0943947	0.197	0.129	1.14813e-33
Mthfd1l	1.06155e-37	-0.0649425	0.162	0.244	1.49062e-33
Ubc	1.18895e-37	0.0826133	0.948	0.954	1.66952e-33
Mast3	1.22529e-37	0.0890886	0.156	0.097	1.72056e-33
Nfkb2	1.23951e-37	-0.0422715	0.032	0.077	1.74052e-33
1190002N15Rik	1.36727e-37	-0.0546783	0.141	0.215	1.91992e-33
Dtnb	1.3773e-37	0.0995412	0.256	0.191	1.93401e-33
Mafg	1.40084e-37	-0.0402256	0.33	0.419	1.96705e-33
Dctn3	1.44477e-37	-0.0632522	0.395	0.496	2.02874e-33
Vhl	1.55906e-37	-0.0382339	0.109	0.173	2.18923e-33
Tecr	1.57617e-37	0.100567	0.516	0.49	2.21326e-33
Npepl1	1.6936e-37	0.128549	0.563	0.517	2.37815e-33
Phf20l1	1.73895e-37	0.116243	0.377	0.328	2.44184e-33
Snhg11	1.74803e-37	0.233679	0.39	0.34	2.45459e-33
Pdia4	1.82519e-37	0.124887	0.642	0.607	2.56294e-33
Prrc2a	1.86723e-37	0.109914	0.427	0.382	2.62197e-33
Pla2g6	1.9414e-37	0.0986293	0.226	0.157	2.72612e-33
Epn1	1.95288e-37	0.112026	0.494	0.454	2.74223e-33
Gramd1a	1.95684e-37	0.10769	0.281	0.22	2.74779e-33
Tex264	1.98883e-37	-0.0653969	0.263	0.355	2.79271e-33
Anxa4	2.14392e-37	-0.0784219	0.456	0.56	3.0105e-33
Fxyd6	2.28608e-37	-0.0960324	0.245	0.34	3.21012e-33
Baz2b	2.42783e-37	0.11986	0.479	0.443	3.40916e-33
Adcy9	2.46108e-37	0.105017	0.297	0.245	3.45585e-33
Rangap1	3.58809e-37	0.115828	0.528	0.49	5.0384e-33
Ccdc88a	4.20672e-37	0.122625	0.437	0.384	5.90707e-33
Mapkapk2	4.56909e-37	-0.0479073	0.318	0.408	6.41592e-33
Pmepa1	5.62412e-37	-0.093131	0.33	0.431	7.89738e-33
Vwa5a	5.68277e-37	0.0917592	0.193	0.134	7.97974e-33
Rtn3	6.16464e-37	0.0893941	0.623	0.626	8.65638e-33
1700084C01Rik	9.17228e-37	0.166163	0.201	0.136	1.28797e-32
Ghitm	9.41791e-37	-0.102519	0.593	0.692	1.32246e-32
Vapb	1.00854e-36	-0.0693028	0.621	0.718	1.4162e-32
Ppp4r1l-ps	1.16072e-36	0.115014	0.296	0.241	1.62988e-32
Mbnl1	1.36918e-36	0.112082	0.332	0.278	1.92261e-32
Bbx	1.42294e-36	0.117357	0.497	0.462	1.99809e-32
Arl8a	1.91694e-36	-0.0469775	0.272	0.358	2.69176e-32
Rpn2	2.73424e-36	0.10843	0.882	0.873	3.83942e-32
Pycr1	2.95575e-36	0.0986921	0.249	0.189	4.15047e-32
Gm15500	3.02954e-36	-0.0464433	0.184	0.262	4.25407e-32
Tulp4	4.07799e-36	0.105575	0.564	0.553	5.72631e-32
Dpp9	4.17471e-36	0.119283	0.452	0.396	5.86213e-32
Selk	4.47276e-36	-0.0980534	0.898	0.942	6.28065e-32
Preb	4.74882e-36	0.112216	0.528	0.492	6.66829e-32
Arcn1	4.75755e-36	0.102185	0.628	0.616	6.68055e-32
Tusc3	6.00205e-36	-0.0630243	0.359	0.455	8.42807e-32
mt-Rnr1	6.01303e-36	0.167292	0.957	0.952	8.4435e-32
Taok1	6.03898e-36	0.113412	0.421	0.367	8.47994e-32
Cebpg	6.25295e-36	-0.0691152	0.434	0.534	8.7804e-32
Tmem126a	6.69323e-36	-0.0626986	0.349	0.446	9.39863e-32
Prox1	6.72471e-36	0.103548	0.252	0.194	9.44284e-32
Gspt1	7.2386e-36	0.0997593	0.536	0.515	1.01644e-31
Abhd17c	7.45997e-36	-0.0720884	0.271	0.364	1.04753e-31
Pdcd6	7.67641e-36	-0.0545422	0.395	0.491	1.07792e-31
Tlk1	8.01915e-36	0.111384	0.403	0.363	1.12605e-31
Pbx1	8.65841e-36	0.111067	0.347	0.3	1.21581e-31
Fam220a.1	8.95114e-36	-0.0512824	0.17	0.246	1.25692e-31
Hspa8	9.161e-36	-0.196725	0.774	0.841	1.28639e-31
Dicer1	1.03464e-35	0.106473	0.344	0.279	1.45284e-31
Chi3l1	1.13423e-35	-0.0547719	0.006	0.031	1.59269e-31
Tagln2	1.2025e-35	0.124248	0.807	0.799	1.68855e-31
Aplp1	1.20567e-35	0.118252	0.702	0.69	1.693e-31
Eif3f	1.27566e-35	-0.0774578	0.581	0.68	1.79129e-31
Slc4a3	1.54935e-35	0.0903124	0.173	0.115	2.1756e-31
Kdm4b	1.55557e-35	-0.0453457	0.089	0.151	2.18434e-31
Ppp2r1a	1.55948e-35	0.0964496	0.474	0.463	2.18982e-31
Rps12	1.65493e-35	-0.0951035	0.956	0.979	2.32385e-31
Rab1b	1.68499e-35	0.115724	0.418	0.36	2.36606e-31
Nap1l1	1.86712e-35	0.10176	0.576	0.558	2.6218e-31
Pcbd1	2.0143e-35	0.102431	0.584	0.559	2.82849e-31
Gm11789	2.08701e-35	0.0540533	0.078	0.031	2.93058e-31
Rps28	2.52247e-35	-0.0863994	0.902	0.951	3.54205e-31
Cib2	2.66641e-35	0.0998548	0.287	0.234	3.74417e-31
Psme4	2.83028e-35	0.109207	0.416	0.366	3.97428e-31
Rfx6	2.90385e-35	0.114705	0.271	0.205	4.07758e-31
Abcc1	2.94468e-35	-0.0515867	0.083	0.144	4.13491e-31
Tsc22d1	2.95589e-35	0.144694	0.761	0.73	4.15066e-31
Ankrd33b	3.20981e-35	-0.0787259	0.092	0.157	4.50721e-31
Dio1	3.50337e-35	0.106356	0.335	0.278	4.91944e-31
Emc7	3.85405e-35	-0.0723258	0.52	0.62	5.41185e-31
Calm2	4.30077e-35	0.0970131	0.796	0.799	6.03913e-31
Fam195b	4.61273e-35	0.106283	0.557	0.531	6.47719e-31
Cdhr1	4.69247e-35	0.0936222	0.216	0.159	6.58917e-31
Jup	5.41598e-35	0.125221	0.351	0.289	7.60511e-31
Phlda1	6.2088e-35	-0.0466628	0.081	0.142	8.7184e-31
Glb1l2	6.34236e-35	0.0593532	0.095	0.045	8.90595e-31
Gpcpd1	6.37684e-35	-0.0783388	0.257	0.349	8.95436e-31
Dusp5	7.84173e-35	0.122769	0.296	0.257	1.10114e-30
Oxct1	7.85145e-35	0.0979209	0.323	0.277	1.1025e-30
Gm6444	7.85152e-35	-0.0466918	0.614	0.703	1.10251e-30
Gdpd1	8.12351e-35	-0.0569426	0.133	0.206	1.1407e-30
Top2b	8.15472e-35	0.108119	0.278	0.217	1.14509e-30
Fam114a2	8.54992e-35	-0.0578024	0.244	0.329	1.20058e-30
Ins1	8.8078e-35	0.0851031	0.998	0.999	1.23679e-30
Pum1	9.22117e-35	0.103947	0.429	0.402	1.29484e-30
2023-03-05	1.00598e-34	-0.0597413	0.416	0.512	1.41259e-30
Ehmt2	1.04166e-34	0.11622	0.393	0.346	1.4627e-30
Wnk4	1.15697e-34	0.0860526	0.164	0.104	1.62462e-30
Pdcd4	1.18746e-34	0.136943	0.669	0.622	1.66743e-30
Gdap2	1.22657e-34	0.0979486	0.269	0.216	1.72235e-30
Zfml	1.40274e-34	0.105781	0.371	0.322	1.96973e-30
Itfg1	1.41798e-34	0.0930383	0.4	0.378	1.99113e-30
Txnl4a	1.49163e-34	-0.0617143	0.278	0.368	2.09455e-30
Uqcr11	1.68149e-34	0.0709219	0.86	0.883	2.36115e-30
Sema6b	1.70824e-34	-0.0466469	0.038	0.084	2.3987e-30
Fam134b	1.74084e-34	-0.0620516	0.119	0.189	2.44448e-30
Rnf126	1.92027e-34	-0.0549	0.207	0.287	2.69644e-30
Dnaja4	2.09723e-34	-0.0618913	0.188	0.268	2.94492e-30
Fkbp1a	2.14514e-34	0.091188	0.746	0.756	3.0122e-30
1700025G04Rik	2.17683e-34	-0.0253872	0.008	0.034	3.05671e-30
Sipa1l3	2.4294e-34	0.10508	0.308	0.247	3.41136e-30
Ctrb1	2.56024e-34	0.47766	0.09	0.041	3.59509e-30
Ppm1b	2.76261e-34	0.102376	0.338	0.29	3.87925e-30
Rpl38	2.78267e-34	-0.11381	0.972	0.99	3.90742e-30
Picalm	2.88149e-34	-0.0729321	0.41	0.508	4.04619e-30
Wbscr27	2.93503e-34	0.0923679	0.167	0.108	4.12137e-30
Spint1	3.03024e-34	-0.120125	0.492	0.591	4.25507e-30
1500012F01Rik	3.16712e-34	-0.0509666	0.164	0.239	4.44728e-30
Babam1	3.23642e-34	0.0945157	0.32	0.268	4.54458e-30
Atp6v0e	3.25089e-34	-0.088142	0.861	0.915	4.5649e-30
Vamp8	3.43902e-34	-0.0768039	0.641	0.734	4.82907e-30
Capns1	3.72184e-34	0.108776	0.809	0.801	5.22621e-30
Abat	3.78355e-34	0.0771654	0.147	0.088	5.31286e-30
Apobec1	3.84061e-34	0.0711614	0.124	0.07	5.39299e-30
Por	3.99387e-34	-0.0731843	0.5	0.599	5.60819e-30
Vkorc1	4.1247e-34	0.0880427	0.322	0.281	5.7919e-30
Slc4a7	4.18253e-34	0.129196	0.539	0.489	5.87311e-30
Ap3d1	4.24098e-34	0.117627	0.432	0.379	5.95519e-30
Spin1	4.25722e-34	-0.0487634	0.111	0.177	5.97799e-30
Pccb	4.44804e-34	0.083898	0.205	0.158	6.24594e-30
Bcl3	4.61198e-34	-0.114461	0.522	0.62	6.47614e-30
Rora	5.08288e-34	-0.0871229	0.357	0.455	7.13738e-30
Grb2	5.45208e-34	-0.0756064	0.33	0.425	7.65582e-30
Tnfrsf1a	5.87993e-34	-0.042424	0.427	0.517	8.25659e-30
Atp1b1	5.96931e-34	0.122431	0.527	0.474	8.38211e-30
Snapc1	6.06275e-34	-0.0371055	0.073	0.127	8.51332e-30
Kif1a	7.10852e-34	0.0970218	0.512	0.494	9.98178e-30
Hsph1	7.28298e-34	-0.264167	0.438	0.476	1.02268e-29
Lrrfip2	7.30832e-34	-0.0687702	0.284	0.374	1.02623e-29
Ush1c	7.8433e-34	0.0953509	0.247	0.187	1.10136e-29
Kcmf1	8.07744e-34	-0.0672272	0.275	0.365	1.13423e-29
Slc7a8	8.21313e-34	0.0901993	0.221	0.158	1.15329e-29
2010111I01Rik	8.47267e-34	-0.0810536	0.398	0.497	1.18973e-29
Grik5	1.01513e-33	0.0874036	0.165	0.115	1.42545e-29
Ppat	1.14328e-33	0.105374	0.299	0.229	1.6054e-29
Sirpa	1.22938e-33	0.108483	0.438	0.39	1.7263e-29
Dnm3	1.24803e-33	0.0859859	0.136	0.084	1.75248e-29
Bcar1	1.25579e-33	-0.0509213	0.164	0.238	1.76339e-29
Plekhj1	1.29361e-33	-0.0433809	0.192	0.265	1.81649e-29
2610507B11Rik	1.3286e-33	0.101342	0.34	0.289	1.86562e-29
Snrpd2	1.33936e-33	0.0849722	0.722	0.723	1.88073e-29
Pddc1	1.43651e-33	0.0887032	0.288	0.248	2.01715e-29
4931406C07Rik	1.44882e-33	0.0919386	0.235	0.187	2.03443e-29
Foxo1	1.54247e-33	0.109283	0.3	0.239	2.16594e-29
Brd4	1.5864e-33	0.100141	0.448	0.425	2.22763e-29
Serinc1	1.5995e-33	0.0991556	0.815	0.813	2.24601e-29
Papss2	1.60795e-33	0.108536	0.682	0.682	2.25788e-29
S100a13	1.65084e-33	-0.136919	0.412	0.511	2.31811e-29
Chmp2a	1.74621e-33	-0.0924041	0.752	0.828	2.45202e-29
Nomo1	1.91909e-33	0.106105	0.352	0.291	2.69478e-29
Ndfip1	1.9387e-33	-0.07092	0.289	0.38	2.72232e-29
Psmb8	1.94593e-33	-0.0820079	0.239	0.328	2.73247e-29
Ap2s1	2.12529e-33	0.0757207	0.521	0.522	2.98433e-29
Sox12	2.18057e-33	0.073262	0.115	0.065	3.06196e-29
AI314180	2.35396e-33	0.0992313	0.424	0.392	3.30543e-29
Zer1	2.38544e-33	0.0842321	0.186	0.133	3.34963e-29
Efna1	2.54479e-33	-0.0392645	0.033	0.075	3.5734e-29
Nbeal1	2.5951e-33	0.108797	0.335	0.282	3.64404e-29
Tnrc6c	2.8224e-33	0.101529	0.366	0.314	3.96321e-29
Fmo1	2.96221e-33	0.0460855	0.061	0.023	4.15953e-29
Akap8l	2.96656e-33	0.0976019	0.254	0.213	4.16565e-29
Actb	3.12586e-33	0.134425	0.984	0.973	4.38933e-29
Gbp5	3.15094e-33	-0.0368302	0.004	0.025	4.42455e-29
Pkp2	3.17035e-33	-0.0441559	0.058	0.111	4.45181e-29
Esyt1	3.192e-33	0.0970352	0.258	0.199	4.48221e-29
Lama3	3.3025e-33	-0.0456205	0.051	0.099	4.63737e-29
Znrf1	3.33065e-33	-0.0860259	0.217	0.303	4.67691e-29
Gsap	3.52728e-33	-0.0568258	0.046	0.095	4.95301e-29
Zhx1	3.57217e-33	0.0956446	0.246	0.188	5.01604e-29
Llph	3.62545e-33	-0.062436	0.35	0.442	5.09086e-29
Znrf2	3.67979e-33	0.0976551	0.392	0.36	5.16716e-29
Rps25	3.75104e-33	-0.0727158	0.854	0.915	5.26722e-29
Rlf	4.07027e-33	-0.0298541	0.122	0.18	5.71547e-29
Tmed2	4.07494e-33	0.0413963	0.83	0.875	5.72204e-29
Map3k1	5.16126e-33	-0.0487737	0.215	0.293	7.24745e-29
Tmod1	5.16422e-33	0.0893075	0.156	0.098	7.2516e-29
Rer1	5.38397e-33	-0.0623308	0.422	0.517	7.56017e-29
Scn3a	5.76149e-33	0.108336	0.242	0.183	8.09028e-29
Hspbp1	6.42786e-33	0.0887807	0.231	0.173	9.026e-29
Eif3k	6.91678e-33	-0.0819455	0.583	0.679	9.71254e-29
Ube4b	7.36965e-33	0.0992544	0.38	0.343	1.03485e-28
Pitpnb	7.68236e-33	0.0833439	0.435	0.43	1.07876e-28
Tmem176b	8.01917e-33	-0.107001	0.845	0.9	1.12605e-28
Atp5b	8.32219e-33	0.0758564	0.892	0.908	1.1686e-28
Stk11	8.37187e-33	0.107512	0.395	0.346	1.17558e-28
Ddr1	8.72591e-33	0.106582	0.407	0.355	1.22529e-28
Mycbp2	1.02493e-32	0.114289	0.599	0.557	1.43921e-28
Anp32b	1.07199e-32	-0.0732056	0.523	0.62	1.50529e-28
Top1	1.09023e-32	0.101073	0.658	0.645	1.5309e-28
Nlk	1.09304e-32	0.105129	0.328	0.269	1.53485e-28
Hddc2	1.16971e-32	-0.0550283	0.136	0.206	1.64251e-28
H2-Q4	1.21167e-32	-0.0571067	0.077	0.136	1.70143e-28
Rps9	1.24427e-32	-0.0891572	0.95	0.976	1.7472e-28
Brd3	1.27075e-32	0.108555	0.354	0.3	1.78438e-28
Sugt1	1.43592e-32	-0.044977	0.191	0.266	2.01631e-28
Rgs17	1.45434e-32	-0.0574844	0.458	0.55	2.04218e-28
Celsr2	1.52848e-32	0.0937555	0.171	0.117	2.14629e-28
Arfgef1	1.58669e-32	0.105219	0.591	0.574	2.22803e-28
Dnajb9	1.66221e-32	-0.0827665	0.704	0.789	2.33407e-28
Cish	1.74172e-32	0.0733068	0.132	0.076	2.44572e-28
Ctsb	1.76356e-32	-0.0884916	0.926	0.959	2.47639e-28
Pcbp2	1.82931e-32	0.0894792	0.702	0.714	2.56871e-28
Hnrnph1	1.85668e-32	0.100442	0.537	0.519	2.60714e-28
Anp32a	2.11452e-32	-0.0595134	0.365	0.456	2.9692e-28
Lmna	2.14221e-32	0.109994	0.659	0.634	3.00809e-28
Ndufa6	2.19075e-32	-0.0604435	0.649	0.739	3.07625e-28
Sf3b2	2.25088e-32	0.0944919	0.676	0.675	3.16068e-28
Mapk6	2.43685e-32	-0.0619689	0.213	0.294	3.42182e-28
Tm2d1	2.59696e-32	-0.0524483	0.319	0.406	3.64665e-28
Sepw1	2.62831e-32	-0.08393	0.361	0.456	3.69067e-28
Limch1	2.99231e-32	0.0931951	0.233	0.184	4.20181e-28
Tmed8	3.08615e-32	0.0964025	0.212	0.156	4.33358e-28
Cfl2	3.26249e-32	-0.0346927	0.24	0.314	4.58119e-28
Tsc22d4	3.30944e-32	-0.0620317	0.297	0.385	4.64712e-28
Tnfaip8	3.3994e-32	-0.0538637	0.052	0.103	4.77343e-28
Hp1bp3	3.74069e-32	0.0966829	0.383	0.353	5.25268e-28
Gdap1	3.76204e-32	0.107214	0.406	0.355	5.28266e-28
Lars	3.80301e-32	0.101914	0.555	0.531	5.34019e-28
Megf8	3.98545e-32	0.0857548	0.18	0.124	5.59637e-28
Gm9797	4.32874e-32	-0.0404809	0.088	0.146	6.07842e-28
Fryl	4.968e-32	0.0933232	0.293	0.254	6.97607e-28
C1qtnf4	5.19044e-32	-0.040597	0.245	0.321	7.28841e-28
Rbm5	5.23406e-32	0.100348	0.467	0.441	7.34966e-28
Vars	5.95285e-32	0.088457	0.227	0.172	8.359e-28
Fas	6.31228e-32	-0.0202608	0.003	0.022	8.86371e-28
Eml5	6.31659e-32	0.106674	0.333	0.288	8.86975e-28
Eef1a1	6.8636e-32	-0.0768979	0.997	0.999	9.63787e-28
Arfgap2	8.17696e-32	0.106385	0.402	0.365	1.14821e-27
Itga6	9.26313e-32	0.124585	0.467	0.425	1.30073e-27
Csnk1g2	1.01308e-31	0.0955393	0.369	0.334	1.42257e-27
Sf3b5	1.0172e-31	-0.0605882	0.432	0.525	1.42836e-27
Cux2	1.02998e-31	0.068273	0.117	0.069	1.44629e-27
Samd4b	1.0347e-31	0.108298	0.371	0.321	1.45292e-27
Mreg	1.18193e-31	-0.0657411	0.1	0.164	1.65966e-27
Hnrnpu	1.22195e-31	0.105448	0.699	0.69	1.71587e-27
Cdk2ap1	1.22526e-31	0.0921181	0.37	0.342	1.72051e-27
Mrpl14	1.24817e-31	-0.0650776	0.343	0.434	1.75267e-27
Trove2	1.30495e-31	0.109593	0.389	0.33	1.83241e-27
Rps26	1.31956e-31	-0.0881057	0.949	0.976	1.85293e-27
Ptprr	1.34878e-31	-0.0357898	0.038	0.081	1.89395e-27
Rexo2	1.353e-31	0.0893302	0.65	0.641	1.89988e-27
Akr1b8	1.37261e-31	-0.0469711	0.045	0.092	1.92741e-27
Bax	1.4293e-31	-0.0597965	0.458	0.552	2.00703e-27
Copa	1.51044e-31	0.0890575	0.728	0.732	2.12095e-27
Pkd1	1.57545e-31	0.0900369	0.207	0.145	2.21225e-27
Uqcr10	1.5894e-31	0.0940612	0.833	0.835	2.23183e-27
Arhgdia	1.7229e-31	0.0929266	0.746	0.756	2.41929e-27
Stt3a	1.85085e-31	0.103398	0.685	0.669	2.59897e-27
M6pr	2.06181e-31	-0.0551016	0.406	0.497	2.89519e-27
Fkbp8	2.2152e-31	0.0753103	0.507	0.509	3.11059e-27
Cln6	2.22776e-31	0.0902568	0.419	0.403	3.12823e-27
Dhx9	2.24195e-31	0.111712	0.404	0.344	3.14815e-27
Reep5	2.30298e-31	-0.0481635	0.719	0.8	3.23384e-27
Sptbn2	2.31704e-31	0.0938519	0.202	0.14	3.25358e-27
Smim7	2.37146e-31	0.0773637	0.547	0.549	3.33e-27
Gaa	2.53244e-31	0.118896	0.573	0.54	3.55606e-27
Cul3	2.63927e-31	0.0986141	0.52	0.496	3.70606e-27
Ubr5	2.68399e-31	0.111362	0.471	0.433	3.76886e-27
Nbl1	2.7051e-31	-0.0648283	0.104	0.168	3.7985e-27
Suox	2.83425e-31	0.0910984	0.252	0.195	3.97985e-27
Sepsecs	3.00014e-31	0.0843246	0.195	0.142	4.2128e-27
Ttc39a	3.21697e-31	0.0966605	0.354	0.299	4.51727e-27
Bmp1	3.23343e-31	0.0816389	0.182	0.128	4.54039e-27
Prss23	3.34662e-31	0.107238	0.333	0.262	4.69932e-27
Epcam	3.54198e-31	-0.0444708	0.721	0.803	4.97365e-27
Stx5a	3.72972e-31	0.0964802	0.428	0.396	5.23727e-27
Fam115a	4.18063e-31	0.101538	0.35	0.307	5.87043e-27
Ampd2	4.53386e-31	0.0936579	0.333	0.288	6.36644e-27
Agpat3	4.55616e-31	0.0781096	0.5	0.494	6.39776e-27
Pbx2	4.74004e-31	0.0887892	0.256	0.206	6.65597e-27
Hopx	4.81051e-31	0.100338	0.432	0.398	6.75492e-27
Flot2	5.1931e-31	-0.0642768	0.267	0.353	7.29215e-27
Isl1	5.37819e-31	0.120637	0.604	0.576	7.55205e-27
Syt5	5.43502e-31	0.111782	0.443	0.399	7.63186e-27
Strn3	5.74441e-31	0.0865829	0.395	0.376	8.06631e-27
Ccdc104	5.78513e-31	0.0885069	0.505	0.493	8.12348e-27
Tnks2	5.9167e-31	0.103087	0.453	0.416	8.30823e-27
Usp3	6.26953e-31	-0.0336372	0.198	0.266	8.80367e-27
Aimp2	6.33192e-31	-0.0477939	0.173	0.245	8.89128e-27
Lrrc58	6.52626e-31	0.068249	0.486	0.504	9.16418e-27
Rap1gap2	6.57985e-31	0.116037	0.55	0.507	9.23942e-27
1810058I24Rik	6.62112e-31	-0.0767821	0.325	0.417	9.29738e-27
Ppp1r9a	7.33408e-31	0.0802355	0.162	0.113	1.02985e-26
Stk40	7.37966e-31	0.099317	0.338	0.3	1.03625e-26
Csf1	7.38207e-31	-0.079201	0.037	0.073	1.03659e-26
Mpp6	8.23804e-31	-0.055958	0.195	0.272	1.15678e-26
H2-T22	8.34007e-31	-0.0695873	0.22	0.302	1.17111e-26
Tomm20	8.8097e-31	-0.0612374	0.466	0.559	1.23706e-26
Hyi	9.01157e-31	-0.0288303	0.37	0.447	1.2654e-26
Slc9a3r1	9.05609e-31	0.0733282	0.136	0.087	1.27166e-26
Emilin1	1.15698e-30	0.118167	0.479	0.433	1.62463e-26
Snrpd3	1.17409e-30	-0.0407971	0.292	0.369	1.64865e-26
Lbp	1.23293e-30	-0.0403117	0.009	0.035	1.73127e-26
Grpel1	1.29318e-30	-0.0646126	0.448	0.541	1.81588e-26
Nrd1	1.38617e-30	0.0740819	0.554	0.566	1.94646e-26
Emc6	1.43347e-30	-0.0392918	0.275	0.352	2.01288e-26
Polr1d	1.46252e-30	-0.0597486	0.394	0.484	2.05367e-26
Desi1	1.82735e-30	0.0813349	0.422	0.406	2.56596e-26
Mapk1	1.83889e-30	0.0726597	0.464	0.466	2.58217e-26
Ndufb8	1.93775e-30	-0.064305	0.638	0.726	2.72099e-26
Ap2b1	2.00838e-30	0.0932042	0.437	0.409	2.82017e-26
Tbc1d20	2.03097e-30	-0.0547298	0.224	0.302	2.85189e-26
Park7	2.17107e-30	0.073265	0.803	0.817	3.04862e-26
Atp5g3	2.38935e-30	0.0905897	0.757	0.754	3.35512e-26
Pyy	2.40333e-30	0.841877	0.147	0.089	3.37475e-26
Tmtc1	2.52983e-30	0.0894854	0.216	0.168	3.55239e-26
Nipbl	2.54259e-30	0.0964112	0.397	0.367	3.5703e-26
Srrm2	2.61425e-30	0.10183	0.802	0.808	3.67093e-26
Tpd52	2.68941e-30	-0.0747303	0.779	0.851	3.77647e-26
Atp13a2	2.94572e-30	0.0929584	0.244	0.194	4.13638e-26
Myeov2	3.0865e-30	-0.00890848	0.656	0.729	4.33406e-26
G2e3	3.21105e-30	-0.0421147	0.096	0.154	4.50896e-26
Sar1b	3.44102e-30	-0.0654488	0.448	0.541	4.83188e-26
Tlr2	3.45579e-30	-0.0680093	0.117	0.184	4.85262e-26
Arfrp1	3.47586e-30	-0.0219744	0.199	0.258	4.8808e-26
AC163637.1	3.6235e-30	-0.0227134	0.007	0.03	5.08812e-26
Kdm2b	3.70505e-30	0.093712	0.316	0.268	5.20262e-26
Atp2b4	3.82071e-30	0.0596531	0.082	0.044	5.36504e-26
Pik3r1	3.82348e-30	0.100122	0.324	0.271	5.36893e-26
Copb1	3.87729e-30	0.0762851	0.703	0.715	5.44448e-26
Kdelr3	4.27316e-30	-0.0441282	0.07	0.123	6.00037e-26
Dync2h1	4.31708e-30	0.0900656	0.208	0.156	6.06204e-26
Tacc1	4.32917e-30	0.094987	0.301	0.258	6.07902e-26
Spg7	4.55708e-30	0.084421	0.277	0.236	6.39905e-26
Coa3	5.13361e-30	0.0752323	0.684	0.692	7.20862e-26
Dbi	5.1597e-30	0.102173	0.401	0.361	7.24526e-26
Hist1h1c	5.21834e-30	0.140252	0.631	0.57	7.3276e-26
Gpatch2	5.25781e-30	0.0805019	0.209	0.162	7.38302e-26
Pdyn	5.40758e-30	-0.215139	0.557	0.633	7.59333e-26
Ndufb5	5.65687e-30	-0.0722918	0.594	0.684	7.94337e-26
Pomt2	5.85743e-30	0.0820251	0.206	0.149	8.225e-26
Rwdd1	6.02542e-30	0.0601181	0.592	0.617	8.46089e-26
Senp6	6.04827e-30	0.0658294	0.551	0.569	8.49299e-26
2310007L24Rik	6.69236e-30	-0.0345937	0.023	0.058	9.39741e-26
Stox2	7.71743e-30	0.0929488	0.254	0.207	1.08368e-25
Spop	7.79327e-30	0.102561	0.441	0.393	1.09433e-25
Tgm3	8.19906e-30	-0.055129	0.03	0.068	1.15131e-25
Fech	8.39765e-30	0.0851544	0.246	0.2	1.1792e-25
Copb2	8.39943e-30	0.0860964	0.718	0.715	1.17945e-25
Srek1	8.77187e-30	0.0861303	0.291	0.258	1.23175e-25
Prpf38b	9.14842e-30	0.0749227	0.369	0.364	1.28462e-25
Pla2g2f	9.41051e-30	0.112044	0.259	0.202	1.32142e-25
Rnf150	1.03316e-29	0.094295	0.212	0.165	1.45077e-25
Txnl1	1.06133e-29	-0.0708461	0.547	0.638	1.49032e-25
Snx15	1.11121e-29	0.0883189	0.281	0.237	1.56036e-25
Rec8	1.12065e-29	0.0626515	0.098	0.054	1.57362e-25
Jam2	1.1293e-29	-0.0468772	0.035	0.077	1.58577e-25
Gnai1	1.16599e-29	0.0471791	0.052	0.02	1.63728e-25
Ppy	1.21045e-29	0.882268	0.11	0.058	1.69971e-25
Erp44	1.23082e-29	-0.040186	0.574	0.658	1.72832e-25
Cdc37	1.2436e-29	0.0756123	0.502	0.498	1.74626e-25
H2afz	1.2523e-29	-0.124935	0.305	0.386	1.75849e-25
Myo15b	1.35011e-29	0.106268	0.384	0.354	1.89582e-25
Tmem50a	1.36973e-29	0.076583	0.486	0.488	1.92338e-25
Gm129	1.37228e-29	-0.0252059	0.015	0.045	1.92696e-25
Mtmr7	1.42183e-29	0.0868112	0.23	0.174	1.99654e-25
Cwc15	1.50082e-29	-0.0362838	0.391	0.471	2.10745e-25
Herc1	1.50448e-29	0.0933235	0.437	0.408	2.11258e-25
Snrpd1	1.50619e-29	-0.0661427	0.319	0.407	2.11499e-25
Cox5b	1.52551e-29	-0.0484502	0.679	0.761	2.14212e-25
Phc2	1.54458e-29	0.089836	0.291	0.248	2.1689e-25
Gm5480	1.56054e-29	-0.0623879	0.467	0.557	2.19131e-25
Arid4b	1.59194e-29	0.0933157	0.338	0.303	2.2354e-25
Zmynd8	1.87211e-29	0.11103	0.64	0.608	2.62882e-25
Slc39a1	2.03369e-29	-0.0745958	0.24	0.323	2.8557e-25
Arl3	2.04742e-29	0.0728026	0.415	0.409	2.87498e-25
Fam183b	2.06709e-29	0.0962808	0.398	0.366	2.90261e-25
Fh1	2.24987e-29	-0.083784	0.433	0.525	3.15927e-25
Ubtf	2.27681e-29	0.109391	0.418	0.363	3.19709e-25
Lman2	2.37712e-29	0.0832989	0.743	0.747	3.33796e-25
Rnf6	2.63634e-29	0.0836401	0.415	0.395	3.70195e-25
Myo6	2.65509e-29	0.0921471	0.454	0.429	3.72828e-25
Fbxw5	2.82952e-29	0.0848396	0.261	0.22	3.97322e-25
Sel1l	2.89145e-29	0.090233	0.578	0.574	4.06017e-25
Pappa2	2.96323e-29	0.129837	0.299	0.249	4.16096e-25
Sec23b	3.0434e-29	0.0877732	0.576	0.565	4.27354e-25
Cisd1	3.09434e-29	-0.0570329	0.537	0.626	4.34507e-25
Tjp3	3.16752e-29	-0.0470204	0.052	0.1	4.44783e-25
Ndufv2	3.18828e-29	-0.0255155	0.476	0.551	4.47698e-25
Relb	3.51335e-29	-0.042496	0.047	0.092	4.93344e-25
Hint1	3.54936e-29	-0.0674301	0.827	0.891	4.98401e-25
Rabggtb	3.67557e-29	-0.0473235	0.255	0.332	5.16123e-25
Sar1a	4.04848e-29	0.0418316	0.726	0.767	5.68487e-25
Hapln4	4.06332e-29	0.0857788	0.28	0.246	5.70571e-25
Nol7	4.0763e-29	-0.0367021	0.489	0.572	5.72394e-25
Rpl31	4.12421e-29	-0.0624201	0.787	0.858	5.79121e-25
Glyr1	4.55421e-29	0.077214	0.404	0.392	6.39502e-25
Gm10076	4.63247e-29	0.0887543	0.646	0.682	6.50492e-25
Vil1	4.74229e-29	0.0880208	0.203	0.142	6.65912e-25
2510002D24Rik	4.91584e-29	0.0856588	0.262	0.227	6.90282e-25
Cox6c	5.18626e-29	-0.0722717	0.856	0.913	7.28255e-25
Arfgap1	5.21586e-29	0.0860563	0.29	0.253	7.32411e-25
Fam63b	5.26075e-29	-0.0510604	0.481	0.569	7.38714e-25
Lrp11	5.67672e-29	0.0862385	0.553	0.539	7.97125e-25
Ptrf	6.04202e-29	-0.0209862	0.014	0.041	8.48421e-25
Anpep	6.08243e-29	0.0637483	0.111	0.061	8.54095e-25
Ppp2r2d	6.4088e-29	-0.0465792	0.355	0.437	8.99924e-25
Ddx46	6.73657e-29	0.0966831	0.322	0.276	9.4595e-25
Wdr26	6.7403e-29	0.0978245	0.438	0.389	9.46473e-25
Mllt4	6.97753e-29	0.0947766	0.385	0.349	9.79784e-25
Pank3	6.99262e-29	0.0973274	0.298	0.247	9.81904e-25
Chd9	7.28168e-29	0.0981938	0.314	0.265	1.02249e-24
Snhg6	7.86704e-29	-0.0427064	0.066	0.117	1.10469e-24
Golga4	8.18429e-29	0.0855187	0.766	0.774	1.14924e-24
Hmgcs1	8.21836e-29	0.0899476	0.168	0.127	1.15402e-24
Ruvbl2	8.22218e-29	-0.04621	0.103	0.162	1.15456e-24
Mprip	8.90631e-29	0.0900397	0.301	0.275	1.25062e-24
1700017B05Rik	8.92155e-29	-0.0366711	0.042	0.084	1.25276e-24
H2-Q6	9.52162e-29	-0.0247656	0.011	0.037	1.33703e-24
Laptm4a	1.00845e-28	0.0666037	0.784	0.806	1.41606e-24
Ube2d3	1.16949e-28	-0.0652373	0.68	0.763	1.6422e-24
Cmtm4	1.18407e-28	0.0881928	0.422	0.399	1.66267e-24
Uqcrh	1.19133e-28	-0.0701215	0.809	0.874	1.67286e-24
Ints1	1.31723e-28	0.0873209	0.245	0.189	1.84965e-24
Baz1b	1.33302e-28	0.102265	0.439	0.405	1.87182e-24
Gcg	1.39033e-28	0.0618587	0.038	0.01	1.9523e-24
Setd7	1.44705e-28	0.088454	0.3	0.266	2.03194e-24
Eef1d	1.49773e-28	-0.061233	0.653	0.737	2.10311e-24
Pamr1	1.5265e-28	0.10053	0.29	0.237	2.14351e-24
Trip11	1.62975e-28	0.0999705	0.626	0.603	2.28849e-24
2023-09-15	1.71551e-28	-0.0325602	0.756	0.828	2.40892e-24
Sqstm1	1.76588e-28	-0.111834	0.736	0.805	2.47965e-24
Il1b	1.91552e-28	-0.0356987	0.03	0.068	2.68978e-24
Kdelr1	1.96022e-28	0.0722446	0.681	0.691	2.75254e-24
Podxl2	1.97607e-28	0.0769397	0.194	0.161	2.77479e-24
Ppp1ca	1.99822e-28	0.0774958	0.683	0.696	2.80591e-24
Serpina3n	2.11958e-28	-0.18737	0.268	0.345	2.97631e-24
Nceh1	2.21498e-28	0.0905661	0.479	0.45	3.11028e-24
Usp48	2.2333e-28	0.0943848	0.36	0.316	3.136e-24
Fam92b	2.37612e-28	0.0455668	0.065	0.028	3.33655e-24
Klf9	2.41708e-28	0.100774	0.402	0.355	3.39407e-24
Gnaz	2.46303e-28	0.0949177	0.418	0.38	3.45858e-24
Zcrb1	2.49506e-28	-0.0645631	0.514	0.603	3.50357e-24
Rab25	3.16554e-28	-0.0362508	0.364	0.441	4.44504e-24
Lamp1	3.20253e-28	-0.0622948	0.815	0.88	4.497e-24
Fis1	3.25766e-28	0.0399773	0.597	0.631	4.57441e-24
Cdk14	3.33444e-28	0.0858841	0.252	0.211	4.68223e-24
Map1lc3b	3.44659e-28	-0.0649385	0.534	0.624	4.8397e-24
Slc25a1	3.61448e-28	0.0927613	0.539	0.532	5.07546e-24
Sec24d	4.02484e-28	0.0893994	0.376	0.342	5.65167e-24
Cript	4.06935e-28	-0.0166995	0.369	0.436	5.71419e-24
Golga3	4.07309e-28	0.0812126	0.38	0.363	5.71943e-24
Dusp18	4.08464e-28	0.069594	0.136	0.087	5.73565e-24
Hadh	4.1993e-28	0.105923	0.602	0.58	5.89666e-24
Tardbp	4.46598e-28	0.0895094	0.49	0.475	6.27113e-24
Ubxn1	4.61363e-28	-0.039798	0.428	0.512	6.47847e-24
Dap3	4.70101e-28	-0.0273988	0.217	0.281	6.60116e-24
Caprin1	4.841e-28	0.0771865	0.568	0.573	6.79773e-24
Vps37b	5.28244e-28	-0.036612	0.119	0.176	7.41761e-24
Serp1	5.47006e-28	0.0871323	0.899	0.913	7.68105e-24
Ube2r2	5.48271e-28	0.0677897	0.463	0.466	7.69882e-24
Serpini1	5.87573e-28	-0.0441422	0.325	0.403	8.25069e-24
Myh9	6.01968e-28	0.106285	0.585	0.564	8.45283e-24
Zfp260	6.34232e-28	0.0888913	0.226	0.173	8.90589e-24
Atf2	6.4887e-28	0.0871308	0.35	0.32	9.11144e-24
Hook1	6.53607e-28	0.0870005	0.508	0.499	9.17796e-24
Gstt1	6.61438e-28	0.0796138	0.2	0.148	9.28791e-24
Uba5	6.647e-28	0.0166216	0.495	0.546	9.33371e-24
Hsd17b12	6.78114e-28	0.00358088	0.333	0.385	9.52207e-24
Pam	6.89031e-28	0.124452	0.978	0.97	9.67538e-24
Psmb1	6.99352e-28	-0.0522719	0.681	0.761	9.8203e-24
Sys1	7.07487e-28	-0.0175612	0.532	0.605	9.93454e-24
Malsu1	7.2519e-28	-0.0451813	0.215	0.287	1.01831e-23
Etnk1	8.10855e-28	0.100564	0.537	0.506	1.1386e-23
Tmem33	8.63443e-28	-0.0259751	0.337	0.407	1.21245e-23
Rac1	8.98269e-28	-0.0600973	0.569	0.656	1.26135e-23
Tmed4	1.04173e-27	0.0526731	0.539	0.562	1.46279e-23
1500011B03Rik.1	1.05229e-27	0.0918774	0.346	0.298	1.47762e-23
Dtnbp1	1.09359e-27	-0.0410729	0.139	0.201	1.53562e-23
Sec24c	1.16199e-27	0.0773843	0.429	0.419	1.63167e-23
Psenen	1.26713e-27	-0.0604109	0.563	0.65	1.77931e-23
Mien1	1.30108e-27	-0.0691712	0.655	0.738	1.82697e-23
Fbxw8	1.35954e-27	0.0672023	0.188	0.165	1.90907e-23
Acin1	1.43266e-27	0.0928581	0.459	0.44	2.01175e-23
Fam101a	1.45002e-27	0.03996	0.047	0.016	2.03611e-23
Snap47	1.52654e-27	0.0779649	0.368	0.348	2.14356e-23
BC005537	1.55684e-27	0.0997676	0.63	0.615	2.18611e-23
Ier3ip1	1.63966e-27	-0.0663078	0.59	0.676	2.30242e-23
Ndufs6	1.64725e-27	0.016887	0.68	0.735	2.31307e-23
Rhobtb1	1.69371e-27	0.0898465	0.261	0.217	2.37831e-23
Rpp21	1.7116e-27	-0.0183299	0.327	0.392	2.40343e-23
Slc16a10	1.97445e-27	0.0946371	0.301	0.242	2.77253e-23
Brd2	2.04626e-27	0.101954	0.668	0.639	2.87336e-23
Ubr2	2.13429e-27	0.0937441	0.424	0.392	2.99696e-23
Vps37a	2.30084e-27	0.0937222	0.458	0.432	3.23083e-23
Fam171b	2.3791e-27	0.0832073	0.221	0.166	3.34073e-23
Polr2c	2.40765e-27	-0.0545559	0.27	0.349	3.38082e-23
Rps21	2.423e-27	-0.0951764	0.981	0.991	3.40237e-23
Cntfr	2.64212e-27	0.0766476	0.161	0.113	3.71006e-23
Tubb5	2.70173e-27	-0.0793367	0.504	0.593	3.79377e-23
Ngdn	2.76537e-27	-0.0522085	0.18	0.251	3.88313e-23
1110008P14Rik	2.87964e-27	0.0740024	0.548	0.546	4.04359e-23
Sec63	3.08994e-27	0.0516875	0.676	0.707	4.3389e-23
Mapre2	3.30021e-27	0.0830392	0.402	0.378	4.63416e-23
Psmd3	3.68173e-27	0.0851927	0.53	0.511	5.16989e-23
Hnrpdl	3.73132e-27	0.0550675	0.523	0.549	5.23952e-23
Lrrc41	3.89096e-27	0.0916338	0.399	0.359	5.46368e-23
Dnajc12	4.02492e-27	0.0818959	0.376	0.358	5.6518e-23
Cyhr1	4.14616e-27	0.0801355	0.348	0.325	5.82203e-23
Gdi2	4.31372e-27	-0.0513218	0.695	0.773	6.05733e-23
Utp3	4.32094e-27	-0.0478905	0.199	0.268	6.06747e-23
Uck2.1	4.42156e-27	-0.0514619	0.155	0.222	6.20876e-23
Mapk8ip2	4.54207e-27	0.0799067	0.312	0.289	6.37797e-23
Fam179a	4.6581e-27	0.0500841	0.062	0.026	6.54091e-23
Prdx6	4.74283e-27	0.07599	0.573	0.569	6.65988e-23
Hspa2	4.82844e-27	-0.0510856	0.086	0.141	6.7801e-23
Ddx50	4.99941e-27	0.0569161	0.479	0.491	7.02017e-23
Osbpl6	5.02533e-27	-0.0357068	0.086	0.137	7.05657e-23
A630023A22Rik	5.04552e-27	-0.0273578	0.014	0.041	7.08493e-23
Cox6a1	5.12833e-27	0.059442	0.766	0.788	7.2012e-23
Psmg4	5.17546e-27	-0.0401793	0.383	0.462	7.26739e-23
Rcan2	5.31689e-27	0.0700492	0.15	0.102	7.46598e-23
Creld2	5.41482e-27	0.0599945	0.603	0.624	7.60349e-23
Ints3	5.5036e-27	0.0955341	0.3	0.24	7.72815e-23
Bscl2	5.59239e-27	0.0804823	0.329	0.299	7.85283e-23
Ndufb10	5.69606e-27	-0.0299683	0.661	0.736	7.99841e-23
Slpi	5.75218e-27	-0.15575	0.007	0.028	8.07721e-23
Pcx	5.75905e-27	0.0861518	0.292	0.239	8.08685e-23
Fam111a	5.92094e-27	-0.0302361	0.033	0.069	8.31419e-23
Btrc	5.94153e-27	0.0787175	0.206	0.16	8.34309e-23
Stard5	6.14755e-27	-0.01727	0.069	0.106	8.63238e-23
Npdc1	6.1509e-27	0.0694772	0.686	0.696	8.63709e-23
Cuedc1	6.19685e-27	0.0765206	0.259	0.237	8.70162e-23
Dusp11	6.26515e-27	-0.0193625	0.274	0.336	8.79753e-23
BC056474	6.5125e-27	0.0324591	0.433	0.463	9.14485e-23
Fam20c	6.68571e-27	0.103307	0.49	0.425	9.38807e-23
Matr3	6.71461e-27	0.0624686	0.544	0.564	9.42866e-23
Timm10b	7.23705e-27	-0.0774372	0.438	0.526	1.01623e-22
Snd1	7.76932e-27	0.0860475	0.561	0.542	1.09097e-22
Aco2	8.4741e-27	0.0766111	0.437	0.418	1.18993e-22
Cox4i1	9.05843e-27	-0.0843145	0.891	0.929	1.27198e-22
Try5	9.1985e-27	0.337118	0.074	0.034	1.29165e-22
Pea15a	9.71477e-27	0.0883238	0.654	0.655	1.36415e-22
Celf4	9.93605e-27	0.0947575	0.541	0.526	1.39522e-22
Pgbd5	1.00208e-26	0.058144	0.105	0.061	1.40712e-22
Wnk1	1.04071e-26	0.0980042	0.715	0.691	1.46136e-22
Ndufc2	1.0594e-26	-0.0541019	0.69	0.769	1.48761e-22
Scrt1	1.07229e-26	-0.0485105	0.186	0.256	1.50571e-22
Celf3	1.09113e-26	0.100554	0.416	0.367	1.53216e-22
Lamtor1	1.09655e-26	-0.0379789	0.411	0.491	1.53978e-22
Hnrnpl	1.19417e-26	0.0841042	0.427	0.403	1.67686e-22
Daam1	1.23019e-26	0.100979	0.582	0.552	1.72744e-22
Try4	1.30666e-26	0.279638	0.073	0.033	1.83481e-22
Ppp1r3b	1.3241e-26	-0.047478	0.143	0.205	1.8593e-22
Gm9294	1.43826e-26	-0.0945961	0.69	0.766	2.01961e-22
Phf10	1.45042e-26	-0.0250214	0.256	0.32	2.03667e-22
Pdlim7	1.45656e-26	-0.0406428	0.14	0.199	2.04529e-22
Sec23ip	1.49366e-26	0.0802046	0.345	0.314	2.0974e-22
Safb	1.54613e-26	0.0906351	0.393	0.362	2.17107e-22
Rabl6	1.57285e-26	0.0881187	0.397	0.379	2.2086e-22
Rnf10	1.57511e-26	0.0707554	0.503	0.505	2.21178e-22
Lyar	1.65221e-26	-0.0487251	0.172	0.24	2.32004e-22
Ube2d2a	1.82886e-26	-0.0535873	0.569	0.653	2.56808e-22
Gclm	1.83081e-26	0.040186	0.673	0.712	2.57083e-22
Acsf3	1.92757e-26	0.065272	0.146	0.109	2.70669e-22
Paip2	2.00417e-26	-0.0464148	0.582	0.665	2.81426e-22
Ugt2b34	2.08411e-26	0.0867687	0.193	0.139	2.9265e-22
Fam134a	2.19564e-26	0.0517191	0.41	0.427	3.08312e-22
Stk24	2.21271e-26	-0.0242418	0.11	0.16	3.10709e-22
Hamp	2.24743e-26	-0.0804321	0.011	0.037	3.15584e-22
Zfp644	2.27226e-26	0.0772847	0.295	0.269	3.19071e-22
Fitm2	2.33829e-26	0.0798231	0.232	0.185	3.28343e-22
Pdxdc1	2.34537e-26	0.0854304	0.512	0.494	3.29337e-22
Os9	2.36439e-26	0.0867312	0.66	0.646	3.32008e-22
Hif1a	2.38991e-26	-0.112958	0.544	0.628	3.35592e-22
Nktr	2.51641e-26	0.089556	0.77	0.779	3.53354e-22
Prss2	2.52866e-26	0.267527	0.067	0.029	3.55074e-22
Gigyf2	2.56469e-26	0.0919797	0.367	0.324	3.60134e-22
Nenf	2.5775e-26	0.0451462	0.741	0.778	3.61932e-22
Clk3	2.77518e-26	-0.0350452	0.136	0.193	3.89691e-22
Naf1	2.868e-26	-0.0264215	0.059	0.1	4.02725e-22
D3Bwg0562e	2.95825e-26	0.0657079	0.128	0.077	4.15398e-22
C1qbp	3.02749e-26	-0.0517757	0.25	0.325	4.25121e-22
C1rl	3.04749e-26	0.0634287	0.127	0.08	4.27929e-22
Lypla2	3.05901e-26	0.0773075	0.308	0.285	4.29545e-22
Psma6	3.3082e-26	-0.063158	0.521	0.607	4.64538e-22
Use1	3.59743e-26	-0.00753836	0.376	0.435	5.05152e-22
Dnajb11	3.61304e-26	0.0738698	0.549	0.545	5.07342e-22
Dpm3	3.70058e-26	0.0713511	0.827	0.847	5.19635e-22
Wipi2	3.71494e-26	0.0838964	0.385	0.362	5.21652e-22
Tmtc4	4.17696e-26	0.0633353	0.118	0.076	5.86529e-22
Tfrc	4.23836e-26	-0.0104936	0.236	0.294	5.95151e-22
Irgq	4.26579e-26	0.0816711	0.224	0.171	5.99002e-22
Slc35b1	4.51151e-26	0.0198714	0.675	0.725	6.33507e-22
Il4ra	4.6715e-26	-0.0412695	0.08	0.13	6.55972e-22
Tmpo	4.68123e-26	-0.0418489	0.302	0.375	6.57338e-22
Rps27l	4.80915e-26	-0.0650936	0.833	0.893	6.75301e-22
Crebzf	4.85829e-26	-0.0324715	0.229	0.294	6.82201e-22
Cenpv	5.14835e-26	0.0741468	0.332	0.309	7.22931e-22
Psmd8	5.41077e-26	-0.0290725	0.49	0.564	7.59781e-22
Hnrnpab	5.41538e-26	0.0946557	0.634	0.618	7.60428e-22
Wdr1	5.42642e-26	-0.0483914	0.367	0.447	7.61978e-22
Rom1	5.47763e-26	0.0649909	0.133	0.092	7.69168e-22
Sertad1	5.67591e-26	-0.041721	0.073	0.123	7.97011e-22
Msl1	5.76426e-26	0.0768268	0.352	0.329	8.09418e-22
Xrcc5	5.79183e-26	-0.0594543	0.271	0.349	8.13288e-22
Gltscr2	5.83717e-26	-0.0376544	0.342	0.418	8.19655e-22
Phf17	6.043e-26	0.108526	0.581	0.553	8.48558e-22
Tmem63b	6.14512e-26	0.0667394	0.297	0.284	8.62898e-22
Tcf4	6.18047e-26	0.094241	0.373	0.334	8.67862e-22
Sobp	6.38541e-26	0.0870515	0.289	0.245	8.96639e-22
Usp16	6.41271e-26	0.0681893	0.459	0.456	9.00473e-22
Aldh1l2	6.77293e-26	-0.0659475	0.275	0.353	9.51055e-22
Egln2	7.50384e-26	0.0752046	0.374	0.361	1.05369e-21
Fkbp2	7.6176e-26	0.0544793	0.889	0.916	1.06966e-21
Surf1	7.7338e-26	-0.0391469	0.222	0.289	1.08598e-21
Srsf6	7.77061e-26	0.0920093	0.5	0.468	1.09115e-21
Slc3a2	8.17535e-26	-0.0881266	0.698	0.774	1.14798e-21
2210016L21Rik	8.22643e-26	0.0883803	0.351	0.309	1.15516e-21
Ash1l	8.49407e-26	0.0938598	0.634	0.624	1.19274e-21
Tmem19	8.63257e-26	0.0742364	0.203	0.161	1.21219e-21
Gm13771	8.99649e-26	-0.0319293	0.293	0.36	1.26329e-21
AC025794.1	9.48341e-26	-0.0538522	0.214	0.286	1.33166e-21
Apeh	9.59542e-26	0.0708281	0.186	0.146	1.34739e-21
Adra2a	1.00063e-25	-0.0466711	0.246	0.318	1.40509e-21
Naaa	1.02891e-25	-0.0287365	0.084	0.13	1.44479e-21
Setd3	1.05993e-25	0.0490054	0.432	0.453	1.48836e-21
Eapp	1.12294e-25	-0.0429845	0.157	0.219	1.57683e-21
Cap1	1.12428e-25	-0.0453054	0.292	0.367	1.57872e-21
Vps29	1.14452e-25	-0.0452871	0.391	0.47	1.60714e-21
Ralgds	1.16626e-25	-0.0490415	0.156	0.219	1.63766e-21
Dazap1	1.22997e-25	0.058888	0.378	0.381	1.72712e-21
Dync1h1	1.29128e-25	0.0808048	0.594	0.589	1.81321e-21
Ubap2l	1.35369e-25	0.0778498	0.435	0.421	1.90085e-21
Mocs2	1.38757e-25	-0.0615319	0.371	0.454	1.94843e-21
Ppp2cb	1.45793e-25	-0.0439817	0.307	0.383	2.04723e-21
Zfr	1.46591e-25	0.0684737	0.49	0.493	2.05843e-21
Slc16a6	1.48125e-25	-0.0695262	0.284	0.364	2.07997e-21
Mlf2	1.51563e-25	0.0701371	0.555	0.554	2.12824e-21
Prpf4b	1.56215e-25	0.107415	0.59	0.575	2.19357e-21
Nucb1	1.56951e-25	0.0706804	0.567	0.568	2.2039e-21
Trappc1	1.57004e-25	0.0632338	0.47	0.468	2.20465e-21
Spp1	1.59276e-25	0.33244	0.498	0.425	2.23655e-21
Leprotl1	1.61762e-25	-0.0527034	0.51	0.591	2.27147e-21
Csnk2a2	1.61992e-25	-0.042255	0.157	0.219	2.2747e-21
Nelfcd	1.66912e-25	0.0834278	0.23	0.182	2.34378e-21
Snrnp48	1.69717e-25	-0.0338288	0.109	0.161	2.38316e-21
Mdp1	1.71065e-25	0.00525647	0.182	0.22	2.4021e-21
Notch1	1.78978e-25	0.0532965	0.09	0.05	2.51321e-21
Idh1	1.79231e-25	0.0923356	0.299	0.233	2.51677e-21
2023-09-09	1.8427e-25	-0.019408	0.481	0.551	2.58752e-21
Cox7a1	1.85015e-25	-0.0211996	0.01	0.032	2.59798e-21
Ankrd12	1.86889e-25	0.0973548	0.565	0.553	2.6243e-21
2610524H06Rik	2.13474e-25	0.0844116	0.425	0.393	2.9976e-21
Pycr2	2.27286e-25	0.0702126	0.572	0.566	3.19156e-21
Tceb1	2.36331e-25	-0.0292068	0.433	0.507	3.31855e-21
Cacfd1	2.39425e-25	0.0637886	0.409	0.412	3.362e-21
Rpl23a	2.47158e-25	-0.0122638	0.672	0.741	3.47059e-21
Mib1	2.47215e-25	0.0715149	0.38	0.376	3.47139e-21
Cacnb3	2.51044e-25	0.0797707	0.179	0.134	3.52515e-21
Trim28	2.53202e-25	0.0821606	0.325	0.282	3.55546e-21
Cluh	2.53828e-25	0.0837123	0.247	0.199	3.56426e-21
RP23-81C12.3	2.59294e-25	0.517077	0.365	0.339	3.64101e-21
Gga2	2.72199e-25	0.0709566	0.331	0.314	3.82222e-21
Gnat2	2.73019e-25	0.0480783	0.089	0.049	3.83373e-21
Rap1a	2.74616e-25	-0.00505553	0.317	0.37	3.85616e-21
C1ra	2.76025e-25	-0.0389158	0.035	0.073	3.87594e-21
Tmem184c	2.78214e-25	0.0836496	0.299	0.256	3.90669e-21
Epm2a	2.79809e-25	-0.0304942	0.034	0.069	3.92908e-21
1810037I17Rik	2.83604e-25	-0.0844085	0.715	0.786	3.98237e-21
Cox14	3.03011e-25	-0.0366509	0.519	0.598	4.25488e-21
Fam92a	3.0583e-25	-0.0121672	0.279	0.337	4.29446e-21
Vamp4	3.0657e-25	-0.0260598	0.322	0.39	4.30486e-21
Tsn	3.12056e-25	0.0785266	0.53	0.517	4.3819e-21
Cyp51	3.13011e-25	0.0829349	0.297	0.244	4.39531e-21
Tmem74b	3.18024e-25	-0.0123643	0.002	0.017	4.46569e-21
Plxna2	3.20867e-25	0.0853144	0.268	0.223	4.50562e-21
Fdps	3.26143e-25	0.0882688	0.308	0.274	4.57971e-21
Tmem214	3.325e-25	0.0859455	0.495	0.473	4.66896e-21
BC005561	3.36403e-25	-0.0120376	0.387	0.453	4.72378e-21
Pdgfa	3.45985e-25	0.0828089	0.279	0.253	4.85832e-21
Zranb1	3.56105e-25	0.0918663	0.353	0.313	5.00042e-21
Agtpbp1	3.57356e-25	0.082353	0.276	0.23	5.01799e-21
Osgin1	3.59257e-25	0.0718418	0.153	0.108	5.04469e-21
Rpl27	3.62685e-25	-0.061191	0.792	0.858	5.09282e-21
Gfer	3.72441e-25	-0.0436054	0.123	0.181	5.22981e-21
St3gal1	4.00551e-25	-0.0636931	0.167	0.235	5.62454e-21
Echs1	4.13395e-25	-0.0243589	0.223	0.284	5.80489e-21
Bhlha15	4.16687e-25	0.084622	0.254	0.204	5.85111e-21
Rhoa	4.23522e-25	0.0386639	0.754	0.795	5.9471e-21
Gtf2e2	4.31417e-25	-0.0422816	0.169	0.232	6.05796e-21
Bccip	4.50629e-25	0.0578395	0.444	0.45	6.32774e-21
Ndufs7	4.57702e-25	-0.0284874	0.525	0.598	6.42706e-21
Gbp2b	4.68636e-25	-0.0402592	0.012	0.037	6.58059e-21
Cdv3	4.72414e-25	-0.0295396	0.347	0.418	6.63364e-21
Gas5	4.88387e-25	-0.0553127	0.597	0.678	6.85793e-21
Jmjd8	4.9295e-25	0.0708184	0.218	0.185	6.922e-21
Uqcrc2	5.07211e-25	0.0057464	0.459	0.51	7.12225e-21
Snf8	5.4005e-25	0.0610036	0.414	0.414	7.58338e-21
Atp6v1d	5.40459e-25	-0.0251906	0.395	0.467	7.58912e-21
Vapa	5.86007e-25	-0.0397552	0.611	0.69	8.22871e-21
Ikbke	5.93409e-25	-0.0606087	0.052	0.095	8.33265e-21
Poldip3	5.94846e-25	0.0291304	0.268	0.292	8.35283e-21
Tmem189	6.41439e-25	0.0760326	0.205	0.161	9.00709e-21
Mau2	6.4579e-25	0.0848804	0.266	0.223	9.06819e-21
Coro1b	6.58071e-25	-0.0414452	0.211	0.276	9.24063e-21
Lonrf1	6.71352e-25	-0.0237172	0.034	0.067	9.42712e-21
Rasa1	6.7772e-25	0.0844464	0.275	0.234	9.51654e-21
Ndufb2	6.96438e-25	0.0716579	0.737	0.743	9.77939e-21
Pfkfb2	7.47863e-25	0.07058	0.296	0.279	1.05015e-20
Arhgdig	7.87068e-25	0.0817278	0.299	0.259	1.1052e-20
Ddrgk1	8.05013e-25	0.00240608	0.598	0.658	1.1304e-20
Inpp5f	8.07778e-25	0.0832	0.698	0.708	1.13428e-20
Hook3	8.34772e-25	0.0906642	0.321	0.283	1.17219e-20
Maz	8.34962e-25	0.0813251	0.345	0.318	1.17245e-20
Efr3a	8.48272e-25	0.0526872	0.344	0.351	1.19114e-20
Usmg5	8.50485e-25	0.0047831	0.679	0.737	1.19425e-20
Srebf2	9.32103e-25	0.0725094	0.163	0.121	1.30886e-20
Arl6ip5	9.39736e-25	-0.0417133	0.237	0.306	1.31958e-20
Srp14	9.71086e-25	-0.055065	0.765	0.833	1.3636e-20
Ankrd40	9.90871e-25	0.0848202	0.284	0.238	1.39138e-20
Dcaf7	1.0079e-24	0.0750767	0.302	0.273	1.41529e-20
Eci2	1.0154e-24	0.0620954	0.323	0.317	1.42583e-20
Chp1	1.01712e-24	-0.0335572	0.201	0.263	1.42824e-20
Lrfn3	1.04145e-24	0.0662705	0.226	0.2	1.4624e-20
Commd1	1.0449e-24	-0.0345916	0.316	0.388	1.46725e-20
Vegfa	1.04648e-24	-0.110581	0.754	0.812	1.46947e-20
Dazap2	1.06591e-24	0.0193538	0.327	0.363	1.49675e-20
Ufc1	1.21298e-24	0.0239955	0.751	0.793	1.70326e-20
Ap3s1	1.25859e-24	0.000762734	0.452	0.509	1.76731e-20
Sil1	1.25968e-24	0.069281	0.311	0.284	1.76885e-20
Prrc2c	1.30211e-24	0.0810425	0.633	0.633	1.82842e-20
Carhsp1	1.37883e-24	-0.0479262	0.189	0.256	1.93616e-20
Snrpg	1.38356e-24	-0.00577026	0.35	0.406	1.94279e-20
Manf	1.40117e-24	-0.0683913	0.908	0.947	1.96752e-20
Prkce	1.42511e-24	0.0873417	0.239	0.196	2.00114e-20
Srsf9	1.43875e-24	-0.043783	0.406	0.482	2.0203e-20
Hdgf	1.44026e-24	0.0717537	0.592	0.601	2.02241e-20
Usf2	1.44305e-24	-0.0294077	0.325	0.393	2.02633e-20
Smap1	1.46711e-24	-0.0290933	0.32	0.388	2.06011e-20
Smc6	1.4762e-24	0.0846575	0.336	0.312	2.07288e-20
Taf11	1.53196e-24	-0.0345833	0.126	0.18	2.15118e-20
Vmp1	1.55592e-24	-0.0488771	0.58	0.661	2.18482e-20
Rab18	1.58953e-24	0.0702631	0.479	0.479	2.23202e-20
Bclaf1	1.61603e-24	0.0892232	0.474	0.447	2.26923e-20
Abtb1	1.65116e-24	0.0524406	0.088	0.054	2.31856e-20
Stx3	1.66977e-24	-0.0250743	0.248	0.309	2.34468e-20
Sfxn1	1.6923e-24	0.0707165	0.455	0.442	2.37632e-20
Naga	1.70996e-24	0.0818407	0.471	0.454	2.40112e-20
Med10	1.80564e-24	-0.0548467	0.162	0.228	2.53548e-20
Nfkbib	1.8205e-24	-0.0445802	0.151	0.213	2.55634e-20
Strbp	1.82843e-24	0.0643188	0.406	0.408	2.56749e-20
Tmem234	1.85435e-24	0.0598427	0.677	0.699	2.60387e-20
Taf15	1.85573e-24	-0.0198416	0.261	0.322	2.60581e-20
Sumo1	1.9139e-24	-0.0389906	0.424	0.502	2.6875e-20
Efcab14	1.93217e-24	0.0784721	0.473	0.463	2.71315e-20
D4Wsu53e	1.94325e-24	0.0812316	0.703	0.716	2.72871e-20
Atp6v1e1	1.97962e-24	-0.0668192	0.614	0.694	2.77978e-20
Mrpl21	2.11098e-24	-0.0381099	0.305	0.376	2.96424e-20
Arhgap5	2.11877e-24	0.0552213	0.51	0.526	2.97518e-20
Taf10	2.15953e-24	-0.025515	0.588	0.66	3.03242e-20
Napa	2.18711e-24	0.054092	0.611	0.632	3.07114e-20
Impad1	2.22764e-24	0.0892967	0.458	0.425	3.12805e-20
Cpd	2.37101e-24	0.102152	0.497	0.448	3.32937e-20
Gm13680	2.37474e-24	-0.0375218	0.259	0.326	3.33462e-20
Igfals	2.38199e-24	0.0752986	0.251	0.206	3.34478e-20
Gbf1	2.39202e-24	0.0875987	0.467	0.433	3.35887e-20
Lmtk3	2.43385e-24	0.0624317	0.115	0.073	3.41761e-20
Csad	2.47841e-24	0.0721192	0.151	0.101	3.48019e-20
Thoc7	2.49916e-24	-0.0356035	0.327	0.399	3.50933e-20
1700023F06Rik	2.52391e-24	0.0626661	0.295	0.284	3.54407e-20
Ndufs5	2.5696e-24	-0.048306	0.471	0.551	3.60823e-20
Cnot1	2.58005e-24	0.0808602	0.312	0.289	3.6229e-20
Pim3	2.61185e-24	-0.036252	0.075	0.121	3.66756e-20
Mrp63	2.63311e-24	-0.0214758	0.494	0.564	3.69741e-20
Atp7b	2.64528e-24	-0.0115538	0.003	0.018	3.7145e-20
Hax1	2.65493e-24	-0.00233384	0.373	0.426	3.72805e-20
Wwc1	2.73223e-24	0.0688709	0.151	0.104	3.83659e-20
Gorasp2	3.12194e-24	0.0399895	0.618	0.652	4.38383e-20
Nanos1	3.14168e-24	-0.0217326	0.016	0.041	4.41155e-20
Snx5	3.2318e-24	-0.0193049	0.296	0.357	4.53809e-20
Srsf3	3.23932e-24	0.0948688	0.614	0.584	4.54866e-20
Kras	3.4025e-24	0.0784789	0.557	0.551	4.77779e-20
Ptrh1	3.55221e-24	-0.0252004	0.038	0.073	4.98802e-20
Dmxl2	3.56435e-24	0.0746156	0.35	0.332	5.00505e-20
Ctnnd2	3.61991e-24	0.0746754	0.199	0.148	5.08308e-20
Pigr	3.70081e-24	-0.0892703	0.107	0.164	5.19668e-20
Tspan3	3.72962e-24	0.062122	0.545	0.555	5.23714e-20
Pgls	3.79463e-24	0.0314693	0.648	0.687	5.32843e-20
Atxn2l	3.93345e-24	0.0612924	0.357	0.357	5.52335e-20
Nr1d1	4.09309e-24	-0.0775106	0.12	0.179	5.74752e-20
Amd1	4.20496e-24	0.0734315	0.27	0.238	5.90461e-20
Tbl2	4.27729e-24	-0.0402058	0.245	0.313	6.00618e-20
Ppig	4.28361e-24	0.0797008	0.544	0.539	6.01504e-20
Med28	4.32386e-24	-0.0358744	0.468	0.543	6.07156e-20
Cnbp	4.39385e-24	0.0448478	0.639	0.67	6.16984e-20
Eif4g3	4.41336e-24	0.0827622	0.496	0.478	6.19725e-20
Prr15l	4.41954e-24	0.0770962	0.193	0.152	6.20592e-20
Sptbn1	4.43963e-24	0.086226	0.41	0.382	6.23412e-20
Nptxr	4.44628e-24	0.0682088	0.158	0.11	6.24347e-20
Meis2	4.50248e-24	0.101772	0.664	0.643	6.32238e-20
Iqgap1	4.50602e-24	0.073976	0.653	0.658	6.32735e-20
Tet2	4.53152e-24	-0.0309529	0.103	0.152	6.36316e-20
Spink3	4.5521e-24	0.199387	0.069	0.033	6.39206e-20
Naa50	4.5607e-24	-0.0416788	0.345	0.418	6.40413e-20
Paip2b	4.71966e-24	0.0108079	0.348	0.39	6.62734e-20
Mfsd2a	4.95198e-24	-0.0319858	0.02	0.05	6.95358e-20
RP23-433F5.1	5.09232e-24	-0.0178752	0.003	0.019	7.15064e-20
Nudt3	5.2026e-24	0.0545394	0.278	0.277	7.3055e-20
Btf3l4	5.31568e-24	-0.0238121	0.415	0.483	7.46427e-20
Phldb2	5.55946e-24	0.0822543	0.265	0.231	7.8066e-20
Polr2m	5.75987e-24	0.0020774	0.399	0.453	8.08801e-20
Cox7a2	6.11535e-24	-0.0390433	0.855	0.909	8.58717e-20
Synrg	6.13335e-24	0.0927425	0.476	0.442	8.61244e-20
Mtdh	6.42491e-24	0.0526203	0.646	0.667	9.02186e-20
Ccrl2	6.43281e-24	-0.0369216	0.029	0.063	9.03296e-20
Tmem222	6.54491e-24	-0.0215865	0.195	0.248	9.19037e-20
Insig1	6.62958e-24	0.0894251	0.173	0.133	9.30926e-20
Ankrd11	6.70794e-24	0.0759757	0.545	0.555	9.41929e-20
4932438A13Rik	6.76024e-24	0.0868283	0.348	0.309	9.49273e-20
Nfkb1	6.80435e-24	-0.0732554	0.186	0.255	9.55467e-20
Eif2s2	6.84366e-24	-0.0544654	0.704	0.777	9.60987e-20
Etfb	6.85948e-24	0.0706746	0.519	0.51	9.63208e-20
Commd7	7.20782e-24	0.0652883	0.348	0.333	1.01212e-19
Scarb2	7.20977e-24	-0.0443577	0.646	0.721	1.0124e-19
Srpr	7.34776e-24	0.0622642	0.855	0.881	1.03177e-19
Pcmtd2	7.36863e-24	0.0739937	0.188	0.146	1.0347e-19
Gnai3	7.38504e-24	-0.0544596	0.487	0.567	1.03701e-19
Bst2	7.42204e-24	-0.0479304	0.074	0.123	1.0422e-19
Smg1	7.43307e-24	0.0620972	0.29	0.287	1.04375e-19
Cln5	7.55092e-24	-0.0282197	0.134	0.184	1.0603e-19
Ikzf4	7.67503e-24	0.0760793	0.188	0.138	1.07773e-19
Tox4	7.89662e-24	-0.0170303	0.282	0.341	1.10884e-19
Manbal	7.90354e-24	-0.032048	0.174	0.23	1.10981e-19
Usp45	8.16418e-24	0.0729327	0.218	0.176	1.14641e-19
Rbm7	8.24715e-24	-0.0263898	0.18	0.235	1.15807e-19
Ldlrad4	8.24763e-24	0.0765077	0.22	0.178	1.15813e-19
Fbrsl1	8.34734e-24	0.0743415	0.193	0.145	1.17213e-19
4833439L19Rik	8.35699e-24	-0.0106265	0.49	0.556	1.17349e-19
Ier5	8.44541e-24	-0.0489633	0.128	0.187	1.1859e-19
Prkar1b	8.47148e-24	0.0659947	0.32	0.312	1.18956e-19
Adipor2	8.73838e-24	0.0540146	0.318	0.322	1.22704e-19
Arl6ip1	8.77074e-24	-0.0252525	0.428	0.499	1.23159e-19
Akap11	8.83691e-24	-0.0186636	0.427	0.494	1.24088e-19
Adam22	8.94872e-24	0.0915628	0.307	0.261	1.25658e-19
4933434E20Rik	9.13467e-24	0.00374832	0.343	0.393	1.28269e-19
1110065P20Rik	9.27168e-24	0.0572413	0.474	0.481	1.30193e-19
Tmem14c	9.34836e-24	-0.0479256	0.383	0.461	1.3127e-19
Zc3h3	9.35777e-24	0.0622198	0.115	0.074	1.31402e-19
Cpn1	9.52801e-24	0.0671006	0.365	0.35	1.33792e-19
Zfp516	9.66568e-24	0.068672	0.391	0.384	1.35726e-19
Tmem97	9.68275e-24	-0.0164397	0.105	0.147	1.35965e-19
Sec61g	9.71345e-24	-0.071523	0.703	0.776	1.36396e-19
Rgs9	9.84693e-24	0.0895656	0.366	0.334	1.38271e-19
B3galnt1	9.92345e-24	0.0653804	0.155	0.112	1.39345e-19
H2-Ke2	1.0338e-23	-0.0223561	0.349	0.413	1.45167e-19
Ppib	1.05431e-23	0.0933071	0.815	0.8	1.48046e-19
Nufip1	1.06214e-23	-0.0348863	0.076	0.121	1.49145e-19
Nucb2	1.08524e-23	-0.0330919	0.783	0.846	1.52389e-19
Lrba	1.09102e-23	0.0815123	0.269	0.227	1.53201e-19
Ivns1abp	1.09504e-23	0.0641954	0.479	0.485	1.53766e-19
Med25	1.10659e-23	0.0772722	0.238	0.193	1.55387e-19
Wdr61	1.11033e-23	-0.0337497	0.25	0.315	1.55913e-19
Tpgs1	1.12622e-23	0.0758502	0.35	0.32	1.58144e-19
Nfil3	1.13073e-23	-0.0429357	0.112	0.165	1.58777e-19
Ubr3	1.13658e-23	0.0660405	0.42	0.416	1.59599e-19
Id2	1.15866e-23	0.126689	0.313	0.275	1.62699e-19
Ptprf	1.17038e-23	0.0976692	0.829	0.814	1.64345e-19
Tmem259	1.179e-23	0.0678013	0.333	0.319	1.65555e-19
Hsp90ab1	1.25802e-23	-0.101325	0.982	0.992	1.76651e-19
Vps35	1.27061e-23	0.0147098	0.518	0.567	1.78419e-19
Ell2	1.30227e-23	0.0699059	0.53	0.541	1.82865e-19
Ibtk	1.36351e-23	0.0888844	0.353	0.31	1.91464e-19
Gm11110	1.36733e-23	-0.0206383	0.022	0.05	1.92e-19
Pcmt1	1.37816e-23	-0.0285295	0.327	0.393	1.93521e-19
Appbp2	1.40013e-23	0.0774415	0.33	0.3	1.96607e-19
Erh	1.45204e-23	0.0670263	0.561	0.566	2.03896e-19
Lrpap1	1.457e-23	0.0326748	0.385	0.412	2.04591e-19
Ptp4a3	1.45706e-23	0.0834546	0.348	0.313	2.046e-19
Dcdc2a	1.5004e-23	0.053306	0.085	0.049	2.10686e-19
Chmp3	1.55647e-23	-0.0255992	0.355	0.422	2.18559e-19
Mafb	1.5815e-23	0.075731	0.07	0.036	2.22075e-19
Fus	1.60809e-23	0.0680107	0.627	0.645	2.25808e-19
2210010C04Rik	1.61056e-23	0.115613	0.061	0.027	2.26155e-19
Tmco1	1.6581e-23	-0.0275462	0.548	0.62	2.3283e-19
Nfix	1.6662e-23	0.0729433	0.149	0.109	2.33968e-19
Aprt	1.67597e-23	-0.0287719	0.319	0.385	2.35339e-19
Rad23b	1.68674e-23	0.0203887	0.511	0.557	2.36853e-19
Ube2l3	1.69938e-23	0.0613896	0.567	0.575	2.38627e-19
Rhbdf2	1.76818e-23	-0.0227831	0.017	0.043	2.48288e-19
Mplkip	1.86334e-23	-0.0213659	0.124	0.17	2.61651e-19
Cops3	1.88857e-23	0.0793264	0.453	0.431	2.65193e-19
Nucks1	1.90985e-23	0.0460992	0.547	0.574	2.6818e-19
Epb4.1l4b	2.06011e-23	0.0982581	0.41	0.367	2.8928e-19
Mapk8ip1	2.06071e-23	0.0691568	0.323	0.306	2.89365e-19
Trabd	2.08846e-23	0.0587426	0.678	0.7	2.93262e-19
Ccnl2	2.11138e-23	0.0659563	0.399	0.402	2.9648e-19
Ssr1	2.13641e-23	0.0570766	0.743	0.767	2.99995e-19
Sec13	2.15724e-23	0.0692334	0.464	0.459	3.02919e-19
Tspan33	2.1949e-23	-0.0224224	0.107	0.153	3.08207e-19
Eif5	2.20732e-23	-0.0783504	0.793	0.854	3.09952e-19
Crtc3	2.38491e-23	0.0778851	0.346	0.318	3.3489e-19
Tubb3	2.39191e-23	0.0743735	0.192	0.144	3.35873e-19
Vstm2l	2.45159e-23	0.0669919	0.317	0.301	3.44252e-19
Dynll1	2.45737e-23	-0.0984754	0.704	0.77	3.45064e-19
Kdm5b	2.55737e-23	-0.0135903	0.249	0.303	3.59106e-19
Cyb5r1	2.58064e-23	-0.029105	0.136	0.188	3.62373e-19
Slc44a3	2.6026e-23	0.071126	0.22	0.185	3.65458e-19
Tapbpl	2.62008e-23	-0.0440577	0.258	0.326	3.67912e-19
Ky	2.6244e-23	0.0437864	0.063	0.03	3.68519e-19
Suclg2	2.70353e-23	0.0797884	0.26	0.216	3.79629e-19
Plekha1	2.70792e-23	0.0783925	0.296	0.269	3.80247e-19
Ddx39b	2.74963e-23	0.0763857	0.512	0.494	3.86103e-19
Ubtd1	2.75694e-23	-0.0264353	0.053	0.09	3.87129e-19
Exoc7	2.77587e-23	0.0685584	0.196	0.154	3.89788e-19
Rfk	2.92991e-23	0.027029	0.447	0.484	4.11418e-19
Slc20a1	2.95108e-23	-0.0458638	0.095	0.147	4.14391e-19
Eri3	3.02957e-23	0.0781731	0.243	0.196	4.25413e-19
Tspyl4	3.057e-23	0.0808378	0.326	0.286	4.29264e-19
Ccar1	3.12437e-23	0.0820283	0.413	0.384	4.38725e-19
Hint3	3.15388e-23	-0.0347209	0.345	0.415	4.42868e-19
Neurl1a	3.16511e-23	-0.0407814	0.081	0.129	4.44444e-19
Smdt1	3.21743e-23	0.0288325	0.797	0.837	4.51791e-19
Fam86	3.22296e-23	0.0729432	0.315	0.287	4.52568e-19
Dld	3.30777e-23	-0.0193958	0.284	0.342	4.64478e-19
Lamc2	3.47725e-23	-0.0460084	0.081	0.13	4.88276e-19
Rnasel	3.50547e-23	-0.033135	0.019	0.047	4.92238e-19
Rsrc2	3.53975e-23	0.0148951	0.579	0.63	4.97052e-19
Pcmtd1	3.68438e-23	0.0704697	0.519	0.52	5.1736e-19
Jmy	3.75259e-23	-0.00844967	0.143	0.183	5.26938e-19
Fyttd1	3.78051e-23	-0.0100646	0.311	0.366	5.30859e-19
Chst11	3.78134e-23	0.0914828	0.421	0.379	5.30975e-19
Clcn4-2	3.79497e-23	0.074045	0.283	0.255	5.3289e-19
Atp2b2	3.96766e-23	0.0654682	0.139	0.094	5.57139e-19
Ap1b1	3.97549e-23	0.0895997	0.326	0.272	5.58239e-19
Psip1	3.98066e-23	0.0542145	0.444	0.45	5.58965e-19
Tmem163	4.09064e-23	-0.0212896	0.233	0.29	5.74408e-19
AC108434.1	4.15636e-23	-0.0251926	0.029	0.06	5.83637e-19
Flywch1	4.1902e-23	0.0589453	0.209	0.196	5.88388e-19
Scp2	4.31843e-23	0.058585	0.62	0.633	6.06393e-19
Cdh2	4.35815e-23	0.0878207	0.364	0.323	6.11971e-19
Txnip	4.35982e-23	0.119392	0.161	0.13	6.12206e-19
Tmem208	4.66529e-23	0.0477812	0.553	0.573	6.551e-19
Zfand6	4.67534e-23	0.0123911	0.359	0.403	6.56511e-19
BC029722	4.69442e-23	0.0643723	0.359	0.353	6.59191e-19
Inpp5j	4.77833e-23	0.0558234	0.108	0.066	6.70972e-19
Syne4	4.79192e-23	0.0798014	0.328	0.289	6.72881e-19
Ccni	4.81751e-23	0.0367981	0.439	0.47	6.76475e-19
Nudc	4.84053e-23	-0.0706715	0.428	0.509	6.79707e-19
Uba52	4.89984e-23	-0.0671928	0.637	0.714	6.88035e-19
Atraid	4.91709e-23	0.0218141	0.492	0.533	6.90457e-19
Ppdpf	4.93489e-23	0.0705243	0.257	0.232	6.92957e-19
Ttyh2	4.97515e-23	0.0836906	0.378	0.344	6.9861e-19
Atp5d	5.03843e-23	0.0573942	0.837	0.859	7.07497e-19
Ubxn2a	5.11663e-23	0.0762134	0.497	0.491	7.18478e-19
Eif3i	5.13529e-23	0.0203688	0.584	0.628	7.21098e-19
Tprgl	5.27711e-23	0.0559707	0.299	0.294	7.41011e-19
Sgta	5.31221e-23	0.0712465	0.375	0.364	7.45941e-19
Sptan1	5.32163e-23	0.0839583	0.304	0.267	7.47263e-19
Trpm4	5.32658e-23	-0.00475753	0.18	0.222	7.47959e-19
Ypel3	5.34997e-23	0.077308	0.309	0.274	7.51242e-19
Rhoc	5.45822e-23	-0.0223271	0.043	0.079	7.66444e-19
Hist1h1e	5.56368e-23	0.0621868	0.11	0.076	7.81252e-19
Fam117a	5.57708e-23	0.0687397	0.158	0.113	7.83134e-19
Chid1	5.63143e-23	0.0675496	0.403	0.386	7.90766e-19
Wbp2	5.7316e-23	-0.0275609	0.35	0.416	8.04831e-19
Fkbp11	5.81292e-23	0.0809155	0.675	0.678	8.1625e-19
Vat1	5.94855e-23	-0.00454518	0.294	0.345	8.35295e-19
Man2c1	6.15031e-23	0.0694272	0.187	0.149	8.63627e-19
Ncald	6.19013e-23	0.0842249	0.405	0.37	8.69217e-19
Slc6a6	6.21387e-23	0.0947073	0.573	0.537	8.72552e-19
Nus1	6.24636e-23	-0.036253	0.403	0.476	8.77114e-19
Ufd1l	6.25735e-23	-0.0120996	0.243	0.295	8.78657e-19
Mlkl	6.48518e-23	-0.024689	0.023	0.053	9.10649e-19
Kctd12	6.50585e-23	0.0566613	0.105	0.064	9.13552e-19
Pomp	6.56281e-23	-0.0365041	0.657	0.728	9.2155e-19
Mbd3	6.5989e-23	0.0651347	0.43	0.423	9.26617e-19
Capzb	6.6127e-23	-0.0725733	0.546	0.627	9.28555e-19
Tpm3	6.64117e-23	-0.0247161	0.224	0.283	9.32553e-19
Eif3a	6.88831e-23	0.0717429	0.818	0.832	9.67257e-19
Hmgn2	6.97875e-23	-0.0368826	0.203	0.263	9.79956e-19
Coq2	6.99826e-23	-0.0298246	0.228	0.288	9.82696e-19
Phf15	7.02743e-23	0.0592796	0.107	0.072	9.86792e-19
Samd9l	7.14502e-23	-0.0813591	0.227	0.298	1.0033e-18
Dennd1a	7.24745e-23	0.0621304	0.121	0.088	1.01769e-18
Lhfpl4	7.44217e-23	0.0718649	0.189	0.147	1.04503e-18
Rnf187	7.47143e-23	0.0685025	0.472	0.47	1.04914e-18
Zfp148	7.47557e-23	0.0682673	0.398	0.387	1.04972e-18
Cd9	7.47801e-23	-0.045673	0.059	0.102	1.05006e-18
Ube2z	7.60544e-23	0.00156851	0.356	0.406	1.06796e-18
Adprhl2	7.70328e-23	0.0493509	0.15	0.136	1.0817e-18
Arrdc4	8.33965e-23	-0.0278852	0.038	0.073	1.17105e-18
Mapk3	8.534e-23	0.0410197	0.408	0.43	1.19834e-18
Rras	8.60447e-23	-0.0237496	0.046	0.082	1.20824e-18
Jak1	8.74116e-23	0.0542415	0.564	0.578	1.22743e-18
Vipr1	9.15024e-23	0.0639897	0.14	0.098	1.28488e-18
Pdia3	9.24443e-23	0.0592822	0.9	0.926	1.2981e-18
Rab11b	9.31625e-23	0.0711374	0.392	0.375	1.30819e-18
Rab3a	9.62334e-23	0.0664748	0.398	0.384	1.35131e-18
Tcn2	9.72936e-23	0.0403641	0.365	0.381	1.3662e-18
Txlna	9.74772e-23	0.0769646	0.333	0.31	1.36877e-18
Ntan1	1.02152e-22	-0.0208623	0.193	0.246	1.43441e-18
Crb3	1.02339e-22	-0.044001	0.323	0.395	1.43704e-18
Uap1l1	1.02919e-22	0.0580083	0.283	0.283	1.44519e-18
Abca1	1.03854e-22	0.10493	0.58	0.544	1.45832e-18
Pigt	1.05302e-22	0.0819999	0.346	0.297	1.47865e-18
Pnlip	1.07929e-22	0.109768	0.05	0.02	1.51554e-18
Ubl3	1.11674e-22	0.0618597	0.748	0.768	1.56813e-18
Ift81	1.12254e-22	0.0692866	0.187	0.152	1.57627e-18
Lyplal1	1.12262e-22	0.0684473	0.212	0.178	1.57639e-18
Rab10	1.18018e-22	0.0567395	0.515	0.524	1.6572e-18
Aspscr1	1.18591e-22	0.0729111	0.25	0.216	1.66525e-18
Atp6v1g1	1.22774e-22	-0.0687374	0.82	0.875	1.72399e-18
Gm10941	1.23093e-22	0.0498274	0.097	0.06	1.72847e-18
Fam96b	1.23454e-22	-0.0500518	0.192	0.257	1.73354e-18
Psmc6	1.24135e-22	-0.0234206	0.337	0.4	1.7431e-18
Paf1	1.34888e-22	0.068709	0.229	0.195	1.8941e-18
Gnb2	1.37102e-22	0.0415688	0.81	0.84	1.92519e-18
Nhp2l1	1.3711e-22	-0.0253995	0.407	0.475	1.9253e-18
Hnrnpc	1.3943e-22	-0.0310483	0.518	0.59	1.95787e-18
Ccdc59	1.41732e-22	-0.054003	0.354	0.431	1.99019e-18
Mkln1	1.42744e-22	0.0512675	0.392	0.403	2.00441e-18
Trappc2l	1.47638e-22	-0.018705	0.621	0.689	2.07313e-18
Cuta	1.47799e-22	0.0413788	0.502	0.524	2.0754e-18
Aamp	1.51392e-22	0.0476075	0.49	0.506	2.12585e-18
Tpt1-ps3	1.51596e-22	-0.0430115	0.145	0.202	2.12871e-18
Aftph	1.55594e-22	0.0724061	0.322	0.3	2.18486e-18
Grina	1.57652e-22	0.0434659	0.526	0.558	2.21375e-18
Akap13	1.59165e-22	0.0778912	0.397	0.381	2.23499e-18
Cntnap1	1.59239e-22	-0.0213368	0.015	0.04	2.23603e-18
Actr3	1.62419e-22	-0.0207839	0.524	0.593	2.28069e-18
Usp5	1.63913e-22	0.0744572	0.225	0.184	2.30166e-18
Timm13	1.69609e-22	0.059957	0.731	0.748	2.38166e-18
1300002K09Rik	1.70414e-22	-0.0268038	0.009	0.03	2.39296e-18
Dnmt3b	1.83531e-22	0.0426133	0.065	0.034	2.57714e-18
Cops6	1.83698e-22	0.0772068	0.404	0.374	2.57948e-18
Ddost	1.89022e-22	0.0495356	0.889	0.913	2.65425e-18
1110004F10Rik	1.92745e-22	0.0162404	0.462	0.506	2.70653e-18
Vamp2	1.97207e-22	0.0649595	0.555	0.559	2.76918e-18
Ube2w	2.00827e-22	0.0746217	0.336	0.316	2.82001e-18
Tmem176a	2.01608e-22	-0.0659911	0.709	0.78	2.83097e-18
Nedd8	2.15954e-22	-0.019948	0.555	0.623	3.03243e-18
Trappc6b	2.16004e-22	-0.0248314	0.387	0.453	3.03313e-18
Akt1	2.32079e-22	0.072759	0.385	0.361	3.25885e-18
Kcnh1	2.41297e-22	0.080091	0.2	0.152	3.38829e-18
Myo5a	2.41881e-22	0.077755	0.278	0.243	3.39649e-18
Pfdn2	2.43219e-22	-0.0166765	0.506	0.569	3.41529e-18
Nemf	2.64746e-22	0.0794418	0.34	0.303	3.71756e-18
Pitpnm3	2.70797e-22	0.0400387	0.06	0.028	3.80253e-18
Rheb	2.71244e-22	-0.0378707	0.471	0.545	3.80881e-18
Psmc3	2.75359e-22	0.0402	0.414	0.431	3.86659e-18
Ctsa	2.76904e-22	0.0803343	0.401	0.374	3.88828e-18
Dctn2	2.78496e-22	0.0473527	0.417	0.43	3.91064e-18
Ndufa5	2.91389e-22	-0.0149164	0.508	0.575	4.09168e-18
Lmf1	2.94288e-22	-0.0279306	0.118	0.165	4.1324e-18
Kcnma1	3.05206e-22	0.0735275	0.221	0.177	4.2857e-18
Hmgn1	3.07325e-22	0.0755386	0.561	0.559	4.31546e-18
Satb1	3.23466e-22	0.0582557	0.121	0.083	4.54211e-18
Tma7	3.23872e-22	0.0261148	0.744	0.784	4.54781e-18
2023-03-08	3.30773e-22	0.0576612	0.41	0.413	4.64472e-18
Hnrnpa0	3.34656e-22	-0.00620639	0.4	0.457	4.69924e-18
Ctnnb1	3.35519e-22	0.0605264	0.706	0.729	4.71136e-18
Fam96a	3.36332e-22	-0.0211633	0.278	0.335	4.72277e-18
Ndufb6	3.384e-22	-0.0283698	0.444	0.513	4.75182e-18
Cacna1a	3.39131e-22	0.0843787	0.377	0.355	4.76208e-18
Ndufa10	3.49028e-22	0.0793882	0.463	0.443	4.90105e-18
Zbtb8os	3.50627e-22	-0.0352847	0.257	0.32	4.9235e-18
Smyd2	3.51943e-22	0.0415194	0.287	0.299	4.94198e-18
Trappc3	3.52394e-22	0.0109752	0.306	0.345	4.94831e-18
Slc22a17	3.6339e-22	0.0599438	0.127	0.091	5.10273e-18
Ndufab1	3.65258e-22	-0.0240599	0.437	0.506	5.12896e-18
Rbm25	3.68534e-22	0.0732678	0.654	0.658	5.17496e-18
Psmd1	3.72974e-22	0.0621459	0.455	0.451	5.23729e-18
Twf1	3.79495e-22	0.0816737	0.477	0.452	5.32887e-18
Esrp1	3.8109e-22	0.0860977	0.431	0.406	5.35127e-18
Rab1	3.83616e-22	0.0601114	0.717	0.735	5.38674e-18
Ak1	3.85317e-22	0.0505831	0.096	0.06	5.41062e-18
Atp6v1c1	3.95678e-22	-0.0171757	0.395	0.456	5.55611e-18
Tbc1d17	3.99554e-22	0.0615466	0.197	0.175	5.61054e-18
Rab27a	4.02079e-22	0.0897067	0.593	0.56	5.64599e-18
Mgat4b	4.07085e-22	-0.0343583	0.114	0.163	5.71629e-18
Romo1	4.09961e-22	0.0261468	0.698	0.74	5.75668e-18
Synj2bp	4.31097e-22	0.0754448	0.379	0.353	6.05347e-18
Bola2	4.31204e-22	0.00950027	0.594	0.644	6.05496e-18
Ctdspl	4.31617e-22	0.0670179	0.243	0.216	6.06076e-18
Aebp2	4.38021e-22	-0.0267915	0.128	0.176	6.15068e-18
Csnk1d	4.39714e-22	0.0578508	0.349	0.348	6.17447e-18
Jmjd1c	4.49235e-22	0.0759906	0.431	0.419	6.30816e-18
Ythdf1	4.5203e-22	0.0755778	0.292	0.262	6.34741e-18
Gtdc2	4.72085e-22	0.0507337	0.096	0.058	6.62901e-18
Txndc17	4.80817e-22	0.00807296	0.584	0.634	6.75164e-18
Gabarapl1	4.84862e-22	0.0564342	0.443	0.452	6.80843e-18
Wdr45b	4.86409e-22	-0.00899687	0.247	0.296	6.83016e-18
Cc2d2a	4.87993e-22	0.0468773	0.076	0.042	6.85239e-18
Nxn	4.88967e-22	-0.0256524	0.066	0.105	6.86607e-18
Hgfac	4.91704e-22	-0.03149	0.239	0.301	6.90451e-18
B4galt3	5.10252e-22	0.0671496	0.239	0.21	7.16496e-18
Itm2b	5.14962e-22	0.0579023	0.787	0.826	7.2311e-18
Ppp1r14b	5.39002e-22	0.0759739	0.551	0.542	7.56867e-18
Mphosph9	5.46113e-22	0.0594151	0.128	0.088	7.66852e-18
Mrpl24	5.55141e-22	-0.0187349	0.4	0.461	7.79529e-18
Adamts4	5.61471e-22	-0.0274775	0.001	0.012	7.88417e-18
Minos1	5.7055e-22	-0.0294712	0.796	0.856	8.01166e-18
Hdac7	5.71835e-22	0.0562658	0.11	0.07	8.02971e-18
Psmc1	5.78611e-22	-0.00840028	0.366	0.42	8.12486e-18
Shfm1	6.05067e-22	-0.0491347	0.726	0.795	8.49635e-18
Ier2	6.21101e-22	0.117331	0.446	0.392	8.7215e-18
Hsbp1	6.26986e-22	0.00945376	0.606	0.658	8.80414e-18
Ppp3cb	6.43809e-22	0.0614653	0.386	0.383	9.04036e-18
Pten	6.62476e-22	0.0521202	0.551	0.569	9.30248e-18
Tm9sf2	6.66647e-22	0.0242331	0.557	0.597	9.36105e-18
Eif3g	6.74881e-22	-0.0145636	0.399	0.458	9.47667e-18
Pigk	6.84812e-22	0.0652182	0.269	0.241	9.61613e-18
Dyrk3	6.89477e-22	-0.0416009	0.108	0.16	9.68163e-18
Eif5a	6.95406e-22	0.0418931	0.871	0.902	9.7649e-18
Dnajc1	7.1372e-22	0.00909495	0.539	0.59	1.00221e-17
Cdc5l	7.18633e-22	0.0635832	0.351	0.336	1.0091e-17
Rragc	7.24805e-22	-0.0189539	0.269	0.327	1.01777e-17
Rab11a	7.31811e-22	-0.031556	0.476	0.547	1.02761e-17
Sfrs18	7.34927e-22	0.0653921	0.43	0.431	1.03198e-17
Tuba4a	7.51763e-22	0.0895061	0.586	0.562	1.05563e-17
Otub1	7.57706e-22	0.0738819	0.344	0.32	1.06397e-17
Tmed9	7.61129e-22	-0.00291896	0.784	0.838	1.06878e-17
Myl12b	7.73543e-22	-0.00330009	0.439	0.494	1.08621e-17
Nap1l4	7.75924e-22	-0.0260778	0.301	0.362	1.08955e-17
Ap1s1	7.90514e-22	-0.0328983	0.368	0.437	1.11004e-17
Arl1	8.14634e-22	-0.00442154	0.677	0.738	1.14391e-17
[truncated: 11,367 more rows]
