# Supplementary material for: Integrated transcriptomics contrasts fatty acid metabolism with hypoxia response in β-cell subpopulations associated with glycemic control
Source: BMC Genomics. 2023 Mar 28;24:156. doi: 10.1186/s12864-023-09232-5 (PMC10052828; doi:10.1186/s12864-023-09232-5)
Supplement: Supplementary file 5 — Supplemental Table 4 [file 12864_2023_9232_MOESM5_ESM.xlsx]

## Sheet: Sheet1
Supplemental Table 4. Differential gene expression between Beta 1 cells in 20wk high-fat fed males and 30wk high-fat fed males. Average log fold change (Avg_logFC) is calculated by dividing expression within beta 1 cells of 20wk high-fat fed males by expression in beta 1 cells 30wk high-fat fed males. Pct.1 is percent of Beta 1 cells in 20wk high-fat fed males expressing the gene, pct.2 is percen…
Gene	p_val	avg_logFC	pct.1	pct.2	p_val_adj
RP23-81C12.3	1.55604e-287	-2.13328	0.115	0.984	2.185e-283
Gm10076	2.74725e-165	1.22882	0.945	0.544	3.85769e-161
Uba52	7.05179e-106	1.17508	0.863	0.571	9.90212e-102
Rpl10-ps3	5.40154e-98	-0.886532	0.414	0.707	7.58485e-94
Rpl38	2.00481e-79	0.72301	0.995	0.944	2.81515e-75
Rpl37a	1.13144e-72	0.635999	0.997	0.941	1.58876e-68
Rps29	1.74232e-71	0.691517	0.995	0.962	2.44657e-67
Rpl37	1.43266e-69	0.676092	0.994	0.935	2.01175e-65
Rpl35	3.86331e-69	0.776445	0.949	0.792	5.42486e-65
Atp5l	5.35699e-69	0.752005	0.643	0.219	7.52229e-65
Rps21	5.08281e-65	0.62566	0.991	0.957	7.13728e-61
Gm13841	8.01093e-63	-0.656831	0.498	0.713	1.1249e-58
Rpl39-ps	1.25568e-60	-0.623994	0.762	0.876	1.76323e-56
Gm4617	6.3851e-51	0.447893	0.451	0.086	8.96595e-47
Usp50	4.39183e-48	0.478908	0.54	0.167	6.16701e-44
mt-Co3	4.46384e-47	-0.859277	0.997	0.921	6.26813e-43
mt-Atp6	5.59643e-45	-0.81853	0.997	0.921	7.85851e-41
Serf2	1.43232e-44	0.57623	0.849	0.6	2.01127e-40
Hist1h2ap	1.01178e-43	0.383597	0.302	0.025	1.42075e-39
Dbi	1.67728e-43	0.444955	0.54	0.183	2.35523e-39
Rpl35a	3.65688e-43	0.570022	0.961	0.853	5.13499e-39
Sec61g	1.78401e-41	0.63003	0.831	0.6	2.50511e-37
Rps8	4.55661e-41	0.429884	0.992	0.944	6.39839e-37
Ndufa2	2.99286e-37	0.401338	0.93	0.738	4.20258e-33
Wdr89	1.28013e-36	-0.322283	0.087	0.336	1.79756e-32
Atp5e	2.22857e-35	0.355572	0.984	0.885	3.12936e-31
Rps28	8.81736e-35	0.505515	0.954	0.86	1.23813e-30
mt-Co2	3.7691e-33	-0.581112	0.995	0.919	5.29257e-29
Mif	2.95046e-32	-0.562474	0.705	0.851	4.14304e-28
mt-Cytb	1.05337e-31	-0.683989	0.994	0.919	1.47915e-27
Dpm3	1.2565e-31	0.425896	0.878	0.713	1.76438e-27
Fth1	4.19374e-31	0.126851	0.956	0.808	5.88885e-27
Pgk1-rs7	5.94179e-31	-0.253649	0.058	0.271	8.34347e-27
Gcg	5.04752e-29	0.532654	0.003	0.079	7.08772e-25
Rpl29	1.94214e-28	0.290973	0.302	0.068	2.72715e-24
Atp5k	2.70203e-28	0.372195	0.855	0.628	3.7942e-24
Rpl6	4.71911e-28	0.417845	0.966	0.896	6.62658e-24
mt-Nd4	7.4038e-28	-0.580262	0.992	0.919	1.03964e-23
Rpl19-ps11	3.57782e-27	-0.224511	0.061	0.26	5.02397e-23
Tomm7	6.25971e-27	0.433063	0.799	0.607	8.78989e-23
Rpl18	9.11352e-27	-0.364061	0.874	0.858	1.27972e-22
Atox1	3.23067e-26	0.443365	0.843	0.637	4.5365e-22
Hist2h2aa2	3.2327e-26	-0.265219	0.1	0.305	4.53936e-22
Rplp2	6.36262e-26	0.336473	0.981	0.916	8.93439e-22
GAPDH	1.76835e-25	-0.0989545	0	0.084	2.48312e-21
Rps27	1.86919e-25	-0.384001	0.768	0.837	2.62472e-21
Cst3	2.20913e-25	0.196352	0.991	0.923	3.10205e-21
Ndufa3	4.52088e-25	0.358921	0.757	0.517	6.34822e-21
Luc7l2	4.70715e-25	-0.495324	0.769	0.754	6.60979e-21
Romo1	1.08148e-24	0.376711	0.794	0.598	1.51862e-20
Ndufc1	1.38784e-23	0.344657	0.801	0.591	1.94881e-19
Rps26	1.48379e-23	0.3374	0.971	0.88	2.08354e-19
Uqcrq	4.35014e-23	0.304413	0.964	0.871	6.10847e-19
Rps10	1.02714e-22	-0.281527	0.913	0.86	1.44231e-18
mt-Nd3	1.48711e-22	0.162188	0.976	0.867	2.0882e-18
Gm5480	4.35076e-22	0.344046	0.676	0.431	6.10934e-18
Nktr	5.65801e-22	-0.458108	0.75	0.758	7.94498e-18
H2-K1	8.49801e-22	-0.39187	0.92	0.93	1.19329e-17
Bola2	1.68198e-21	0.328825	0.694	0.467	2.36183e-17
Uqcr10	2.23423e-21	0.339094	0.862	0.704	3.1373e-17
2010003O02Rik	4.91709e-21	0.24667	0.361	0.133	6.90458e-17
Pdia3	1.34982e-20	-0.249384	0.868	0.842	1.89541e-16
Myeov2	1.76043e-20	0.310631	0.763	0.551	2.472e-16
Calm1	1.82525e-20	0.231788	0.985	0.914	2.56301e-16
Rpl34	1.98835e-20	0.365227	0.949	0.862	2.79204e-16
mt-Nd2	2.55819e-20	-0.650107	0.98	0.921	3.59221e-16
Ppy	3.54457e-20	0.417608	0.205	0.411	4.97729e-16
Actb	8.66164e-20	0.284598	0.981	0.928	1.21627e-15
Rpl9	2.12667e-19	-0.293386	0.945	0.914	2.98627e-15
Gm9294	2.17372e-19	0.245694	0.848	0.659	3.05234e-15
Nucb2	2.62188e-19	0.296712	0.862	0.691	3.68164e-15
Peg3	3.93863e-19	-0.416327	0.923	0.889	5.53062e-15
Atp5j2	5.98139e-19	0.312629	0.908	0.772	8.39906e-15
Sec62	1.00276e-18	0.348956	0.775	0.614	1.40808e-14
Ccnd2	1.06442e-18	0.298709	0.75	0.537	1.49466e-14
Cox7c	1.06754e-18	0.417724	0.88	0.765	1.49904e-14
Ubxn2a	1.33474e-18	0.271242	0.559	0.321	1.87424e-14
Pet100	1.63174e-18	0.290909	0.543	0.318	2.29129e-14
Sycn	2.07245e-18	-0.780437	0.234	0.366	2.91014e-14
Cox6c	2.15002e-18	0.346004	0.902	0.756	3.01905e-14
Cfb	2.48711e-18	-0.248576	0.042	0.176	3.4924e-14
Rps2	2.81098e-18	-0.285081	0.962	0.93	3.94718e-14
Gm4540	4.68854e-18	0.185722	0.198	0.041	6.58365e-14
S100a6	5.23604e-18	0.551426	0.474	0.246	7.35245e-14
Uqcr11	1.28466e-17	0.310522	0.883	0.767	1.80393e-13
Ins1	1.3275e-17	0.153895	0.997	0.998	1.86407e-13
Arpp19	1.80853e-17	0.293351	0.701	0.501	2.53953e-13
Malat1	2.74223e-17	-0.568827	0.999	0.939	3.85064e-13
Metap2	9.15422e-17	0.272147	0.75	0.571	1.28544e-12
Ndufa5	1.09198e-16	0.295401	0.587	0.377	1.53336e-12
Sfi1	2.03704e-16	-0.452227	0.635	0.707	2.86041e-12
Rps12	2.21623e-16	-0.271178	0.934	0.905	3.11203e-12
Atp6v0e	2.27212e-16	0.15965	0.932	0.783	3.19051e-12
Syt11	2.52523e-16	0.288724	0.507	0.305	3.54593e-12
Ndufv3	3.23799e-16	0.282669	0.879	0.722	4.54679e-12
Tmem258	4.66876e-16	0.333696	0.818	0.657	6.55588e-12
Rpl30	5.86293e-16	0.351886	0.902	0.815	8.23272e-12
Rpl11	6.15114e-16	-0.230099	0.947	0.912	8.63744e-12
Cela1	1.34617e-15	-0.15205	0.003	0.072	1.89029e-11
Anxa2	1.66207e-15	-0.12585	0.178	0.095	2.33388e-11
RP23-81C12.1	1.76396e-15	-0.419766	0.406	0.544	2.47695e-11
Pcsk2	2.66011e-15	0.250648	0.983	0.937	3.73532e-11
Mrpl52	2.89263e-15	0.254978	0.711	0.533	4.06184e-11
mt-Rnr2	3.61488e-15	-0.479323	0.992	0.953	5.07601e-11
Slc7a14	3.65159e-15	0.248801	0.747	0.549	5.12756e-11
Snap25	4.62138e-15	-0.35892	0.737	0.77	6.48934e-11
Tmem256	8.99805e-15	0.290869	0.662	0.497	1.26351e-10
Rpl10a	9.82973e-15	-0.28558	0.752	0.804	1.38029e-10
Marcks	1.12461e-14	0.259899	0.752	0.576	1.57917e-10
Scg3	1.22965e-14	0.302479	0.958	0.869	1.72667e-10
Rnase1	1.23618e-14	-0.0899213	0.001	0.059	1.73584e-10
mt-Nd1	3.23386e-14	-0.411979	0.991	0.93	4.54098e-10
Gpx3	3.2753e-14	0.378278	0.881	0.747	4.59918e-10
Tmem50a	4.6674e-14	0.275298	0.567	0.386	6.55396e-10
Hist1h4h	5.09276e-14	0.249713	0.352	0.167	7.15126e-10
Klf9	5.44079e-14	0.217142	0.447	0.251	7.63996e-10
Tmed3	5.70761e-14	0.262496	0.948	0.867	8.01463e-10
Srsf7	1.13122e-13	-0.306712	0.329	0.451	1.58846e-09
Rian	1.24188e-13	-0.336805	0.61	0.619	1.74384e-09
Ndufab1	1.48051e-13	-0.268315	0.313	0.472	2.07893e-09
Gm4604	1.59172e-13	-0.109866	0.042	0.156	2.23509e-09
Mrps33	1.6911e-13	0.172041	0.239	0.084	2.37465e-09
Fos	1.83971e-13	0.339014	0.659	0.512	2.58332e-09
Prnp	1.9816e-13	0.203934	0.881	0.736	2.78257e-09
Pyy	2.04766e-13	-0.489276	0.218	0.386	2.87532e-09
Cdk2ap1	2.10737e-13	-0.225841	0.237	0.415	2.95917e-09
mt-Nd5	2.5946e-13	-0.332339	0.917	0.871	3.64333e-09
Ndufb4	2.66617e-13	0.195037	0.391	0.201	3.74383e-09
BC005561	3.14936e-13	-0.362723	0.385	0.449	4.42234e-09
Pkm	3.48787e-13	-0.264533	0.915	0.928	4.89766e-09
Egr1	5.59954e-13	0.320313	0.628	0.449	7.86287e-09
Scrt1	5.87453e-13	-0.259914	0.143	0.226	8.24901e-09
Rpl26	6.94331e-13	-0.192724	0.95	0.903	9.7498e-09
Vcp	8.54514e-13	0.214905	0.909	0.779	1.19991e-08
Odc1	1.02373e-12	-0.356349	0.392	0.497	1.43752e-08
Anapc13	1.41877e-12	0.235858	0.69	0.515	1.99224e-08
4632427E13Rik	1.46279e-12	-0.269537	0.274	0.316	2.05405e-08
S100a13	1.57583e-12	0.294703	0.61	0.433	2.21278e-08
Crip1	1.64758e-12	0.444695	0.765	0.634	2.31353e-08
Rps27a	1.71832e-12	0.142534	0.982	0.91	2.41287e-08
Rps3a1	1.73595e-12	-0.159353	0.958	0.916	2.43763e-08
Sod1	1.94373e-12	0.208982	0.724	0.544	2.72939e-08
Hypk	2.29734e-12	-0.183489	0.13	0.271	3.22593e-08
Rpl19	2.62799e-12	-0.165059	0.973	0.914	3.69022e-08
Nudcd3	2.87857e-12	0.215118	0.51	0.316	4.04209e-08
Setd7	2.88734e-12	0.169454	0.418	0.233	4.0544e-08
Zbed6	4.18899e-12	-0.287238	0.204	0.314	5.88217e-08
Ifitm3	5.68441e-12	0.0295047	0.095	0.023	7.98204e-08
Rpl5	6.57606e-12	-0.245234	0.756	0.765	9.23411e-08
Ucp2	7.26064e-12	0.241487	0.898	0.774	1.01954e-07
Syt7	8.33243e-12	0.222634	0.835	0.684	1.17004e-07
Cd164	8.67012e-12	0.187623	0.968	0.905	1.21746e-07
Cck	8.84062e-12	0.703298	0.751	0.664	1.2414e-07
Cyr61	8.95665e-12	-0.147871	0.041	0.144	1.25769e-07
Pdzk1ip1	9.9285e-12	0.225955	0.494	0.307	1.39416e-07
Chka	1.356e-11	-0.353498	0.6	0.598	1.90409e-07
Kif12	1.78903e-11	-0.22657	0.501	0.481	2.51215e-07
Eif5b	2.0397e-11	0.196744	0.71	0.533	2.86414e-07
Serping1	2.42339e-11	0.19941	0.701	0.521	3.40292e-07
Ubl5	2.63507e-11	0.232532	0.827	0.695	3.70016e-07
Rpl18a	2.68349e-11	-0.152151	0.947	0.894	3.76816e-07
Neat1	2.70947e-11	-0.573362	0.83	0.824	3.80464e-07
Ube2s	3.04879e-11	0.143529	0.404	0.228	4.28112e-07
Pbrm1	3.16025e-11	0.141269	0.701	0.519	4.43762e-07
Cox6b1	3.20068e-11	0.185052	0.869	0.729	4.49439e-07
Ndufa13	3.21582e-11	0.216478	0.833	0.691	4.51566e-07
Glg1	3.26974e-11	0.209683	0.654	0.476	4.59137e-07
Enpp2	3.28719e-11	0.24177	0.364	0.194	4.61587e-07
Gm21769	3.95371e-11	-0.267173	0.231	0.305	5.5518e-07
Rn7sk	4.56118e-11	-0.178627	0.023	0.106	6.40481e-07
Gsn	5.07767e-11	0.162905	0.251	0.149	7.13007e-07
Gm13826	5.49679e-11	-0.110235	0.036	0.131	7.7186e-07
Appl2	6.21385e-11	-0.263471	0.215	0.273	8.72549e-07
mt-Co1	6.22601e-11	-0.322541	0.999	0.955	8.74257e-07
Slc7a5	6.71485e-11	-0.258811	0.478	0.569	9.42899e-07
Ubb	8.97434e-11	-0.227876	0.973	0.939	1.26018e-06
Zfp292	9.55561e-11	-0.296189	0.47	0.515	1.3418e-06
Mnf1	9.57566e-11	0.175558	0.912	0.79	1.34461e-06
Srrm2	9.79029e-11	-0.247348	0.784	0.779	1.37475e-06
Gnas	1.06339e-10	0.204548	0.997	0.973	1.49322e-06
Tmed10	1.16264e-10	0.157386	0.913	0.79	1.63257e-06
Rpl13a	1.1753e-10	-0.0982641	0.962	0.894	1.65036e-06
Tapbp	1.34736e-10	0.101521	0.802	0.646	1.89196e-06
Sfrs18	1.35925e-10	-0.291938	0.446	0.488	1.90866e-06
Tgoln1	1.52471e-10	0.186797	0.832	0.684	2.14099e-06
mt-Rnr1	1.58335e-10	-0.469113	0.911	0.887	2.22334e-06
Gatm	1.75395e-10	0.131387	0.164	0.05	2.4629e-06
Pdcd4	1.9159e-10	0.237257	0.658	0.501	2.69031e-06
C2cd4b	2.08898e-10	-0.321054	0.598	0.646	2.93334e-06
Vimp	2.51574e-10	0.224959	0.74	0.587	3.5326e-06
Slirp	2.53817e-10	0.219751	0.43	0.278	3.5641e-06
Kcnb2	2.70879e-10	0.054514	0.052	0	3.80368e-06
Gm2000	2.83921e-10	-0.0244652	0	0.032	3.98682e-06
Snx10	2.85332e-10	0.09542	0.658	0.488	4.00663e-06
Agap1	2.92746e-10	0.213133	0.443	0.273	4.11074e-06
Rpl17	3.08918e-10	-0.179991	0.918	0.878	4.33783e-06
Gm10177	3.23686e-10	-0.146391	0.1	0.219	4.5452e-06
Rps18	3.24017e-10	-0.196759	0.93	0.894	4.54985e-06
Ptpn1	3.24729e-10	0.0680575	0.63	0.47	4.55984e-06
Rpl14	3.32285e-10	-0.122986	0.943	0.889	4.66595e-06
Wfdc18	3.32702e-10	0.0781741	0.13	0.034	4.67181e-06
Hadhb	3.4734e-10	-0.171851	0.138	0.271	4.87734e-06
Rps15	3.47447e-10	0.170703	0.971	0.921	4.87886e-06
Rpl8	3.61428e-10	-0.153095	0.971	0.93	5.07517e-06
Rpl3	3.67939e-10	-0.134823	0.903	0.833	5.1666e-06
Tmem30a	3.87735e-10	0.115911	0.763	0.6	5.44457e-06
Reg1	3.93405e-10	-0.467785	0.338	0.293	5.52419e-06
Vegfa	4.15088e-10	-0.30735	0.761	0.758	5.82867e-06
Gabarap	4.23415e-10	-0.00734537	0.943	0.856	5.94559e-06
Cpe	4.38239e-10	0.14509	0.994	0.964	6.15376e-06
Chd4	4.51617e-10	0.138733	0.746	0.58	6.3416e-06
Crybb3	4.69922e-10	-0.409911	0.464	0.503	6.59865e-06
Mlxipl	4.97323e-10	-0.293004	0.516	0.54	6.9834e-06
St13	5.21772e-10	0.221374	0.653	0.494	7.32672e-06
Rps27l	5.44784e-10	0.224385	0.857	0.729	7.64985e-06
Nlk	5.5861e-10	0.0497934	0.409	0.264	7.844e-06
Hap1	6.71867e-10	-0.302581	0.584	0.58	9.43436e-06
Hsp90ab1	6.82761e-10	0.123543	0.986	0.941	9.58733e-06
Gm20417	6.99657e-10	-0.189292	0.098	0.126	9.82458e-06
Rps25	7.29604e-10	-0.180623	0.763	0.756	1.02451e-05
Arpc2	7.41087e-10	0.181224	0.795	0.657	1.04063e-05
Ftl1	7.78357e-10	-0.227963	0.982	0.968	1.09297e-05
Smg1	8.07631e-10	-0.197724	0.301	0.321	1.13408e-05
Rab3d	8.8737e-10	0.198982	0.6	0.438	1.24604e-05
Rbm25	9.48478e-10	-0.243416	0.645	0.616	1.33185e-05
Pdyn	1.02781e-09	-0.360627	0.366	0.479	1.44326e-05
Eif3c	1.21566e-09	0.185328	0.759	0.612	1.70703e-05
Eef1a1	1.2662e-09	0.146629	0.998	0.986	1.778e-05
Rab14	1.28044e-09	0.180869	0.664	0.501	1.798e-05
Prkacb	1.32376e-09	0.180579	0.683	0.517	1.85882e-05
Mt3	1.54751e-09	0.143376	0.277	0.135	2.17301e-05
Nagk	1.5693e-09	0.144894	0.372	0.214	2.20361e-05
Gm16174	1.58177e-09	0.170964	0.441	0.278	2.22112e-05
Ptprn2	1.59932e-09	0.205213	0.748	0.603	2.24576e-05
Ier3ip1	1.65094e-09	0.216378	0.671	0.535	2.31824e-05
Ybx1	1.65804e-09	0.158345	0.853	0.72	2.32822e-05
4922501L14Rik	1.93833e-09	0.0548501	0.047	0	2.7218e-05
Pdap1	2.33671e-09	0.179637	0.63	0.465	3.28121e-05
Bace2	2.40322e-09	0.144393	0.922	0.817	3.3746e-05
Zfp329	2.41651e-09	-0.2182	0.162	0.228	3.39327e-05
Pja2	2.42795e-09	0.203352	0.655	0.492	3.40933e-05
Kif5b	2.46325e-09	0.134971	0.868	0.738	3.4589e-05
Gpi1	2.89947e-09	-0.225621	0.703	0.734	4.07143e-05
Slc25a1	3.02761e-09	0.126685	0.669	0.503	4.25137e-05
Trpc4	3.39796e-09	0.0554865	0.046	0	4.77142e-05
Son	3.41206e-09	0.110159	0.857	0.731	4.79121e-05
Tm4sf4	3.59921e-09	0.135541	0.889	0.767	5.05401e-05
Gsk3b	3.73926e-09	0.0700308	0.619	0.456	5.25067e-05
Gm10334	3.96229e-09	-0.34988	0.238	0.214	5.56385e-05
Gm16340	3.97982e-09	-0.117764	0.005	0.052	5.58846e-05
Rnaset2a	4.04999e-09	-0.199374	0.454	0.506	5.68699e-05
Ero1lb	4.10948e-09	0.171972	0.81	0.675	5.77053e-05
Atp5g1	4.11532e-09	-0.0990599	0.849	0.781	5.77873e-05
Gm11686	4.49834e-09	0.0447402	0.045	0	6.31657e-05
Cabp1	4.54909e-09	-0.243394	0.237	0.357	6.38783e-05
Lgals1	4.75625e-09	0.00877956	0.079	0.025	6.67872e-05
Gm8203	4.77585e-09	-0.243013	0.449	0.571	6.70624e-05
Scand1	4.83095e-09	-0.171743	0.762	0.754	6.78362e-05
D4Wsu53e	5.0512e-09	-0.35067	0.732	0.731	7.0929e-05
Selk	5.05779e-09	-0.112252	0.855	0.795	7.10214e-05
Cyb5r3	5.22212e-09	0.197884	0.847	0.718	7.3329e-05
Rps17	5.36231e-09	0.180582	0.914	0.817	7.52975e-05
Rpl23a	5.38337e-09	-0.231891	0.604	0.641	7.55933e-05
Prss3	5.45415e-09	-0.241748	0.274	0.201	7.65872e-05
Tspan13	5.63228e-09	0.170278	0.769	0.623	7.90884e-05
Ddx18	5.97538e-09	0.158828	0.355	0.205	8.39063e-05
Prss2	6.03035e-09	-0.462519	0.366	0.273	8.46782e-05
mt-Atp8	6.68949e-09	0.185183	0.564	0.402	9.39338e-05
Fus	6.98677e-09	-0.28164	0.641	0.652	9.81082e-05
Atpif1	7.3034e-09	0.174985	0.924	0.835	0.000102554
Impad1	7.41757e-09	0.190024	0.45	0.298	0.000104157
Jph4	8.05726e-09	0.058966	0.158	0.065	0.00011314
Fkbp2	8.52096e-09	-0.0443711	0.861	0.783	0.000119651
Pak2	9.38108e-09	0.140333	0.553	0.388	0.000131729
Pdlim1	1.00337e-08	-0.109273	0.018	0.084	0.000140893
Synrg	1.05591e-08	0.140939	0.52	0.357	0.000148271
Gnai2	1.07252e-08	0.202912	0.874	0.767	0.000150604
Ddb1	1.11164e-08	0.157942	0.689	0.533	0.000156096
Gm11808	1.11265e-08	-0.0562386	0.009	0.061	0.000156239
Dst	1.12307e-08	0.0976149	0.846	0.716	0.000157701
AC130216.1	1.15975e-08	0.0967185	0.114	0.029	0.000162852
Scg5	1.20337e-08	0.0946657	0.993	0.953	0.000168977
Rlf	1.21466e-08	-0.193818	0.105	0.194	0.000170563
Sec61b	1.27235e-08	0.0919756	0.917	0.81	0.000178663
Atp2a2	1.27459e-08	0.104806	0.887	0.767	0.000178977
Tpt1	1.30557e-08	-0.177017	0.99	0.966	0.000183328
Kif21a	1.37043e-08	0.118664	0.708	0.553	0.000192436
Mia3	1.37807e-08	0.164196	0.799	0.661	0.000193508
Csmd2	1.38041e-08	0.0463697	0.042	0	0.000193838
Rnase4	1.39109e-08	0.200625	0.931	0.84	0.000195337
AC107641.1	1.43326e-08	-0.296847	0.389	0.429	0.000201258
Fam98b	1.49264e-08	0.137773	0.254	0.126	0.000209597
Cpsf7	1.49497e-08	-0.137721	0.211	0.203	0.000209924
Gclm	1.75556e-08	0.137288	0.656	0.497	0.000246515
Srsf1	1.77638e-08	-0.225481	0.338	0.393	0.000249439
Diras1	1.82667e-08	0.0456157	0.042	0	0.000256501
Psma5	1.8351e-08	-0.183514	0.263	0.35	0.000257684
Acly	1.85962e-08	0.128931	0.982	0.923	0.000261128
1810037I17Rik	1.87076e-08	0.162455	0.763	0.619	0.000262693
Cdk12	2.02425e-08	-0.201785	0.256	0.323	0.000284245
Srsf2	2.03623e-08	-0.217105	0.506	0.512	0.000285927
Pcsk1	2.30245e-08	0.221471	0.551	0.4	0.00032331
Phf12	2.47096e-08	-0.0352018	0.246	0.178	0.000346972
Hnrnph1	2.599e-08	-0.214136	0.597	0.6	0.000364951
Stk40	2.60102e-08	0.150442	0.402	0.251	0.000365235
Ldlr	2.61618e-08	0.167165	0.42	0.269	0.000367364
Zcchc7	2.72004e-08	-0.256676	0.425	0.411	0.000381949
Ubn2	2.74386e-08	-0.290378	0.615	0.634	0.000385293
Trp53inp2	2.83387e-08	-0.0147013	0.725	0.614	0.000397932
Tmed5	2.88663e-08	0.168041	0.34	0.208	0.000405341
Eml5	2.93483e-08	-0.231786	0.264	0.339	0.000412109
Dlg4	3.15597e-08	-0.155656	0.103	0.192	0.000443161
Gm12524	3.19789e-08	0.0448032	0.04	0	0.000449047
Meg3	3.2163e-08	-0.308444	0.963	0.905	0.000451632
Gm10075	3.34653e-08	0.0914571	0.106	0.027	0.000469919
Psap	3.87476e-08	0.0845865	0.958	0.876	0.000544094
Larp1	3.9277e-08	0.184862	0.558	0.404	0.000551528
Unc13a	3.94458e-08	-0.25496	0.302	0.368	0.000553898
Abcc8	3.96483e-08	-0.164494	0.824	0.792	0.000556741
Aqp4	3.98997e-08	0.144996	0.234	0.113	0.000560271
Aplp1	3.99829e-08	0.163566	0.807	0.673	0.000561441
Erlec1	4.17589e-08	0.171161	0.606	0.451	0.000586379
Hspa12a	4.23077e-08	0.0465084	0.04	0	0.000594084
Glul	4.34945e-08	-0.0375262	0.836	0.731	0.00061075
AB041803	4.51713e-08	-0.119723	0.134	0.122	0.000634295
Nupr1	4.75413e-08	-0.413322	0.737	0.828	0.000667575
Fkbp11	4.82152e-08	-0.187478	0.52	0.544	0.000677038
Sel1l	4.99012e-08	0.0926756	0.566	0.411	0.000700713
Cd63	4.99849e-08	0.00578026	0.981	0.919	0.000701889
Rnf149	5.34053e-08	0.0865235	0.11	0.029	0.000749917
Rpsa	5.34228e-08	-0.124806	0.981	0.946	0.000750162
Mirg	5.39961e-08	-0.0798409	0.195	0.16	0.000758213
Hmg20a	5.41698e-08	-0.0199307	0.088	0.045	0.000760652
Wdr72	5.63378e-08	0.0622259	0.078	0.016	0.000791095
Gna11	5.88726e-08	0.128243	0.675	0.524	0.000826688
Sez6l2	5.92311e-08	0.141585	0.854	0.734	0.000831723
Rps5	6.42444e-08	-0.111726	0.953	0.896	0.000902119
Mpzl1	6.64953e-08	-0.178255	0.205	0.262	0.000933727
Syt4	6.81169e-08	0.174996	0.828	0.702	0.000956497
Ldha	7.0853e-08	-0.194236	0.194	0.327	0.000994918
Selm	7.13682e-08	0.0970135	0.84	0.716	0.00100215
1810009J06Rik	7.26079e-08	-0.143869	0.296	0.217	0.00101956
Lgals3bp	7.83508e-08	0.108928	0.966	0.894	0.0011002
Zbtb41	7.85196e-08	-0.0483005	0.213	0.165	0.00110257
Tmem259	7.94137e-08	-0.177263	0.285	0.341	0.00111513
Braf	8.13401e-08	0.164291	0.522	0.368	0.00114218
Ndufa11	8.26786e-08	0.128959	0.769	0.63	0.00116097
Rplp0	8.34299e-08	-0.188981	0.945	0.921	0.00117152
Rgs4	8.53335e-08	0.22869	0.958	0.907	0.00119825
Csnk2a1	9.26013e-08	0.166711	0.51	0.363	0.00130031
Chst10	9.79316e-08	0.0431948	0.038	0	0.00137516
Rpl32	9.94916e-08	0.120669	0.986	0.946	0.00139706
Adrbk2	1.01364e-07	-0.159	0.24	0.253	0.00142336
n-R5-8s1	1.03276e-07	-0.0676192	0.002	0.036	0.00145021
Psmd7	1.03638e-07	0.119694	0.643	0.492	0.00145528
Meis2	1.04999e-07	-0.121114	0.668	0.596	0.0014744
Mlf2	1.10685e-07	0.132904	0.593	0.44	0.00155424
Hsp90aa1	1.14438e-07	-0.0420535	0.925	0.837	0.00160694
Manf	1.16603e-07	-0.0816577	0.889	0.833	0.00163733
Rps15a	1.21099e-07	0.179982	0.935	0.856	0.00170047
Trpm1	1.29532e-07	0.0383603	0.037	0	0.00181888
Cel	1.32201e-07	-0.249042	0.044	0.102	0.00185636
Clk1	1.32571e-07	-0.222903	0.355	0.393	0.00186156
Xbp1	1.36401e-07	-0.17874	0.762	0.743	0.00191534
Tuba1b	1.37906e-07	-0.18735	0.244	0.375	0.00193647
Ufsp2	1.42226e-07	0.149959	0.453	0.305	0.00199714
Lars2	1.50978e-07	-0.0530853	0.523	0.433	0.00212004
Reep6	1.51909e-07	0.161175	0.591	0.44	0.0021331
Ankrd12	1.5504e-07	-0.240635	0.576	0.591	0.00217707
Rpl12	1.56895e-07	-0.142226	0.9	0.856	0.00220313
Hspa5	1.581e-07	0.0538377	0.978	0.916	0.00222005
2310015B20Rik	1.60875e-07	0.165201	0.269	0.156	0.00225901
Tacc2	1.64306e-07	0.16682	0.617	0.467	0.00230719
2010111I01Rik	1.64518e-07	-0.247634	0.379	0.46	0.00231015
N4bp2l2	1.77353e-07	-0.154364	0.33	0.348	0.0024904
Lpgat1	1.78171e-07	0.181019	0.646	0.506	0.00250188
Sdf4	1.7819e-07	0.152541	0.696	0.555	0.00250214
Rpl17-ps5	1.80308e-07	-0.0391681	0.005	0.043	0.00253188
Rpl22	1.8543e-07	0.170394	0.892	0.797	0.0026038
Ctsb	1.87953e-07	0.109034	0.898	0.792	0.00263924
Gys1	1.93777e-07	-0.199326	0.137	0.19	0.00272102
Lsm7	1.98668e-07	0.127395	0.235	0.12	0.00278969
Tshz1	2.00929e-07	0.115725	0.591	0.442	0.00282145
2810008D09Rik	2.0615e-07	-0.195348	0.149	0.214	0.00289476
Cspp1	2.09814e-07	-0.112463	0.246	0.235	0.00294621
Gatsl2	2.121e-07	0.129126	0.563	0.413	0.00297831
Gm11769	2.26578e-07	0.0379848	0.035	0	0.00318161
Adipor2	2.2698e-07	0.158957	0.349	0.214	0.00318726
Pam	2.28084e-07	0.179661	0.988	0.955	0.00320276
Scg2	2.29253e-07	0.132661	0.997	0.977	0.00321917
Samd9l	2.36719e-07	-0.243784	0.373	0.42	0.00332401
Glyr1	2.45269e-07	0.107684	0.418	0.278	0.00344406
Taok2	2.45473e-07	0.0834955	0.387	0.253	0.00344694
Canx	2.45906e-07	0.0969754	0.91	0.81	0.00345301
Ash1l	2.46397e-07	-0.213886	0.628	0.607	0.0034599
Eif3j1	2.49376e-07	0.153674	0.359	0.223	0.00350173
Fut4	2.61799e-07	0.113499	0.151	0.059	0.00367618
Dnajb14	2.65991e-07	0.0635747	0.446	0.316	0.00373505
Gstp1	2.67856e-07	-0.181517	0.267	0.391	0.00376124
Cox7a2	2.73348e-07	0.215033	0.864	0.783	0.00383835
Igf1r	2.76954e-07	0.0872115	0.354	0.226	0.00388899
Dhdh	2.83524e-07	0.0602522	0.06	0.007	0.00398124
1700084C01Rik	2.83552e-07	0.130159	0.179	0.081	0.00398163
Zbtb7a	2.85959e-07	0.148215	0.535	0.388	0.00401544
Rpl13	2.89974e-07	-0.160407	0.937	0.91	0.00407181
Dynlt1b	2.99649e-07	0.0396252	0.035	0	0.00420767
Brd2	3.03758e-07	0.163809	0.686	0.549	0.00426537
Ttll7	3.04391e-07	0.0607473	0.472	0.332	0.00427425
Pofut2	3.08545e-07	0.166305	0.651	0.521	0.00433259
Psma7	3.14662e-07	0.0653065	0.806	0.679	0.00441848
Gsdma	3.20586e-07	0.152063	0.774	0.641	0.00450166
Rdx	3.28079e-07	0.166026	0.495	0.363	0.00460688
Gc	3.37058e-07	0.198873	0.581	0.442	0.00473296
Clip3	3.51396e-07	0.0673942	0.216	0.113	0.00493431
Rhoa	3.58671e-07	0.106957	0.81	0.686	0.00503646
Ppib	3.74383e-07	-0.212151	0.663	0.734	0.00525709
Atxn2l	3.84104e-07	-0.205246	0.327	0.359	0.00539359
Rps10-ps1	3.96271e-07	0.0326347	0.034	0	0.00556444
Bfar	3.9896e-07	0.0466047	0.276	0.172	0.0056022
Abcc5	4.10036e-07	-0.183517	0.166	0.214	0.00575772
Scai	4.17492e-07	-0.0688404	0.114	0.104	0.00586243
Rcan3	4.23041e-07	0.16409	0.553	0.409	0.00594033
Nfasc	4.28192e-07	0.112533	0.722	0.585	0.00601267
Tram1	4.3268e-07	-0.0220145	0.806	0.722	0.0060757
Ina	4.65704e-07	0.156989	0.347	0.217	0.00653942
AC148089.1	4.67459e-07	-0.141666	0.141	0.16	0.00656406
Col8a1	4.68258e-07	0.149944	0.413	0.273	0.00657528
Dtx3	4.85928e-07	-0.0911333	0.298	0.269	0.00682341
Fitm2	4.89288e-07	0.0755328	0.226	0.122	0.00687058
Ins2	4.95149e-07	0.0686917	0.99	0.993	0.00695289
Safb2	5.13288e-07	-0.185314	0.355	0.397	0.00720758
Fam162a	5.13695e-07	-0.178247	0.298	0.422	0.0072133
Unc80	5.16232e-07	-0.0459267	0.548	0.449	0.00724893
Hlf	5.24034e-07	0.0448524	0.033	0	0.00735849
Galr1	5.24034e-07	0.0391664	0.033	0	0.00735849
Zfhx2	5.43351e-07	0.115085	0.584	0.44	0.00762973
Pfdn2	5.66137e-07	-0.187039	0.491	0.535	0.0079497
Pde10a	5.71427e-07	-0.190365	0.342	0.35	0.00802398
Cebpb	5.84876e-07	-0.234478	0.409	0.515	0.00821283
Ndufb2	6.20726e-07	0.157479	0.756	0.63	0.00871623
Ctgf	6.29873e-07	-0.0812213	0.027	0.09	0.00884468
Samd4b	6.30292e-07	0.0590603	0.396	0.269	0.00885056
Ubl3	6.3547e-07	0.129409	0.798	0.673	0.00892327
Try5	6.50771e-07	-0.34952	0.439	0.345	0.00913813
Npc2	6.53412e-07	0.18247	0.668	0.558	0.00917521
Deptor	6.71352e-07	0.105918	0.563	0.422	0.00942712
2210010C04Rik	6.81853e-07	-0.332662	0.335	0.312	0.00957458
Hnrnpul1	6.88516e-07	0.0453093	0.227	0.135	0.00966814
Tia1	7.01772e-07	-0.198676	0.368	0.415	0.00985429
Serbp1	7.1048e-07	0.145076	0.758	0.632	0.00997656
Arhgdia	7.33304e-07	0.114872	0.788	0.661	0.0102971
Golgb1	7.46139e-07	-0.204482	0.735	0.695	0.0104773
Svip	7.54565e-07	0.163455	0.366	0.239	0.0105956
Clps	7.61501e-07	-0.0958038	0.22	0.158	0.010693
Iqgap2	7.75977e-07	0.0867451	0.299	0.183	0.0108963
Gdap1	7.94082e-07	0.144588	0.426	0.289	0.0111505
Dstn	8.16913e-07	0.1904	0.812	0.722	0.0114711
Gng4	8.21231e-07	0.144876	0.567	0.424	0.0115317
Kif5c	8.60469e-07	0.103977	0.336	0.21	0.0120827
Ndufa4	8.62983e-07	0.122827	0.829	0.725	0.012118
Prpf4b	8.92773e-07	-0.0939281	0.668	0.567	0.0125363
Tsc22d4	9.10984e-07	0.150931	0.435	0.3	0.012792
Camk2n1	9.11621e-07	0.110506	0.948	0.871	0.012801
Lyve1	9.16359e-07	0.0337512	0.032	0	0.0128675
Frem2	9.16359e-07	0.0381038	0.032	0	0.0128675
Serinc1	9.1948e-07	0.118066	0.83	0.713	0.0129113
Rybp	9.87905e-07	0.0126185	0.296	0.214	0.0138722
Try4	1.04021e-06	-0.285504	0.406	0.323	0.0146067
Ppp1ca	1.07033e-06	0.0831853	0.704	0.569	0.0150296
Denr	1.09089e-06	0.127702	0.59	0.449	0.0153182
RP23-378G4.2	1.1265e-06	-0.01615	0.08	0.043	0.0158183
Spint2	1.1308e-06	0.0547982	0.878	0.774	0.0158787
Adh1	1.15218e-06	0.151799	0.345	0.217	0.016179
Ptprf	1.1662e-06	0.103708	0.805	0.684	0.0163758
Ctdspl	1.17827e-06	0.113715	0.231	0.122	0.0165453
Hdgf	1.22555e-06	0.120011	0.645	0.506	0.0172091
Ndufs6	1.2457e-06	0.153702	0.716	0.594	0.0174921
Snrnp27	1.30114e-06	0.112745	0.422	0.287	0.0182707
Nop10	1.30683e-06	0.184104	0.688	0.571	0.0183505
Ttc14	1.32831e-06	-0.233577	0.492	0.521	0.0186521
Atxn7l3b	1.3319e-06	0.0982444	0.645	0.508	0.0187026
Ctrb1	1.33275e-06	-0.616897	0.45	0.494	0.0187145
Iqgap1	1.33987e-06	0.146729	0.677	0.544	0.0188144
Sdf2l1	1.37302e-06	-0.156678	0.466	0.508	0.0192799
Eprs	1.39846e-06	0.189375	0.568	0.447	0.0196371
Arid2	1.41985e-06	0.0625091	0.302	0.192	0.0199375
Pcmtd1	1.43708e-06	0.0935286	0.558	0.42	0.0201795
2010012O05Rik	1.45961e-06	0.11821	0.362	0.233	0.0204959
Tshz2	1.49754e-06	-0.212506	0.486	0.524	0.0210284
Dok3	1.51874e-06	-0.0728758	0.027	0.029	0.0213262
Pdia4	1.53162e-06	0.0833456	0.668	0.535	0.0215071
Klhdc1	1.56262e-06	0.0787197	0.111	0.036	0.0219422
Ell2	1.57369e-06	0.078626	0.517	0.384	0.0220978
Ccdc50	1.58248e-06	-0.125396	0.231	0.248	0.0222212
A1cf	1.60233e-06	0.0360976	0.031	0	0.0225
Prrt3	1.60233e-06	0.0368945	0.031	0	0.0225
Arhgap33	1.60233e-06	0.0374095	0.031	0	0.0225
D130043K22Rik	1.60233e-06	0.0308259	0.031	0	0.0225
Ncoa7	1.60673e-06	0.117996	0.398	0.266	0.0225617
Nalcn	1.62427e-06	0.0444224	0.115	0.05	0.022808
1810011O10Rik	1.65912e-06	-0.0335324	0.033	0.088	0.0232973
Ndufa7	1.70156e-06	0.161536	0.743	0.625	0.0238933
Tet1	1.7434e-06	0.00343767	0.053	0.023	0.0244809
Ufm1	1.7617e-06	0.11603	0.765	0.639	0.0247378
Cela3b	1.78315e-06	-0.526043	0.302	0.359	0.025039
Ikbkap	1.78703e-06	0.00358603	0.15	0.095	0.0250935
Asnsd1	1.91044e-06	0.142423	0.278	0.174	0.0268264
2410015M20Rik	1.96334e-06	0.166667	0.734	0.612	0.0275693
Cntn1	1.96956e-06	0.155103	0.282	0.167	0.0276566
Slc17a5	2.0202e-06	0.0979586	0.188	0.09	0.0283676
Chmp4b	2.08385e-06	0.0482592	0.669	0.546	0.0292614
Ryr3	2.11883e-06	0.0378119	0.03	0	0.0297526
Ppp2r2c	2.11883e-06	0.038009	0.03	0	0.0297526
Rnft2	2.11883e-06	0.0328199	0.03	0	0.0297526
Ogdh	2.15229e-06	0.12094	0.591	0.454	0.0302225
AC124762.1	2.15628e-06	-0.068167	0.01	0.052	0.0302785
Man2a2	2.18682e-06	0.0172261	0.196	0.126	0.0307073
Hnrpdl	2.19671e-06	-0.189646	0.488	0.519	0.0308462
Snhg11	2.21664e-06	-0.428815	0.356	0.332	0.0311261
Hnrnpl	2.21722e-06	-0.178275	0.408	0.449	0.0311341
Adcy6	2.22047e-06	-0.0903697	0.106	0.108	0.0311798
Zc3h15	2.24164e-06	0.155797	0.587	0.456	0.0314771
Unc13b	2.24395e-06	-0.151999	0.166	0.201	0.0315096
Pdcd11	2.27789e-06	0.0301562	0.19	0.115	0.0319861
Eif3a	2.30643e-06	0.103691	0.775	0.652	0.0323869
Wdr45b	2.30674e-06	0.133833	0.284	0.169	0.0323913
Spock2	2.34379e-06	0.173427	0.827	0.729	0.0329116
Mapk6	2.35227e-06	-0.0067019	0.317	0.235	0.0330306
Suv420h1	2.36113e-06	-0.137096	0.291	0.298	0.033155
Srsf3	2.37397e-06	-0.208524	0.497	0.567	0.0333353
Jun	2.39995e-06	0.115125	0.797	0.7	0.0337002
Npepl1	2.40888e-06	-0.136137	0.464	0.431	0.0338254
Ptbp3	2.43614e-06	0.158988	0.836	0.743	0.0342082
Bptf	2.45771e-06	0.139921	0.714	0.585	0.0345111
Cox20	2.4671e-06	0.159147	0.383	0.264	0.034643
Eif4g2	2.46789e-06	0.0680177	0.898	0.804	0.034654
Fmnl1	2.47927e-06	-0.0385143	0.017	0.011	0.0348139
Ubxn4	2.69884e-06	0.122713	0.767	0.643	0.0378972
Fam53c	2.7177e-06	0.0507085	0.163	0.084	0.038162
Ankhd1	2.71977e-06	-0.123836	0.284	0.289	0.038191
Angptl7	2.80185e-06	0.0360485	0.029	0	0.0393436
Frrs1l	2.80185e-06	0.034375	0.029	0	0.0393436
Cyp51	2.81165e-06	0.150828	0.294	0.194	0.0394812
Wdr26	2.83351e-06	0.0938809	0.462	0.33	0.0397882
Tbrg1	2.90772e-06	0.0799075	0.681	0.553	0.0408302
Rps7	2.92803e-06	-0.166801	0.895	0.874	0.0411154
Qdpr	2.95641e-06	0.110013	0.492	0.357	0.0415139
Dad1	2.98049e-06	-0.0531444	0.915	0.856	0.0418521
Tmod2	3.0109e-06	0.119214	0.627	0.492	0.042279
Gpatch2	3.01783e-06	0.0217078	0.22	0.144	0.0423764
Agbl3	3.03294e-06	-0.0775313	0.092	0.081	0.0425885
Rrbp1	3.06845e-06	0.109608	0.909	0.822	0.0430871
Nsa2	3.29243e-06	0.131872	0.508	0.375	0.0462323
Rbm5	3.29996e-06	-0.211541	0.485	0.492	0.0463381
Foxj3	3.32591e-06	-0.139197	0.166	0.185	0.0467024
Arpc4	3.45237e-06	-0.13091	0.189	0.302	0.0484782
Cox17	3.46278e-06	0.192252	0.685	0.578	0.0486244
Nsd1	3.52696e-06	-0.145431	0.393	0.361	0.0495256
Snhg9	3.54051e-06	-0.129944	0.1	0.169	0.0497159
Cacna2d1	3.60931e-06	0.151531	0.662	0.533	0.0506819
Nme1	3.61506e-06	-0.14682	0.71	0.704	0.0507626
4833439L19Rik	3.6539e-06	0.139851	0.566	0.431	0.0513081
Srek1ip1	3.67065e-06	0.0984482	0.281	0.167	0.0515433
Mfap3l	3.70512e-06	0.0294794	0.029	0	0.0520273
Uso1	3.75382e-06	0.124917	0.577	0.442	0.0527112
Mafg	3.8839e-06	-0.143969	0.307	0.3	0.0545377
Ap2b1	3.93907e-06	0.0967611	0.447	0.316	0.0553124
Krt8	3.96947e-06	0.150692	0.87	0.77	0.0557393
Pnmal2	4.03025e-06	-0.132293	0.591	0.585	0.0565928
Cd200	4.16659e-06	0.157718	0.46	0.339	0.0585073
Tfpi2	4.21427e-06	0.0243493	0.04	0.007	0.0591767
Creg1	4.28032e-06	0.108955	0.657	0.528	0.0601043
Calr	4.28088e-06	-0.0279365	0.95	0.894	0.0601121
Krt19	4.38812e-06	-0.247911	0.319	0.44	0.061618
Ddx24	4.49912e-06	0.140564	0.633	0.503	0.0631766
2023-03-08	4.59077e-06	0.055443	0.443	0.332	0.0644636
Hdlbp	4.61533e-06	0.0795175	0.819	0.709	0.0648084
Hspa13	4.6553e-06	0.17084	0.717	0.598	0.0653698
B4galt6	4.74607e-06	0.0847622	0.45	0.323	0.0666443
Degs1	4.79925e-06	0.122015	0.711	0.585	0.067391
Idh1	4.80085e-06	0.137502	0.349	0.228	0.0674135
Igfbp7	4.83254e-06	0.104191	0.367	0.244	0.0678585
Actn4	4.89647e-06	0.151677	0.57	0.44	0.0687562
Glp1r	4.89971e-06	0.0269204	0.028	0	0.0688018
Gucy1a3	4.89971e-06	0.0383689	0.028	0	0.0688018
Kcnq2	4.89971e-06	0.0327448	0.028	0	0.0688018
Apoe	4.89971e-06	0.0358194	0.028	0	0.0688018
Mroh7	4.89971e-06	0.0298596	0.028	0	0.0688018
RP23-271G7.2	4.89971e-06	0.0353892	0.028	0	0.0688018
Rab24	4.93289e-06	-0.182746	0.304	0.357	0.0692677
Glud1	4.94191e-06	0.164626	0.493	0.368	0.0693943
Nrcam	5.00154e-06	0.0514769	0.065	0.014	0.0702316
Fnbp4	5.0944e-06	-0.139142	0.145	0.187	0.0715356
Ctnna2	5.27566e-06	0.0129837	0.074	0.034	0.0740808
Ccar1	5.41933e-06	0.0777415	0.428	0.302	0.0760983
Hist1h1c	5.43095e-06	0.03039	0.752	0.639	0.0762614
Atp5h	5.51541e-06	-0.105288	0.793	0.754	0.0774474
Grcc10	5.51767e-06	0.135996	0.264	0.156	0.0774792
Rab7	5.56133e-06	0.051924	0.769	0.655	0.0780922
Slc24a2	5.62603e-06	0.0477023	0.376	0.271	0.0790007
Klf2	5.7025e-06	0.0626445	0.046	0.005	0.0800745
Vgf	6.09135e-06	-0.144797	0.421	0.427	0.0855347
Ap2a2	6.10086e-06	0.116018	0.502	0.37	0.0856683
Arl1	6.20301e-06	0.115896	0.638	0.508	0.0871027
Tmed9	6.24526e-06	0.0836484	0.731	0.609	0.0876959
Tpi1	6.26374e-06	-0.163492	0.767	0.749	0.0879555
H2-T23	6.44577e-06	-0.192875	0.302	0.391	0.0905115
Gjc2	6.47971e-06	0.0328616	0.027	0	0.0909881
5330413P13Rik	6.47971e-06	0.028675	0.027	0	0.0909881
Pcdhb18	6.47971e-06	0.0336984	0.027	0	0.0909881
Kcns3	6.47971e-06	0.0291788	0.027	0	0.0909881
Caskin1	6.47971e-06	0.0304582	0.027	0	0.0909881
Sorbs1	6.47971e-06	0.0320843	0.027	0	0.0909881
Sh3bp5	6.47971e-06	0.0267348	0.027	0	0.0909881
4931406C07Rik	6.64471e-06	0.145349	0.336	0.223	0.093305
Pdia6	6.81969e-06	-0.0688604	0.816	0.758	0.0957621
Polr2i	6.89164e-06	0.116622	0.408	0.282	0.0967724
Nfe2l2	6.95029e-06	0.0658061	0.241	0.147	0.097596
Ttc22	6.98453e-06	-0.0262695	0.045	0.025	0.0980767
Nenf	7.10762e-06	0.054227	0.806	0.7	0.0998052
Exoc6b	7.32567e-06	-0.0783432	0.299	0.278	0.102867
Errfi1	7.3671e-06	-0.246149	0.385	0.451	0.103449
Ppp2r3c	7.43033e-06	0.0103263	0.21	0.14	0.104337
Ckb	7.79479e-06	-0.199812	0.649	0.711	0.109454
Twf1	7.82519e-06	0.133057	0.474	0.345	0.109881
Ywhae	7.85684e-06	0.0570917	0.863	0.763	0.110326
Erh	7.90343e-06	-0.173404	0.439	0.519	0.11098
Ap2a1	7.91445e-06	0.0985242	0.312	0.196	0.111135
Fuom	7.95993e-06	0.125202	0.666	0.54	0.111773
Rgs9	8.0802e-06	-0.171778	0.415	0.447	0.113462
Snx4	8.21692e-06	0.0490953	0.203	0.117	0.115382
Daam1	8.2383e-06	0.105999	0.578	0.447	0.115682
Pfn1	8.26581e-06	0.108931	0.874	0.79	0.116069
Pdx1	8.30211e-06	-0.0303528	0.358	0.3	0.116578
Cpeb4	8.3257e-06	-0.185411	0.424	0.467	0.116909
Ostm1	8.33112e-06	-0.135723	0.168	0.192	0.116986
Skp1a	8.35781e-06	0.0199666	0.491	0.372	0.11736
Fam73a	8.42837e-06	0.031122	0.171	0.102	0.118351
Gm15920	8.5696e-06	0.0232541	0.027	0	0.120334
D630023F18Rik	8.5696e-06	0.0232037	0.027	0	0.120334
Gpr45	8.5696e-06	0.0278397	0.027	0	0.120334
Kif5a	8.5696e-06	0.0333113	0.027	0	0.120334
Dlgap3	8.5696e-06	0.0318645	0.027	0	0.120334
Mbl2	8.5696e-06	0.0318815	0.027	0	0.120334
C8b	8.5696e-06	0.025192	0.027	0	0.120334
Sphkap	8.65106e-06	0.101589	0.61	0.481	0.121478
H3f3b	8.67291e-06	-0.211799	0.897	0.874	0.121785
Mrfap1	8.71594e-06	0.0482978	0.926	0.847	0.122389
Cpsf6	8.78917e-06	-0.199104	0.356	0.409	0.123418
Lpl	8.83247e-06	-0.0222569	0.03	0.009	0.124026
Mcur1	8.8485e-06	0.135236	0.313	0.203	0.124251
Aga	8.86925e-06	0.112614	0.38	0.257	0.124542
Mapk8ip3	8.87144e-06	-0.150522	0.238	0.262	0.124573
Hook1	9.14433e-06	-0.0917469	0.462	0.42	0.128405
Gjd2	9.26903e-06	0.070802	0.282	0.181	0.130156
Rpl36	9.29345e-06	0.0963627	0.966	0.921	0.130499
Gspt1	9.44724e-06	0.127501	0.512	0.384	0.132658
Fam63b	9.46711e-06	0.068445	0.493	0.372	0.132937
Srpr	9.48392e-06	0.110529	0.819	0.711	0.133173
Nrip3	9.62019e-06	0.11023	0.201	0.106	0.135087
Ywhab	9.8151e-06	0.0828248	0.58	0.451	0.137824
Tab2	9.93025e-06	0.112265	0.351	0.233	0.139441
Pwwp2a	1.00213e-05	-0.0643247	0.102	0.097	0.14072
Sdk2	1.00808e-05	0.0211253	0.452	0.345	0.141554
Ccnl2	1.01838e-05	-0.170422	0.387	0.377	0.143002
Csnk1g3	1.04009e-05	0.0258045	0.366	0.262	0.14605
5830428H23Rik	1.05845e-05	-0.133482	0.17	0.19	0.148628
Nucb1	1.06884e-05	0.114313	0.611	0.483	0.150087
Fam174b	1.08637e-05	-0.135632	0.505	0.528	0.152549
Gm6483	1.08786e-05	-0.132201	0.111	0.135	0.152757
Fam92b	1.0943e-05	0.0488381	0.086	0.027	0.153662
S100a4	1.10834e-05	0.124443	0.131	0.081	0.155633
Capns1	1.11981e-05	0.0522255	0.793	0.686	0.157243
Ssbp3	1.12246e-05	-0.0524048	0.465	0.391	0.157616
Srsf5	1.12467e-05	-0.199142	0.587	0.555	0.157926
Tmem151b	1.13342e-05	0.0284941	0.026	0	0.159155
Rab39	1.13342e-05	0.0269329	0.026	0	0.159155
Ttll11	1.13342e-05	0.0317668	0.026	0	0.159155
Jakmip2	1.13342e-05	0.0318743	0.026	0	0.159155
Gm12918	1.14854e-05	-0.020947	0	0.016	0.161278
S100a16	1.17259e-05	-0.0535947	0.017	0.063	0.164655
Wfdc2	1.17512e-05	0.0397443	0.11	0.047	0.16501
Rps20	1.2034e-05	0.0871489	0.984	0.946	0.168982
Anxa3	1.20405e-05	-0.0836327	0.065	0.138	0.169072
Ssbp4	1.21635e-05	-0.152513	0.442	0.49	0.1708
Gns	1.22744e-05	0.147364	0.687	0.564	0.172358
Tcf25	1.23254e-05	0.0107643	0.889	0.801	0.173074
2810474O19Rik	1.25332e-05	-0.219338	0.346	0.357	0.175991
Rasgrf2	1.25543e-05	0.166564	0.726	0.609	0.176287
Nipbl	1.26068e-05	-0.00228416	0.413	0.325	0.177025
Rpl21	1.26356e-05	-0.124848	0.962	0.932	0.177429
Gapvd1	1.28093e-05	-0.00434336	0.31	0.233	0.179868
Snx30	1.35436e-05	0.10129	0.248	0.144	0.19018
Cox16	1.35598e-05	0.106696	0.196	0.106	0.190406
Btg2	1.37686e-05	0.0119021	0.716	0.607	0.193338
Set	1.3822e-05	0.135002	0.765	0.664	0.194088
Nfic	1.38805e-05	0.1072	0.592	0.465	0.19491
Eif4a2	1.41158e-05	-0.169955	0.686	0.722	0.198214
Foxa2	1.46769e-05	0.121185	0.357	0.239	0.206093
Slc25a4	1.48387e-05	0.0717224	0.703	0.585	0.208365
Tmem56	1.48724e-05	0.0570477	0.4	0.287	0.208838
Atp8b5	1.49917e-05	0.0262932	0.025	0	0.210514
Zfp354b	1.49917e-05	0.0223804	0.025	0	0.210514
Tvp23a	1.49917e-05	0.0314614	0.025	0	0.210514
AC119846.1	1.49917e-05	0.0256192	0.025	0	0.210514
Gm9938	1.49917e-05	0.0276394	0.025	0	0.210514
Ttll13	1.49917e-05	0.0243934	0.025	0	0.210514
Gm13340	1.49917e-05	0.0307364	0.025	0	0.210514
RP24-365B9.1	1.49917e-05	0.0281825	0.025	0	0.210514
Nfe2l1	1.51074e-05	-0.0188503	0.619	0.526	0.212138
Ppp1r21	1.53844e-05	0.0844152	0.142	0.063	0.216027
Fbxo9	1.54365e-05	0.10313	0.349	0.233	0.216759
Ablim1	1.55445e-05	-0.00118658	0.363	0.275	0.218275
Aldoa	1.56245e-05	-0.154472	0.92	0.932	0.2194
Tenm2	1.58012e-05	0.0512978	0.064	0.016	0.22188
Chga	1.60969e-05	-0.16372	0.982	0.959	0.226033
Rgs11	1.61203e-05	-0.196832	0.325	0.359	0.226361
Rpl7a	1.61672e-05	-0.151802	0.813	0.81	0.227019
Arl4a	1.62304e-05	0.00230862	0.295	0.217	0.227907
Lrg1	1.65412e-05	-0.33199	0.169	0.239	0.232272
Kctd12	1.66676e-05	0.0703355	0.132	0.056	0.234046
Kcnn4	1.67733e-05	-0.0523844	0.016	0.061	0.235531
Gse1	1.67931e-05	-0.150813	0.402	0.429	0.235809
Slc9a9	1.6823e-05	0.0114808	0.05	0.016	0.236229
Cd63-ps	1.68398e-05	-0.117777	0.173	0.271	0.236465
Cltc	1.70263e-05	0.0661424	0.806	0.7	0.239083
Zfp451	1.72035e-05	-0.0688024	0.294	0.253	0.241571
Dnm3	1.72077e-05	0.0704285	0.24	0.147	0.24163
Rpl22l1	1.7348e-05	-0.176028	0.621	0.657	0.2436
Atp1a1	1.75827e-05	0.0382557	0.899	0.817	0.246896
Gm15417	1.75899e-05	0.0856332	0.198	0.106	0.246997
Twsg1	1.76571e-05	0.124154	0.54	0.413	0.247941
Zfand2a	1.76703e-05	0.00512782	0.255	0.181	0.248127
Knop1	1.7711e-05	0.0928027	0.295	0.187	0.248697
Tcta	1.77414e-05	0.115578	0.371	0.253	0.249124
Mcm7	1.81599e-05	-0.0490822	0.071	0.056	0.255002
Slc25a3	1.8471e-05	-0.133164	0.798	0.79	0.259369
Prpf39	1.85556e-05	-0.136405	0.123	0.194	0.260558
Gigyf2	1.86578e-05	-0.0367341	0.337	0.275	0.261993
Sepp1	1.87491e-05	0.0889154	0.679	0.558	0.263274
Setd5	1.90852e-05	-0.177626	0.354	0.381	0.267995
Pbx3	1.91864e-05	-0.152125	0.224	0.28	0.269416
Zc3h11a	1.93749e-05	-0.0607087	0.027	0.077	0.272062
Msi2	1.95899e-05	-0.0617448	0.567	0.497	0.275081
Egf	1.98311e-05	0.0212769	0.025	0	0.278468
Ceacam10	1.98311e-05	0.0391053	0.025	0	0.278468
Kcnip3	1.98311e-05	0.0213661	0.025	0	0.278468
B3galt2	1.98311e-05	0.0307898	0.025	0	0.278468
Gm16283	1.98311e-05	0.027574	0.025	0	0.278468
Fhod3	1.98566e-05	0.0676332	0.095	0.034	0.278827
Rfx3	1.9889e-05	-0.0890794	0.192	0.19	0.279281
Slc20a1	1.99133e-05	-0.137649	0.101	0.106	0.279622
Frmd4a	2.00262e-05	-0.139042	0.257	0.262	0.281208
Eif3b	2.01745e-05	0.110607	0.508	0.384	0.28329
Pfdn5	2.02012e-05	-0.0381179	0.84	0.77	0.283665
C1qa	2.03144e-05	0.0670328	0.098	0.036	0.285255
Npat	2.03282e-05	-0.0478645	0.098	0.084	0.285449
5330417C22Rik	2.03521e-05	0.125794	0.725	0.619	0.285785
Pax6	2.04614e-05	-0.094033	0.874	0.799	0.28732
Myl6	2.05323e-05	-0.16124	0.85	0.86	0.288314
Cox4i1	2.0688e-05	-0.055759	0.892	0.833	0.290501
Otud6b	2.07554e-05	0.112714	0.194	0.106	0.291447
Ccnt2	2.0806e-05	-0.170347	0.266	0.33	0.292157
Nfx1	2.11188e-05	-0.0496526	0.246	0.199	0.296551
Eif5a	2.13088e-05	-0.0990894	0.801	0.752	0.299218
Sdc1	2.146e-05	-0.158069	0.11	0.163	0.301342
Bsg	2.15019e-05	-0.103807	0.959	0.921	0.30193
Gm561	2.15395e-05	0.145869	0.448	0.33	0.302458
Jund	2.17018e-05	0.0615931	0.879	0.792	0.304737
Galnt3	2.18912e-05	-0.0788133	0.008	0.043	0.307397
Ak4	2.19745e-05	-0.124293	0.038	0.093	0.308566
Dync1i2	2.22625e-05	-0.0013454	0.544	0.436	0.31261
Atp8b1	2.24496e-05	0.0525053	0.649	0.537	0.315237
Ctrc	2.26997e-05	-0.125515	0.033	0.086	0.318749
Eef2	2.32703e-05	-0.0670481	0.953	0.91	0.326761
Golga5	2.33536e-05	0.0764294	0.217	0.122	0.327932
Smim14	2.3841e-05	-0.1371	0.71	0.722	0.334775
Sec22b	2.4236e-05	-0.0220842	0.495	0.418	0.340322
Llgl2	2.43433e-05	-0.0830206	0.168	0.183	0.341828
Ergic1	2.45056e-05	0.106101	0.615	0.492	0.344107
Prkar1a	2.47577e-05	-0.0036988	0.905	0.835	0.347647
Tmbim6	2.49038e-05	0.106979	0.821	0.718	0.3497
Rpl28	2.50311e-05	0.0735816	0.975	0.93	0.351486
Rpn2	2.52168e-05	-0.0375394	0.857	0.788	0.354095
Csnk1a1	2.54262e-05	0.0214589	0.896	0.81	0.357034
2900053O20Rik	2.56597e-05	0.049214	0.053	0.009	0.360313
Zkscan4	2.62352e-05	0.0267116	0.024	0	0.368394
6430573F11Rik	2.62352e-05	0.028494	0.024	0	0.368394
Hs6st3	2.62352e-05	0.026227	0.024	0	0.368394
Kcnmb1	2.62352e-05	0.02575	0.024	0	0.368394
Gm8738	2.62352e-05	0.0245166	0.024	0	0.368394
2023-03-11	2.62352e-05	0.031437	0.024	0	0.368394
Ppargc1b	2.62352e-05	0.0270425	0.024	0	0.368394
Ctsl	2.62827e-05	0.0761965	0.939	0.869	0.369061
Nfat5	2.63181e-05	-0.2159	0.467	0.512	0.369559
Gltscr1l	2.65553e-05	0.0745269	0.166	0.086	0.37289
Rint1	2.65662e-05	-0.0105847	0.244	0.187	0.373043
Rps13	2.66304e-05	0.126301	0.941	0.876	0.373944
Plekha2	2.71907e-05	-0.103324	0.106	0.122	0.381812
Hsd17b11	2.79437e-05	0.0913503	0.254	0.153	0.392386
Herpud1	2.84292e-05	-0.00324935	0.624	0.526	0.399203
Abca1	2.85729e-05	-0.106844	0.542	0.494	0.401221
Dhrs1	2.88819e-05	0.0576563	0.139	0.065	0.405559
Adam22	2.91684e-05	-0.086329	0.395	0.361	0.409582
Ubc	2.92827e-05	0.0197241	0.948	0.883	0.411188
St18	2.94386e-05	0.0897627	0.574	0.454	0.413377
Smarcc1	2.96493e-05	0.0983046	0.36	0.246	0.416336
Rpl4	2.97475e-05	0.0119327	0.902	0.833	0.417715
Ubap2l	3.00538e-05	0.0842753	0.419	0.302	0.422016
Usp35	3.0132e-05	-0.12908	0.239	0.255	0.423113
Ehf	3.12572e-05	-0.170881	0.343	0.413	0.438913
Rasd2	3.12742e-05	0.18046	0.465	0.354	0.439153
F3	3.13662e-05	-0.165542	0.206	0.305	0.440444
Ank2	3.13827e-05	-0.0274241	0.072	0.047	0.440676
Mapk1	3.1461e-05	0.0356344	0.49	0.384	0.441776
Anxa6	3.14635e-05	0.0946466	0.693	0.576	0.441811
Msl2	3.15603e-05	-0.141185	0.22	0.251	0.443169
Mylip	3.16934e-05	-0.0992002	0.063	0.093	0.445039
Cebpz	3.21655e-05	0.102339	0.36	0.246	0.451668
Npepps	3.21957e-05	0.0358963	0.497	0.388	0.452093
Rpl31	3.23714e-05	0.171132	0.788	0.695	0.454559
Lrp6	3.2543e-05	0.0220505	0.197	0.131	0.456968
Camk2b	3.30697e-05	0.0975025	0.583	0.46	0.464365
Dap	3.31513e-05	0.064687	0.856	0.763	0.465511
Ppp4r1l-ps	3.33746e-05	-0.159663	0.276	0.293	0.468646
Slc25a44	3.3505e-05	0.0752905	0.28	0.178	0.470477
Timm8b	3.36623e-05	0.0987035	0.513	0.391	0.472686
Serpine1	3.38023e-05	-0.13898	0.043	0.095	0.474651
Gm996	3.47111e-05	0.0272857	0.023	0	0.487413
Amer3	3.47111e-05	0.0267942	0.023	0	0.487413
Disc1	3.47111e-05	0.0252084	0.023	0	0.487413
Gm5113	3.47111e-05	0.0302272	0.023	0	0.487413
Dhx9	3.48061e-05	0.114563	0.426	0.307	0.488747
Ttc28	3.48103e-05	0.103638	0.344	0.233	0.488806
Sarm1	3.4817e-05	0.0430787	0.051	0.009	0.4889
Napg	3.51718e-05	0.00613235	0.246	0.181	0.493883
2023-09-02	3.53523e-05	0.113313	0.492	0.37	0.496416
C2cd4a	3.53601e-05	0.0553074	0.288	0.194	0.496526
Zfp787	3.54731e-05	0.0948156	0.186	0.102	0.498114
Rif1	3.5539e-05	-0.138181	0.338	0.305	0.499038
Purb	3.57435e-05	0.0457595	0.615	0.497	0.50191
Rsf1	3.60835e-05	0.0724944	0.37	0.262	0.506684
Gria2	3.67304e-05	-0.0421831	0.11	0.084	0.515769
Rfc1	3.67939e-05	0.113261	0.216	0.126	0.51666
Nfxl1	3.68693e-05	-0.122033	0.206	0.223	0.517718
U2surp	3.75097e-05	-0.0672005	0.381	0.336	0.526711
Ppwd1	3.76735e-05	0.00759817	0.134	0.081	0.529011
Sf3b2	3.77252e-05	0.123167	0.646	0.528	0.529738
Desi2	3.77858e-05	0.0172514	0.273	0.192	0.530588
Lyrm9	3.82806e-05	0.0998857	0.303	0.196	0.537536
Elmod1	3.86259e-05	0.0529471	0.124	0.059	0.542385
Snap47	3.92994e-05	0.0895518	0.362	0.251	0.551842
Sec61a1	3.93607e-05	-0.0794201	0.744	0.691	0.552704
Abcf1	3.99318e-05	0.102688	0.453	0.334	0.560722
Tomm6	4.01723e-05	-0.0747452	0.058	0.124	0.5641
Mbp	4.08962e-05	0.111732	0.259	0.185	0.574265
Myh9	4.15473e-05	0.0807303	0.6	0.481	0.583407
Tnpo3	4.16219e-05	0.0493161	0.29	0.199	0.584455
Sptbn1	4.17086e-05	0.0871354	0.448	0.33	0.585672
Krt18	4.17406e-05	0.0530399	0.877	0.788	0.586121
Klc1	4.19235e-05	-0.0243289	0.299	0.233	0.588689
Usp8	4.19989e-05	0.0483974	0.322	0.226	0.589749
Golga7b	4.22167e-05	0.0577358	0.06	0.014	0.592807
Mkln1	4.26875e-05	-0.149412	0.385	0.393	0.599418
P4hb	4.29008e-05	0.0128578	0.945	0.889	0.602413
Snrpd2	4.31865e-05	0.118345	0.721	0.609	0.606425
Ccl5	4.3654e-05	-0.0106231	0.012	0.002	0.612989
Syt13	4.37494e-05	-0.0725637	0.88	0.831	0.614329
Cdip1	4.53742e-05	0.0740949	0.211	0.122	0.637145
Gnao1	4.54187e-05	-0.0137337	0.527	0.422	0.63777
Tmem169	4.58185e-05	0.00952826	0.036	0.009	0.643383
Tmem5	4.59036e-05	0.108341	0.257	0.158	0.644578
Kcnj6	4.59311e-05	0.0328839	0.023	0	0.644965
Nyap1	4.59311e-05	0.0311898	0.023	0	0.644965
Rdh9	4.59311e-05	0.0264471	0.023	0	0.644965
Fam135b	4.59311e-05	0.0252684	0.023	0	0.644965
Lrguk	4.59311e-05	0.0233941	0.023	0	0.644965
Hist1h4a	4.59311e-05	0.0288154	0.023	0	0.644965
Zik1	4.59311e-05	0.0241727	0.023	0	0.644965
Nxph3	4.59311e-05	0.0258211	0.023	0	0.644965
Tekt2	4.59311e-05	0.0263506	0.023	0	0.644965
RP23-204I16.2	4.59311e-05	0.0207293	0.023	0	0.644965
Emp3	4.59311e-05	0.0198339	0.023	0	0.644965
Gm2663	4.63506e-05	-0.195626	0.244	0.194	0.650855
Ostc	4.66945e-05	0.0486293	0.766	0.668	0.655685
Zbtb20	4.67104e-05	0.0277396	0.764	0.657	0.655908
Efr3a	4.68884e-05	0.0275744	0.353	0.266	0.658407
2023-03-07	4.71093e-05	-0.155234	0.381	0.395	0.661509
Pmaip1	4.80314e-05	-0.0229914	0.002	0.025	0.674457
Slc25a39	4.82325e-05	0.0928206	0.556	0.438	0.677281
H2afz	4.86518e-05	-0.140008	0.255	0.343	0.683168
AI480526	4.91379e-05	-0.0946944	0.108	0.12	0.689995
Polr2l	4.93853e-05	-0.101398	0.121	0.208	0.693469
Gm13680	5.14599e-05	0.140844	0.394	0.312	0.722599
Lsm6	5.1762e-05	0.0532558	0.653	0.54	0.726842
Hist1h2ao	5.29223e-05	-0.0131141	0	0.014	0.743135
SOWAHC	5.29223e-05	-0.011535	0	0.014	0.743135
Gm5844	5.29223e-05	-0.0110275	0	0.014	0.743135
Gm11273	5.29223e-05	-0.0123731	0	0.014	0.743135
Preb	5.29831e-05	-0.177352	0.412	0.424	0.743988
Fbxl20	5.35716e-05	-0.0620017	0.09	0.093	0.752253
Kansl1	5.37e-05	-0.120988	0.274	0.28	0.754055
Pcbp2	5.45256e-05	0.108691	0.729	0.619	0.765648
Syndig1l	5.48509e-05	0.0247334	0.426	0.332	0.770217
Rangap1	5.48987e-05	0.0562869	0.476	0.368	0.770888
Stx16	5.54775e-05	-0.134485	0.194	0.217	0.779015
Gm17066	5.5695e-05	-0.0992875	0.046	0.099	0.78207
Pea15a	5.57306e-05	0.135439	0.711	0.598	0.782569
Prepl	5.59328e-05	0.11397	0.277	0.178	0.785409
Csad	5.61565e-05	0.104912	0.205	0.117	0.788549
Fbxo16	5.62138e-05	0.0402303	0.049	0.009	0.789354
Atp2b2	5.72111e-05	0.0626973	0.093	0.034	0.803359
Kif1b	5.76422e-05	-0.0244316	0.594	0.501	0.809411
Slc7a6	5.9386e-05	-0.0110399	0.089	0.056	0.833899
Rabl6	5.93918e-05	-0.113029	0.319	0.316	0.83398
Rrnad1	5.95303e-05	-0.117496	0.081	0.117	0.835924
Tmx4	6.0453e-05	0.0502593	0.605	0.494	0.84888
Dnaja1	6.06011e-05	0.111164	0.592	0.474	0.850961
4933426M11Rik	6.06354e-05	0.0578497	0.343	0.244	0.851442
Hmgcs1	6.07038e-05	0.129443	0.228	0.16	0.852403
Clu	6.07816e-05	-0.355547	0.465	0.442	0.853496
Myo18b	6.07865e-05	0.029378	0.022	0	0.853564
Gfra3	6.07865e-05	0.0210308	0.022	0	0.853564
AC120136.1	6.07865e-05	0.0298574	0.022	0	0.853564
Cacna2d4	6.07865e-05	0.0238032	0.022	0	0.853564
Lhx3	6.07865e-05	0.0238804	0.022	0	0.853564
Acyp2	6.09726e-05	0.0648722	0.205	0.12	0.856177
Abcb10	6.14514e-05	0.0780635	0.225	0.133	0.8629
Slco1a6	6.16545e-05	0.116979	0.552	0.433	0.865752
Reg3b	6.18476e-05	-0.145714	0.164	0.122	0.868464
Gtpbp2	6.20949e-05	-0.212383	0.323	0.341	0.871937
Wnk1	6.21743e-05	-0.0406188	0.739	0.657	0.873052
Zbtb6	6.21973e-05	-0.0404514	0.13	0.104	0.873375
Skil	6.24352e-05	-0.186584	0.438	0.467	0.876715
Sox4	6.28884e-05	0.142403	0.562	0.456	0.883078
Bbx	6.34083e-05	-0.0120224	0.528	0.436	0.890379
Fech	6.36944e-05	0.0836288	0.293	0.192	0.894397
Ywhaq	6.52037e-05	0.0231424	0.831	0.743	0.91559
Ep300	6.55321e-05	0.0209345	0.278	0.201	0.920202
Hgfac	6.583e-05	-0.151917	0.23	0.275	0.924384
Stag1	6.58916e-05	0.0453398	0.315	0.226	0.92525
Txnrd1	6.64132e-05	0.119372	0.685	0.578	0.932575
Gnb2l1	6.72607e-05	-0.145065	0.856	0.847	0.944474
Slc37a1	6.73395e-05	-0.0461038	0.274	0.223	0.945581
Ss18l1	6.75086e-05	-0.056373	0.034	0.038	0.947956
2810403A07Rik	6.77165e-05	-0.17003	0.141	0.192	0.950875
Mcf2l	6.78665e-05	-0.0474089	0.471	0.409	0.952981
1810043H04Rik	6.80931e-05	0.0811897	0.365	0.255	0.956163
Ybx3	6.81344e-05	0.0679147	0.503	0.388	0.956744
Fam163a	6.83414e-05	0.0328638	0.052	0.014	0.95965
Hipk3	6.89685e-05	0.0647901	0.34	0.237	0.968456
Srebf2	6.92566e-05	0.0340841	0.262	0.174	0.972501
Dynlt1c	6.94874e-05	-0.103333	0.086	0.153	0.975742
St3gal5	6.96447e-05	0.112685	0.355	0.246	0.977952
Enho	6.97472e-05	-0.0445216	0.692	0.639	0.97939
Map4k2	7.04061e-05	-0.0432046	0.11	0.093	0.988643
Il33	7.18753e-05	-0.0320045	0.013	0.05	1
Itgb1	7.21363e-05	0.129063	0.655	0.551	1
Il1b	7.22239e-05	-0.00937652	0.019	0.005	1
Chmp2b	7.27003e-05	0.0215482	0.22	0.153	1
Guf1	7.4425e-05	-0.119924	0.102	0.14	1
Rap1gap2	7.46958e-05	-0.00421243	0.548	0.458	1
Gapdh	7.51447e-05	-0.122037	0.903	0.887	1
Ppp2r2d	7.59517e-05	0.0881575	0.394	0.282	1
Sltm	7.59965e-05	-0.122101	0.31	0.323	1
Mpv17	7.64288e-05	0.0559456	0.293	0.199	1
Rec8	7.65114e-05	-0.039451	0.104	0.068	1
Usmg5	7.76797e-05	-0.0701906	0.677	0.616	1
Fndc3b	7.83e-05	0.0987814	0.654	0.54	1
Mthfd1	7.88986e-05	0.031668	0.18	0.108	1
Slc36a1	7.89301e-05	-0.00883135	0.271	0.214	1
Cops5	7.9109e-05	0.0302946	0.303	0.221	1
Ctsc	7.91688e-05	-0.0305051	0.011	0.045	1
Ddx17	7.9668e-05	-0.124766	0.587	0.537	1
Atp1b1	8.03451e-05	0.0925714	0.523	0.406	1
Morc1	8.04595e-05	0.0217023	0.021	0	1
Rimkla	8.04595e-05	0.0283366	0.021	0	1
Kcnb2.1	8.04595e-05	0.0260669	0.021	0	1
Cdkl1	8.04595e-05	0.0217071	0.021	0	1
Col1a1	8.04595e-05	0.0129689	0.021	0	1
E2f7	8.04595e-05	0.0265681	0.021	0	1
Ccdc159	8.04595e-05	0.0247078	0.021	0	1
Rogdi	8.05207e-05	-0.0450766	0.384	0.33	1
Rarg	8.07833e-05	-0.0821521	0.037	0.068	1
Gde1	8.09429e-05	-0.147665	0.486	0.542	1
Fbrsl1	8.22705e-05	-0.0309868	0.169	0.129	1
Csf2ra	8.2355e-05	-0.133594	0.091	0.142	1
Herc1	8.34255e-05	-0.0301808	0.462	0.375	1
Adcy9	8.34743e-05	0.11517	0.275	0.176	1
Gch1	8.40015e-05	-0.0333023	0.877	0.817	1
Ppp1r12b	8.4241e-05	-0.0943045	0.074	0.093	1
Prdm2	8.50009e-05	0.0210046	0.237	0.167	1
Cdc25a	8.5738e-05	0.0533643	0.196	0.115	1
Resp18	8.65898e-05	-0.179984	0.883	0.858	1
Scgn	8.70796e-05	0.103637	0.498	0.381	1
Cecr5	8.73939e-05	-0.0692872	0.048	0.061	1
Ldoc1l	8.75022e-05	0.015753	0.136	0.086	1
Zzef1	8.75201e-05	-0.0383083	0.248	0.196	1
2810407C02Rik	8.77571e-05	-0.0486064	0.596	0.526	1
Trim9	8.87842e-05	-0.0117165	0.052	0.029	1
Gm11789	8.89288e-05	0.0581473	0.123	0.056	1
Tmco3	8.94854e-05	0.0903482	0.281	0.183	1
Sft2d3	8.97035e-05	0.0415636	0.156	0.088	1
Bdnf	9.01603e-05	0.0712753	0.118	0.052	1
Pdxdc1	9.02315e-05	0.0614938	0.527	0.415	1
Krtcap2	9.12295e-05	0.122761	0.878	0.795	1
Gm8292	9.13608e-05	-0.0739137	0.046	0.102	1
Rps9	9.20303e-05	-0.00851326	0.947	0.885	1
Klf13	9.37072e-05	0.105719	0.308	0.205	1
Hint1	9.43801e-05	-0.0242052	0.793	0.716	1
Gm12396	9.50075e-05	0.0475216	0.057	0.014	1
Dcp1a	9.53286e-05	-0.0616291	0.065	0.072	1
Rps23	9.53864e-05	0.0747134	0.932	0.865	1
Gars	9.62977e-05	0.0873076	0.545	0.429	1
Atg16l1	9.6333e-05	-0.0394776	0.182	0.149	1
Snw1	9.68879e-05	0.102222	0.341	0.235	1
Tnnt1	9.70391e-05	-0.0702518	0.047	0.106	1
Fkbp15	9.71532e-05	-0.0281622	0.166	0.124	1
Ddx5	9.76847e-05	-0.0676511	0.93	0.876	1
Ndufc2	9.78189e-05	0.0396302	0.691	0.591	1
Rab33b	9.78361e-05	0.0907967	0.198	0.113	1
Wbp4	9.79842e-05	0.0773978	0.306	0.205	1
mmu-mir-29b-2	9.84359e-05	-0.0640542	0.117	0.106	1
Rab10	9.92318e-05	0.0539092	0.578	0.467	1
Ctnna1	9.94371e-05	0.132308	0.531	0.429	1
Fam115a	0.000102214	0.0202875	0.418	0.325	1
Gpcpd1	0.000102272	-0.160194	0.293	0.33	1
Tmem127	0.000102706	-0.0642591	0.49	0.44	1
Klhl29	0.000103416	0.0185834	0.029	0.005	1
Maz	0.000103503	-0.156565	0.319	0.4	1
6820431F20Rik	0.000104227	-0.0931102	0.055	0.102	1
Atp6v1a	0.000104428	0.115781	0.587	0.472	1
Jak1	0.000104664	0.128124	0.6	0.488	1
Clcn3	0.000105404	-0.151237	0.525	0.519	1
Sorbs2	0.000106232	-0.0481241	0.627	0.551	1
BC021614	0.000106519	0.0217226	0.02	0	1
Carns1	0.000106519	0.0231177	0.02	0	1
Gm9901	0.000106519	0.0208205	0.02	0	1
Samd13	0.000106519	0.0213681	0.02	0	1
4931440F15Rik	0.000106519	0.0215112	0.02	0	1
Pabpn1l	0.000106519	0.0211953	0.02	0	1
DUSP12	0.000106519	0.0202907	0.02	0	1
Capn8	0.000106519	0.0237831	0.02	0	1
Ak8	0.000106519	0.0174371	0.02	0	1
Npas4	0.000106519	0.0389368	0.02	0	1
Zfp759	0.000106519	0.0232891	0.02	0	1
Kcnmb4	0.000106519	0.0318586	0.02	0	1
Dnaic1	0.000106519	0.0242784	0.02	0	1
Gm4189	0.000106519	0.0199593	0.02	0	1
Pdcd6ip	0.000106652	0.0656007	0.547	0.436	1
Ugcg	0.000107401	-0.113725	0.208	0.248	1
Gm4631	0.000108797	-0.058046	0.013	0.05	1
Dnm2	0.000109035	-0.0371992	0.334	0.273	1
Gnl2	0.000109783	-0.110685	0.158	0.203	1
Zdhhc2	0.000109862	0.0721587	0.739	0.634	1
Hmgcr	0.0001105	0.106901	0.353	0.246	1
Tax1bp1	0.000110941	0.0836608	0.705	0.596	1
Pura	0.000110948	-0.0343897	0.826	0.74	1
Ncald	0.000111426	0.0770061	0.347	0.246	1
Ifi27l2a	0.000111672	-0.0074406	0.015	0.002	1
Usf1	0.00011206	-0.0760906	0.132	0.131	1
Kifap3	0.000112265	0.101565	0.241	0.149	1
Lars	0.000112894	0.0862252	0.519	0.404	1
Gls	0.000113509	-0.144573	0.408	0.418	1
Arid1a	0.000113879	0.0320835	0.492	0.391	1
Tdg	0.000113896	-0.0169188	0.035	0.02	1
Ptp4a2	0.0001148	0.0843526	0.584	0.47	1
Cdhr1	0.000115064	0.0996959	0.184	0.106	1
Mat2a	0.00011514	-0.159115	0.362	0.379	1
Naaa	0.000116001	-0.0550057	0.128	0.095	1
Ky	0.000116322	-0.0151546	0.051	0.029	1
Tusc3	0.000116403	0.0804492	0.473	0.361	1
Mtmr10	0.000117095	0.0554119	0.133	0.068	1
Cox5b	0.000117446	0.105047	0.741	0.643	1
Gcnt2	0.000117977	-0.0486939	0.344	0.287	1
Wdr6	0.000118845	0.0734923	0.386	0.282	1
Agbl4	0.000119375	-0.000989862	0.053	0.029	1
Wipi2	0.000119415	0.0400188	0.403	0.309	1
Slc4a7	0.000119733	0.108454	0.495	0.381	1
6330403K07Rik	0.000120479	0.0654127	0.545	0.431	1
Ranbp2	0.000120875	-0.0969297	0.484	0.458	1
Ifi203	0.000120948	-0.0744911	0.025	0.07	1
Cmip	0.000122108	0.032549	0.771	0.675	1
Pitpnm1	0.000123214	-0.0419807	0.111	0.099	1
Capn7	0.000123349	-0.043438	0.219	0.181	1
Pum2	0.000123494	0.049249	0.546	0.442	1
Nup160	0.000123538	-0.0561187	0.077	0.079	1
Rpl23	0.000123875	0.100352	0.97	0.928	1
Trim11	0.000123978	-0.0861601	0.066	0.093	1
Akirin1	0.000124024	0.113643	0.516	0.402	1
Cp	0.000126752	-0.0130963	0.007	0.032	1
Strbp	0.000126809	0.0114586	0.442	0.352	1
Atxn7	0.000127591	-0.159371	0.198	0.246	1
2023-09-09	0.000127981	-0.161473	0.347	0.431	1
Jmjd6	0.00013039	-0.132849	0.154	0.228	1
Slc25a11	0.000131001	-0.0994759	0.258	0.233	1
Spon2	0.000131827	0.0689552	0.097	0.038	1
B230216N24Rik	0.000131914	-0.125001	0.185	0.194	1
Nbea	0.000132673	0.0529785	0.462	0.357	1
Rusc1	0.00013371	-0.0296797	0.311	0.257	1
Aes	0.000133858	-0.0429804	0.928	0.885	1
Rnf6	0.000134203	0.0906502	0.394	0.287	1
Tnfaip1	0.000134643	0.063716	0.25	0.163	1
Hnrnpul2	0.000135255	0.0493203	0.535	0.431	1
Pbxip1	0.000135897	0.0947172	0.462	0.35	1
Pign	0.000136204	0.0350222	0.099	0.047	1
BC016423	0.000137859	-0.047068	0.269	0.233	1
Igf2r	0.000140207	0.102123	0.341	0.237	1
Ccnl1	0.000140324	-0.139313	0.339	0.354	1
Atraid	0.000140939	0.101346	0.535	0.422	1
RP23-206J9.5	0.000141046	0.0202599	0.02	0	1
Kirrel3	0.000141046	0.0229875	0.02	0	1
A230065N10Rik	0.000141046	0.021395	0.02	0	1
Ush1g	0.000141046	0.0204608	0.02	0	1
Gm12689	0.000141046	0.0217164	0.02	0	1
Gabra4	0.000141046	0.0212085	0.02	0	1
AC160757.1	0.000141336	-0.0814371	0.06	0.079	1
Setbp1	0.000142432	-0.065873	0.13	0.133	1
Pnpla3	0.000142628	0.0330544	0.058	0.018	1
Uvssa	0.000144958	-0.0390785	0.174	0.135	1
Tnc	0.000145665	0.0361146	0.029	0.002	1
Cpb1	0.000146842	-0.204268	0.269	0.248	1
Cry2	0.000147075	-0.110185	0.164	0.196	1
Ctsh	0.000147703	-0.0365536	0.021	0.061	1
Htt	0.000148101	-0.069541	0.202	0.185	1
Rev3l	0.000150373	-0.139277	0.304	0.339	1
Clk2	0.000150579	-0.0345922	0.095	0.084	1
Rhobtb1	0.000151149	-0.0330556	0.218	0.181	1
Hnrnpa2b1	0.000152694	-0.0972374	0.797	0.736	1
Chchd2	0.000152795	-0.115299	0.874	0.844	1
Rab4b	0.000154165	-0.0396931	0.017	0.056	1
Cttnbp2	0.000155274	-0.0864134	0.323	0.282	1
Klhl26	0.000155688	-0.00270772	0.079	0.047	1
Tardbp	0.00015696	-0.0953079	0.518	0.485	1
Rbms3	0.000158166	-0.0847359	0.011	0.043	1
Fxr2	0.000160086	-0.115498	0.181	0.217	1
Pknox1	0.000160884	0.0127896	0.192	0.133	1
Macf1	0.000163068	0.0112901	0.568	0.472	1
Faxc	0.000163638	0.0150882	0.05	0.018	1
Phf17	0.000163898	0.0411442	0.507	0.409	1
Tufm	0.000164357	-0.0651804	0.071	0.138	1
Blzf1	0.000164589	0.00710908	0.142	0.09	1
Tfrc	0.000165148	-0.142658	0.136	0.192	1
Nrbp1	0.000165159	0.0282173	0.241	0.165	1
Kctd8	0.000166242	-0.0312082	0.052	0.034	1
Pcp4	0.000166676	-0.144774	0.2	0.278	1
Tpd52	0.000166684	-0.0465881	0.779	0.725	1
Ensa	0.000166995	-0.0220477	0.244	0.196	1
Cast	0.000168258	-0.0178284	0.106	0.072	1
Dcaf7	0.000168274	0.0848305	0.342	0.239	1
Nufip2	0.000168426	-0.0897621	0.395	0.368	1
Zcchc11	0.000168666	-0.0946572	0.434	0.393	1
Phactr1	0.000169495	0.0459293	0.424	0.33	1
Slc2a4rg-ps	0.000171711	-0.0341576	0.016	0.016	1
Zfp207	0.000172711	-0.130633	0.426	0.427	1
Rtf1	0.000172952	0.066574	0.293	0.196	1
Asns	0.000173019	0.110885	0.645	0.535	1
Ywhah	0.000173094	0.0499538	0.769	0.67	1
Rab12	0.000173237	0.0607881	0.314	0.219	1
Jhdm1d	0.000173326	0.0424119	0.332	0.244	1
Slc16a3	0.000174078	-0.0626373	0.029	0.077	1
Cxxc5	0.000174671	0.0720459	0.555	0.445	1
Uggt1	0.000175716	0.0902531	0.572	0.46	1
Dhx36	0.000175841	0.0248614	0.322	0.242	1
Itm2c	0.000179596	0.151449	0.828	0.752	1
Eif2s2	0.00018103	0.1089	0.732	0.634	1
Rab2a	0.000181457	0.0448799	0.766	0.67	1
Higd2a	0.000181776	0.0129655	0.393	0.309	1
Cpa1	0.000182558	-0.274988	0.226	0.246	1
Larp4b	0.000183235	0.0647093	0.355	0.253	1
Srrm3	0.000183424	-0.0680762	0.149	0.142	1
Zg16	0.000183983	-0.137674	0.055	0.099	1
Ddhd1	0.000184047	-0.0436371	0.176	0.153	1
Mrpl3	0.000186071	0.0242132	0.145	0.086	1
Kcnu1	0.000186809	0.0197641	0.019	0	1
Efhc1	0.000186809	0.0245021	0.019	0	1
Gm13594	0.000186809	0.0201966	0.019	0	1
Fmo1	0.000186809	0.0166604	0.019	0	1
Ipcef1	0.000186809	0.0200278	0.019	0	1
AV039307	0.000186809	0.0230332	0.019	0	1
Atp1b2	0.000186809	0.0177996	0.019	0	1
AC118255.1	0.000186809	0.0184156	0.019	0	1
Panx2	0.000186809	0.022258	0.019	0	1
Gm15663	0.000186809	0.0214801	0.019	0	1
Kl	0.000186809	0.0237367	0.019	0	1
Peli3	0.000186809	0.0220458	0.019	0	1
Thap3	0.000189619	-0.111264	0.141	0.194	1
Sema4d	0.000190052	0.0221957	0.135	0.077	1
Rars2	0.000190533	-0.0669973	0.125	0.126	1
Dnajc1	0.000190782	0.0453968	0.518	0.415	1
Celf3	0.000192396	-0.127814	0.437	0.431	1
Ccl28	0.00019312	-0.177554	0.349	0.436	1
Atp2a3	0.000195111	-0.0128921	0.677	0.603	1
Klf6	0.000195347	0.136314	0.34	0.242	1
Eif1	0.000196611	-0.120925	0.99	0.977	1
Brd1	0.000196998	-0.0748018	0.291	0.271	1
Sbf1	0.000197056	-0.0575181	0.106	0.104	1
Itm2b	0.000200537	0.0854068	0.866	0.79	1
Ppox	0.000200729	-0.0761134	0.043	0.072	1
Esrp1	0.000201607	-0.128784	0.364	0.372	1
D10Bwg1379e	0.00020338	0.0582031	0.452	0.352	1
Galnt11	0.000204054	-0.0628892	0.14	0.133	1
Ccnt1	0.000204617	-0.0207561	0.347	0.284	1
Rpl36al	0.000207263	-0.0280874	0.887	0.837	1
Gabpb2	0.000209138	-0.124236	0.173	0.205	1
Upf2	0.000210257	0.0763369	0.241	0.151	1
Vmp1	0.000210659	-0.211975	0.617	0.58	1
Atp11a	0.000210939	-0.0600677	0.349	0.296	1
Apbb1	0.000211563	0.0881495	0.319	0.219	1
Ap2m1	0.00021454	0.0613209	0.651	0.544	1
Ankra2	0.000216078	0.024101	0.153	0.097	1
Aasdh	0.000216206	-0.0750638	0.046	0.065	1
Mphosph9	0.000216385	0.0456959	0.124	0.065	1
Shc1	0.000218219	-0.0824616	0.642	0.603	1
Eif3l	0.000218238	0.0958204	0.353	0.251	1
Commd7	0.000218634	0.0711915	0.378	0.275	1
Crebzf	0.000219338	-0.159795	0.254	0.316	1
Fam171b	0.000222115	0.0870403	0.273	0.181	1
A230050P20Rik	0.00022318	-0.127375	0.218	0.262	1
Fam160b2	0.000223291	-0.0878181	0.089	0.115	1
Disp2	0.000224575	0.0436966	0.688	0.587	1
Atl1	0.000224896	0.0248516	0.05	0.014	1
Baz2b	0.000226061	-0.027379	0.49	0.422	1
Txndc17	0.00022672	0.0991029	0.595	0.485	1
Rps3	0.000227121	-0.0970149	0.936	0.903	1
Atp5a1	0.000228085	0.0702827	0.801	0.707	1
Mlec	0.000228932	0.00631028	0.763	0.682	1
E430025E21Rik	0.000229612	0.085996	0.179	0.102	1
Gba	0.000231011	0.0419288	0.194	0.12	1
Cux2	0.000232662	0.0208501	0.081	0.038	1
Zfc3h1	0.00023307	-0.104734	0.153	0.163	1
Camk2n2	0.000238087	0.0821485	0.426	0.318	1
Rasa1	0.000238482	0.0693947	0.297	0.201	1
Prpf40a	0.000242845	-0.0109782	0.49	0.415	1
Elmod2	0.000243253	-0.0882124	0.146	0.158	1
Wdr70	0.00024419	0.0594105	0.066	0.023	1
Madd	0.000244572	-0.142499	0.559	0.555	1
Rhot2	0.00024507	-0.0358469	0.145	0.124	1
Eng	0.000245789	-0.0515927	0	0.011	1
Gm12355	0.000245789	-0.0148119	0	0.011	1
Ednrb	0.000245789	-0.022271	0	0.011	1
AC159313.1	0.000247481	0.0204189	0.018	0	1
Gm11963	0.000247481	0.0199015	0.018	0	1
Cyp2u1	0.000247481	0.0192851	0.018	0	1
Gm14097	0.000247481	0.0192833	0.018	0	1
9030612E09Rik	0.000247481	0.0186227	0.018	0	1
Lrrc36	0.000247481	0.0207395	0.018	0	1
AC147047.1	0.000247481	0.0212655	0.018	0	1
Edaradd	0.000247481	0.0185436	0.018	0	1
Nefm	0.000247481	0.030529	0.018	0	1
Ttbk1	0.000247481	0.0224227	0.018	0	1
Sfxn4	0.000247481	0.0213404	0.018	0	1
Cnbd2	0.000247481	0.0223488	0.018	0	1
Krt1	0.000247481	0.0209548	0.018	0	1
Gm10069	0.000247481	0.0200469	0.018	0	1
1500016L03Rik	0.000247481	0.0215045	0.018	0	1
Vsig8	0.000247481	0.0188799	0.018	0	1
4930451G09Rik	0.000247481	0.0206563	0.018	0	1
Pnoc	0.000247481	0.0272753	0.018	0	1
Kcnab3	0.000247481	0.0179035	0.018	0	1
AC115928.1	0.000247481	0.0234058	0.018	0	1
Masp2	0.000247481	0.0259857	0.018	0	1
Dynlt1-ps1	0.000247481	0.0186533	0.018	0	1
Ccdc85a	0.000247481	0.0231149	0.018	0	1
B2m	0.000249248	-0.15271	0.599	0.704	1
Trib1	0.000249848	-0.00776948	0.324	0.244	1
Cnnm1	0.000249895	0.00148352	0.05	0.027	1
Gm6444	0.000252159	0.0399497	0.652	0.553	1
Nceh1	0.000253922	0.0771714	0.386	0.287	1
Slc25a46	0.000256373	0.0223359	0.273	0.199	1
Nol7	0.000256505	0.126049	0.47	0.379	1
Inpp4a	0.000257165	-0.0938335	0.206	0.203	1
Cplx2	0.000258837	0.10208	0.615	0.506	1
Gbp7	0.000259628	-0.114451	0.139	0.151	1
Socs7	0.000263214	-0.0795084	0.164	0.156	1
Ifi202b	0.000264552	-0.0611473	0.029	0.074	1
Galnt1	0.000264781	0.0457907	0.383	0.289	1
Yipf5	0.00026554	0.0876545	0.43	0.323	1
Ginm1	0.000266327	0.0459863	0.35	0.26	1
mt-Nd4l	0.00026736	0.0337554	0.121	0.068	1
2210018M11Rik	0.000268604	0.0129509	0.092	0.052	1
2810004N23Rik	0.000268857	0.0873576	0.207	0.124	1
Gt(ROSA)26Sor	0.000269751	-0.0947197	0.114	0.147	1
Rbbp4	0.000270048	-0.101247	0.459	0.436	1
9330159N05Rik	0.000270119	0.0158561	0.029	0.007	1
Ppm1e	0.000270596	0.0413615	0.059	0.018	1
Tada2b	0.000272009	0.0560112	0.131	0.068	1
Lsmd1	0.000272318	0.102725	0.402	0.298	1
Creb3l2	0.00027315	0.087801	0.505	0.397	1
Atf5	0.000273424	-0.106004	0.66	0.625	1
Prdx1	0.000273617	-0.0119185	0.883	0.815	1
Hace1	0.000274177	-0.0215238	0.123	0.088	1
Rps14	0.000274475	-0.0379565	0.97	0.928	1
Ptma	0.000277177	-0.132475	0.947	0.93	1
Pnmal1	0.000280466	0.00370396	0.33	0.262	1
Taok1	0.000281532	-0.0205474	0.46	0.391	1
Trmt1	0.00028208	-0.0926821	0.133	0.142	1
mt-Nd6	0.000282856	-0.180469	0.128	0.153	1
Ankrd49	0.000282896	-0.0658116	0.058	0.063	1
Crebbp	0.000283035	0.0870825	0.26	0.169	1
Ankrd16	0.000285518	-0.116906	0.065	0.102	1
Irf1	0.000286476	-0.00988126	0.248	0.19	1
Zcchc9	0.000288055	0.0537697	0.29	0.201	1
Ddt	0.000288516	-0.120321	0.213	0.296	1
Anxa10	0.00029191	-0.104059	0.087	0.156	1
Jmy	0.000294302	0.0437087	0.194	0.122	1
Tmsb10	0.000296329	-0.122857	0.637	0.562	1
Anp32e	0.000296624	0.0790941	0.355	0.255	1
H3f3a	0.000299357	-0.040665	0.898	0.835	1
Emc10	0.000299469	-0.0332568	0.67	0.605	1
Wipi1	0.000299705	0.110402	0.598	0.49	1
Apba1	0.0003012	0.0452045	0.107	0.05	1
Ece1	0.00030182	0.00579786	0.632	0.542	1
Trabd	0.00030513	-0.165469	0.546	0.567	1
Ahi1	0.000305579	0.059585	0.337	0.242	1
Basp1	0.000306079	-0.187587	0.09	0.133	1
Adk	0.000307009	0.0354892	0.204	0.133	1
Bag3	0.000307188	0.00699332	0.269	0.201	1
Mapk14	0.000308825	0.00142807	0.636	0.546	1
Pgls	0.000310014	-0.065292	0.621	0.582	1
Steap1	0.000310229	0.0220227	0.114	0.063	1
Fam46a	0.00031066	0.0817602	0.791	0.698	1
Sar1a	0.000311791	0.0708437	0.671	0.567	1
1700023F06Rik	0.00031196	0.10528	0.416	0.312	1
Atp6v0c	0.000313669	0.0165299	0.038	0.011	1
Plekha6	0.000313789	-0.119506	0.4	0.377	1
D17Wsu104e	0.000314162	-0.102628	0.546	0.553	1
Hopx	0.000316329	0.124289	0.43	0.33	1
Apba3	0.00031682	-0.0928424	0.053	0.09	1
Prpf40b	0.000320902	-0.0569902	0.078	0.079	1
Nedd4	0.000323361	0.0902963	0.722	0.621	1
Golga2	0.000324515	-0.00554309	0.208	0.156	1
Zfp369	0.00032476	-0.0159015	0.042	0.027	1
Etl4	0.000325926	-0.0802374	0.182	0.172	1
Spata2l	0.000327952	0.0204623	0.018	0	1
Tex15	0.000327952	0.0219518	0.018	0	1
Akap6	0.000327952	0.0269938	0.018	0	1
Ppp1r3d	0.000327952	0.0212425	0.018	0	1
Nek5	0.000327952	0.0193122	0.018	0	1
Sync	0.000327952	0.0231406	0.018	0	1
Lmx1b	0.000327952	0.0210154	0.018	0	1
Rnf112	0.000327952	0.0172108	0.018	0	1
Acot4	0.000327952	0.0158643	0.018	0	1
Hist2h2be	0.000327952	0.0178338	0.018	0	1
Gm12908	0.000327952	0.0186756	0.018	0	1
Phactr3	0.000327952	0.0161056	0.018	0	1
Phyhip	0.000327952	0.020678	0.018	0	1
Lrrc29	0.000327952	0.0170099	0.018	0	1
Fam5b	0.000327952	0.0202931	0.018	0	1
Dpf3	0.000327952	0.0169903	0.018	0	1
Col4a1	0.000328332	-0.0199125	0.048	0.02	1
Tanc2	0.000329447	0.0630164	0.22	0.142	1
Dusp23	0.00033011	0.0820945	0.138	0.077	1
Lphn1	0.000330542	-0.016367	0.314	0.248	1
Prkce	0.000331253	0.0191234	0.262	0.185	1
Zranb2	0.00033205	-0.0939855	0.459	0.429	1
Cxcl16	0.000334426	-0.0286859	0.042	0.088	1
Gm21092	0.000335573	0.00921354	0.099	0.061	1
Atg4c	0.000336846	-0.0035859	0.076	0.047	1
Phf20l1	0.000337599	0.0914594	0.377	0.275	1
Mfsd1	0.000340246	0.0994948	0.229	0.149	1
D230025D16Rik	0.00034065	0.0535514	0.13	0.068	1
Smad1	0.000340981	0.0769038	0.396	0.293	1
RP24-64D24.4	0.000343492	-0.10072	0.052	0.097	1
Pkdcc	0.000343889	-0.165912	0.489	0.506	1
AI314180	0.000344184	-0.0411307	0.383	0.33	1
Slc6a19	0.000345036	0.0454911	0.047	0.014	1
Safb	0.000348747	-0.138164	0.372	0.391	1
Srsf11	0.000348905	-0.13165	0.587	0.562	1
5033430I15Rik	0.000349232	-0.0808538	0.035	0.059	1
Snx17	0.000352538	0.109066	0.477	0.372	1
Gtf2h4	0.000353046	-0.0137408	0.048	0.029	1
Serp1	0.000356263	-0.038043	0.832	0.777	1
Hsbp1l1	0.000359452	0.071546	0.129	0.065	1
Fh1	0.000359586	-0.123187	0.236	0.291	1
Gsto1	0.000359869	0.0653593	0.237	0.151	1
Prox1	0.000361232	0.0764238	0.247	0.16	1
Senp6	0.000361685	0.0400619	0.587	0.485	1
Cbfa2t3	0.000361862	0.0816203	0.435	0.332	1
Tnrc6b	0.000362591	0.0429277	0.409	0.321	1
Zfp652	0.000367055	-0.133327	0.237	0.282	1
Gm4963	0.000367135	0.0356029	0.04	0.007	1
Rgs16	0.000368061	0.046732	0.239	0.163	1
Ube2r2	0.000374654	0.0613926	0.505	0.404	1
Ttc1	0.000376024	0.0941692	0.229	0.149	1
Dhx8	0.000377413	0.0448169	0.131	0.07	1
Wtip	0.000377674	-0.0337014	0.011	0.041	1
Dnajc3	0.000381053	0.0715741	0.833	0.747	1
Bnip3	0.000382818	-0.141795	0.513	0.549	1
Atp5j	0.0003844	0.0881622	0.797	0.707	1
Fip1l1	0.000386487	-0.0461635	0.395	0.336	1
Nars	0.000386904	0.104902	0.618	0.512	1
Eci2	0.000389364	0.0976055	0.35	0.255	1
Cttn	0.000390556	0.0835171	0.323	0.228	1
Ahr	0.000391335	-0.0623585	0.029	0.063	1
Sec11c	0.000392596	0.0621623	0.882	0.806	1
Nat10	0.000393253	-0.0864557	0.085	0.117	1
Extl3	0.00040001	-0.0190829	0.16	0.126	1
Mdc1	0.000401444	-0.0307174	0.103	0.086	1
Dbpht2	0.000402663	-0.00780181	0.231	0.178	1
Gm20536	0.000403212	-0.00572031	0.015	0.005	1
Krit1	0.000405949	-0.00105829	0.145	0.097	1
Vps13c	0.000407072	0.0437574	0.232	0.16	1
Irgq	0.000408303	0.0746327	0.261	0.172	1
Sec31a	0.000409559	-0.0361518	0.632	0.562	1
Rnf44	0.000411185	-0.0397292	0.205	0.178	1
Fam135a	0.000411198	-0.130862	0.414	0.429	1
Trim28	0.000412813	0.0120097	0.372	0.293	1
Tet2	0.000412841	-0.101487	0.1	0.16	1
Pcm1	0.000412992	0.0657889	0.499	0.395	1
Ppp4r1	0.000414909	-0.0180241	0.121	0.093	1
Dos	0.000415059	-0.0960277	0.237	0.228	1
Mga	0.000416075	-0.122017	0.388	0.37	1
Gm12840	0.000416743	-0.0228151	0.005	0.029	1
Tpm3	0.000417306	-0.125836	0.207	0.291	1
Mrpl39	0.000418165	-0.0359481	0.147	0.133	1
Klhdc10	0.000420308	-0.0250171	0.277	0.233	1
Phf21a	0.00042277	-0.130465	0.273	0.302	1
Ralgds	0.000424492	-0.100023	0.224	0.235	1
Ttll4	0.000425082	-0.0806957	0.042	0.052	1
C2cd5	0.000427868	-0.0813955	0.097	0.111	1
Gadd45a	0.000432602	-0.0922034	0.183	0.271	1
Gm10126	0.000434726	0.0192158	0.017	0	1
4930597O21Rik	0.000434726	0.0212768	0.017	0	1
Rell2	0.000434726	0.0204357	0.017	0	1
Slmo1	0.000434726	0.0173219	0.017	0	1
E2f2	0.000434726	0.0201272	0.017	0	1
Cdhr2	0.000434726	0.0259479	0.017	0	1
Wdr96	0.000434726	0.0156522	0.017	0	1
AC124475.1	0.000434726	0.0154811	0.017	0	1
Asic2	0.000434726	0.0199077	0.017	0	1
Gm10244	0.000434726	0.0154144	0.017	0	1
Muc13	0.000434726	0.0244206	0.017	0	1
Gm10643	0.000434726	0.021282	0.017	0	1
A530054K11Rik	0.00043559	-0.116398	0.098	0.138	1
Zfp142	0.000441053	-0.0674129	0.111	0.113	1
Lamp1	0.000442009	0.120063	0.799	0.72	1
Slc40a1	0.000442415	0.0927563	0.381	0.28	1
Isca1	0.000443333	-0.0654133	0.064	0.124	1
Appbp2	0.000444503	0.0655199	0.366	0.271	1
Zfr2	0.000444846	0.000524757	0.072	0.043	1
Ncor1	0.000445546	0.0555443	0.707	0.607	1
Dnahc9	0.000446986	0.00515406	0.02	0.005	1
Creg2	0.000448439	0.000435022	0.045	0.023	1
Prss1	0.000448548	-0.153468	0.156	0.176	1
Nae1	0.000451037	-0.0753178	0.221	0.205	1
Usp33	0.000451443	0.0407871	0.323	0.239	1
Slc39a4	0.000451492	-0.0192747	0.005	0.029	1
Nr1h2	0.000451752	-0.11496	0.175	0.219	1
Emb	0.000451917	0.0621785	0.602	0.503	1
Slc30a7	0.000452691	-0.0660022	0.214	0.208	1
Trpm7	0.000453601	-0.118629	0.196	0.21	1
Ptprt	0.000453888	0.0265544	0.312	0.235	1
Nup93	0.000455399	-0.0247695	0.272	0.223	1
Impact	0.000455705	-0.0673164	0.303	0.264	1
Fpgs	0.000456825	-0.0192799	0.083	0.061	1
Ube2w	0.000456826	-0.018255	0.374	0.296	1
AC149052.1	0.000458472	0.0237272	0.037	0.009	1
Efcab1	0.000460672	0.104783	0.363	0.264	1
Adprh	0.000463564	0.121065	0.396	0.3	1
Gadd45g	0.0004639	-0.114289	0.666	0.616	1
Zfp458	0.000464099	-0.0766683	0.029	0.047	1
Nrxn1	0.000465261	-0.0671794	0.368	0.339	1
Pnn	0.000470314	-0.109896	0.38	0.37	1
Marcksl1	0.00047061	-0.0912173	0.036	0.084	1
Rnf103	0.00047266	-0.00475288	0.235	0.181	1
Reep3	0.000476714	0.0788704	0.317	0.223	1
Dpagt1	0.000477894	0.0752014	0.219	0.138	1
Hnrnpa1	0.000479966	0.115976	0.407	0.357	1
Atp6v1g1	0.000480125	-0.0589875	0.807	0.758	1
Tmem176b	0.000481577	0.0397594	0.846	0.767	1
Sp1	0.000482856	-0.0487384	0.265	0.233	1
Arhgef11	0.000483177	0.0158954	0.119	0.07	1
Atp5g3	0.000487071	0.0666692	0.719	0.621	1
Fam65a	0.000487415	-0.00282779	0.12	0.081	1
Tmem176a	0.000487768	0.124682	0.711	0.616	1
Ppp1cb	0.000489631	0.0648201	0.725	0.63	1
Rabac1	0.000490115	0.00958141	0.866	0.797	1
BC026590	0.000490532	0.0304951	0.106	0.059	1
Abcc1	0.000491362	-0.0126771	0.091	0.063	1
Prrc1	0.000491621	0.00766225	0.321	0.255	1
Aida	0.000494902	0.0901193	0.186	0.111	1
Lman1	0.000494997	0.00376495	0.814	0.743	1
Sort1	0.000501716	0.0891246	0.186	0.111	1
Gm15453	0.000504859	-0.142241	0.633	0.668	1
Zwint	0.000505052	-0.0279462	0.614	0.533	1
Tceb1	0.00050509	-0.130543	0.404	0.479	1
Gpatch8	0.000505608	-0.0464239	0.294	0.248	1
Pygo2	0.000506862	-0.065365	0.091	0.09	1
Pvrl3	0.000507405	-0.0306082	0.512	0.454	1
Pcbp1	0.000508103	0.0975573	0.705	0.614	1
Swt1	0.000508547	-0.0881966	0.188	0.185	1
Atp6v0a2	0.000508986	0.00146885	0.121	0.074	1
Fdft1	0.000512211	0.0893699	0.333	0.239	1
Ppp1r10	0.000512267	-0.0189719	0.469	0.402	1
Plekha1	0.000513639	-0.0337384	0.454	0.388	1
Hepacam2	0.000513818	0.0866684	0.634	0.53	1
Myadm	0.000517329	-0.0513972	0.19	0.167	1
Tssc4	0.000522851	-0.1078	0.345	0.393	1
Cgrrf1	0.000528252	0.0575942	0.395	0.3	1
Plxna2	0.000528535	0.011954	0.282	0.21	1
Asxl2	0.000528595	-0.0740096	0.329	0.307	1
B4galt3	0.000528845	0.0443448	0.317	0.23	1
Gart	0.000528878	-0.0328711	0.117	0.093	1
Whsc1l1	0.000530238	-0.126192	0.497	0.501	1
Dpp9	0.000533184	0.0683702	0.449	0.348	1
Stk38	0.000534411	-0.0898088	0.256	0.253	1
Hirip3	0.000537715	-0.0868152	0.086	0.113	1
Ankrd17	0.000537849	0.0539452	0.377	0.28	1
Sorcs2	0.000539701	0.0731806	0.117	0.061	1
Smad7	0.000542728	-0.114907	0.156	0.212	1
Mob4	0.000545199	0.1099	0.457	0.354	1
Cyb561	0.000546505	0.0518159	0.496	0.397	1
Clptm1l	0.000547212	-0.0286566	0.604	0.542	1
Slc25a27	0.000548603	0.000147326	0.029	0.014	1
Brd4	0.000548953	0.0631788	0.477	0.375	1
Ergic2	0.000549692	-0.0449128	0.501	0.442	1
Brd3	0.000551192	0.0552626	0.401	0.307	1
Stat3	0.000553812	0.0589597	0.778	0.688	1
Pacsin1	0.000556901	0.0094505	0.188	0.124	1
Arl4c	0.000557222	-0.100007	0.04	0.081	1
Zfr	0.000561932	0.0659682	0.497	0.395	1
Dtnb	0.000566346	-0.114443	0.197	0.228	1
Zfp174	0.000572119	0.0431238	0.055	0.016	1
Cela2a	0.000576056	-0.123589	0.202	0.176	1
Tmem57	0.000576374	-0.0606898	0.393	0.352	1
Vsig10l	0.000576465	0.0161109	0.016	0	1
Cdk5r1	0.000576465	0.0140759	0.016	0	1
Dlk1	0.000576465	0.0259668	0.016	0	1
Mppe1	0.000576465	0.015709	0.016	0	1
Gm5805	0.000576465	0.0148472	0.016	0	1
5330430P22Rik	0.000576465	0.0199407	0.016	0	1
Reck	0.000576465	0.0180316	0.016	0	1
Ccdc40	0.000576465	0.0165956	0.016	0	1
Zfp418	0.000576465	0.0178198	0.016	0	1
Apof	0.000576465	0.0180189	0.016	0	1
C1ql3	0.000576465	0.0217497	0.016	0	1
Carf	0.000576465	0.0198952	0.016	0	1
D630036H23Rik	0.000576465	0.0161	0.016	0	1
A130066N16Rik	0.000576465	0.0170364	0.016	0	1
Fam102a	0.000577259	0.102489	0.271	0.183	1
B230219D22Rik	0.000578966	0.0421572	0.43	0.339	1
Stx5a	0.000578977	-0.140638	0.361	0.386	1
Copb1	0.000579013	0.0382441	0.668	0.578	1
Sh3bgr	0.000580481	0.0368	0.042	0.009	1
Rhou	0.000584804	-0.0276312	0.325	0.266	1
Sars	0.000591125	0.0772973	0.802	0.713	1
Copb2	0.000591694	0.110985	0.659	0.562	1
RP24-510G5.4	0.000592979	0.0021293	0.142	0.097	1
Ercc4	0.000593179	-0.0148252	0.068	0.05	1
Rpl27	0.000593965	0.130752	0.842	0.763	1
Arfgef1	0.000597848	-0.0314046	0.581	0.521	1
Ppp2r2a	0.000599922	0.107118	0.248	0.169	1
Rapgef4	0.000602123	0.0266429	0.352	0.266	1
Lst1	0.00060326	0.0491589	0.069	0.025	1
Pkn2	0.000613409	0.0187445	0.429	0.345	1
Erlin2	0.000613503	0.0618061	0.2	0.124	1
Hspa1b	0.000613881	-0.0649849	0.276	0.201	1
Slc37a3	0.000618372	0.0520863	0.194	0.122	1
Tlk1	0.000619107	0.00594808	0.4	0.321	1
Kdm3a	0.000619243	-0.0935363	0.106	0.133	1
Nuak2	0.000620112	-0.011684	0.068	0.045	1
Rmnd5a	0.000621568	0.0806121	0.245	0.16	1
Arid1b	0.000621586	-0.00384232	0.24	0.185	1
Gdi2	0.000622108	0.0599345	0.691	0.594	1
Slc41a2	0.00062317	0.0129105	0.045	0.018	1
Atm	0.000625643	0.0376724	0.156	0.097	1
Atg2a	0.000641259	-0.0443734	0.087	0.088	1
Ceacam1	0.000643589	-0.123554	0.174	0.205	1
Ilk	0.000647289	0.0762735	0.238	0.156	1
Reg2	0.000648148	-0.109139	0.003	0.023	1
Nkx6-1	0.000648883	0.0398357	0.546	0.449	1
Cand1	0.000649324	0.0674605	0.377	0.282	1
Ptpn2	0.00065078	-0.0329899	0.214	0.174	1
Tff2	0.000653592	-0.0413965	0.017	0.052	1
Gm15198	0.000658579	-0.0016729	0.022	0.007	1
Cul9	0.000661091	-0.0890605	0.114	0.131	1
Arid3b	0.000662589	-0.0074132	0.049	0.027	1
Mycbp2	0.000666924	-0.0412171	0.599	0.526	1
Inha	0.000671028	-0.119023	0.149	0.19	1
Phf20	0.000673357	0.0645205	0.277	0.192	1
Pisd	0.000674537	-0.0879401	0.26	0.246	1
Oaz1	0.000676665	-0.0868763	0.857	0.842	1
Zufsp	0.000677363	-0.0691957	0.053	0.068	1
Lrp11	0.00067963	0.0771272	0.569	0.467	1
Dync1li2	0.000685885	0.0180256	0.231	0.172	1
Abhd17c	0.000686157	0.0626146	0.256	0.174	1
Epb4.1l4b	0.00069001	0.114818	0.504	0.404	1
Fetub	0.000692644	0.0477922	0.046	0.011	1
Slc18a1	0.000692827	0.0351013	0.045	0.011	1
Hs6st1	0.000694519	-0.104549	0.278	0.316	1
Arnt2	0.000695403	0.0120003	0.063	0.029	1
C2cd4c	0.000696548	0.0269562	0.086	0.043	1
Kif16b	0.0006984	0.0756422	0.13	0.068	1
Zc3h7a	0.000698579	-0.172068	0.362	0.391	1
Cbx3	0.000701459	0.0210808	0.101	0.059	1
Pkp4	0.000702719	0.0953565	0.3	0.21	1
Afg3l2	0.0007031	-0.00100114	0.168	0.122	1
Cep76	0.000706344	0.0207759	0.065	0.029	1
Arap1	0.000706527	-0.091599	0.091	0.151	1
Rps4y2	0.000707332	-0.107015	0.229	0.271	1
Cdkl2	0.000708929	0.05261	0.178	0.113	1
2010107G23Rik	0.000712392	0.0491784	0.171	0.104	1
Mnt	0.000714001	-0.0820989	0.132	0.126	1
Ndst1	0.00072065	0.0589443	0.179	0.108	1
Wdfy3	0.000721111	0.0136756	0.215	0.156	1
Lyst	0.000723342	-0.0356551	0.104	0.084	1
St5	0.00072378	-0.0904969	0.143	0.221	1
Timm13	0.00072622	0.0534195	0.702	0.609	1
Itfg1	0.000731241	7.76519e-05	0.427	0.361	1
Igfbp5	0.000731902	0.0185956	0.027	0.002	1
Tenm3	0.000732501	0.0266543	0.114	0.065	1
Atp5c1	0.000734103	-0.00663941	0.767	0.698	1
Ssbp1	0.000736363	-0.107216	0.274	0.282	1
Rsad1	0.000738936	0.0310778	0.031	0.005	1
Tmem161b	0.000740369	-0.0816818	0.087	0.099	1
Shfm1	0.00074053	0.119596	0.79	0.722	1
Trappc8	0.000741114	-0.0186924	0.108	0.09	1
Map1b	0.000743958	0.0213383	0.89	0.819	1
Igfbp4	0.000745389	0.0757438	0.089	0.041	1
Fam213a	0.000745505	0.0399988	0.201	0.129	1
H2afj	0.000748634	0.0883101	0.884	0.813	1
Smc6	0.000751971	0.101154	0.403	0.305	1
Ccdc162	0.000756269	-0.0036715	0.067	0.045	1
Dgkg	0.000759763	-0.0650452	0.125	0.113	1
Rin2	0.000760264	-0.0527726	0.021	0.045	1
Gbf1	0.000760779	0.034079	0.401	0.316	1
Gcsh	0.000763275	0.0464102	0.171	0.104	1
Snx24	0.000763743	0.0673616	0.156	0.088	1
Tmem51as1	0.000764719	0.0117503	0.016	0	1
1500002C15Rik	0.000764719	0.0143709	0.016	0	1
Gm10699	0.000764719	0.0180578	0.016	0	1
Gm5093	0.000764719	0.0187192	0.016	0	1
Fam189a1	0.000764719	0.01834	0.016	0	1
Lin7b	0.000764719	0.0181469	0.016	0	1
Slco1a5	0.000764719	0.0180202	0.016	0	1
Apod	0.000764719	0.0184019	0.016	0	1
Gm10125	0.000764719	0.0157892	0.016	0	1
Lin28a	0.000764719	0.0189724	0.016	0	1
Dync1i1	0.000764719	0.0144129	0.016	0	1
Hamp2	0.000764719	0.046764	0.016	0	1
Gm14306	0.000764719	0.0176006	0.016	0	1
Ccdc170	0.000764719	0.0192286	0.016	0	1
Adam4	0.000764719	0.0173179	0.016	0	1
Srgap3	0.000764719	0.0198144	0.016	0	1
Gm13835	0.000764719	0.0163255	0.016	0	1
Nespas	0.000764719	0.0176391	0.016	0	1
Ascc1	0.000764838	0.10355	0.3	0.212	1
Atp5f1	0.000770098	0.0556143	0.76	0.668	1
Dgkd	0.000772196	-0.00259705	0.186	0.135	1
Trp53cor1	0.00077563	0.0396705	0.04	0.009	1
H13	0.000783607	-0.0206237	0.752	0.684	1
Ckap4	0.000785198	0.0712702	0.315	0.226	1
Pde4d	0.0007853	-0.111244	0.125	0.167	1
Ythdf1	0.000793061	0.00296999	0.295	0.23	1
Spen	0.000796524	0.0300079	0.313	0.233	1
Usp34	0.000796615	0.0299477	0.578	0.479	1
2023-09-15	0.000796786	-0.032644	0.709	0.666	1
Gnl3	0.000797228	-0.0439272	0.225	0.187	1
Nme2	0.000799791	0.10235	0.289	0.205	1
Sgpp2	0.000801248	-0.0113336	0.073	0.05	1
Map6	0.000806528	0.0131647	0.19	0.133	1
Pfn2	0.000811664	-0.00249964	0.159	0.111	1
Polr2k	0.000812483	0.0756975	0.501	0.4	1
Adrm1	0.000813357	-0.0337402	0.331	0.284	1
Lrrc8d	0.000815555	-0.0382758	0.32	0.284	1
E130309D14Rik	0.000816657	0.0162701	0.061	0.027	1
Ddx1	0.000817274	0.075486	0.325	0.233	1
Atp5d	0.000817595	-0.0594256	0.779	0.736	1
Qser1	0.000821475	-0.0823651	0.158	0.167	1
Prss22	0.000825369	-0.0320679	0.012	0.043	1
Nova1	0.000825664	0.0151893	0.058	0.027	1
Pag1	0.000826416	-0.109098	0.23	0.237	1
Scml4	0.000826514	-0.0521599	0.044	0.043	1
Rbm26	0.000827261	-0.131315	0.347	0.339	1
Rtn4	0.000829475	0.0915313	0.833	0.752	1
Cd59a	0.000830045	0.0959171	0.297	0.212	1
Smc5	0.000832696	-0.0725159	0.143	0.14	1
Fzd3	0.000845231	0.0781574	0.17	0.099	1
Anxa5	0.000853847	0.0880259	0.812	0.754	1
Prkar2b	0.00085386	-0.0694255	0.178	0.149	1
Naa40	0.000859321	-0.0050182	0.082	0.054	1
AC136746.1	0.000861112	0.0181428	0.035	0.009	1
Rpn1	0.000861335	0.0841965	0.819	0.736	1
Pik3r3	0.000863899	0.060615	0.212	0.138	1
Acot7	0.000864272	-0.0659359	0.005	0.027	1
2900026A02Rik	0.000865165	0.0515975	0.363	0.273	1
Pxk	0.000870804	-0.0737552	0.282	0.275	1
Jrk	0.000874814	0.0187679	0.034	0.009	1
Shc2	0.000879219	-0.0807327	0.106	0.108	1
Fam122a	0.000880135	0.0377079	0.375	0.289	1
Rhob	0.000880806	0.103465	0.33	0.239	1
Pcmtd2	0.000881356	-0.0543186	0.262	0.228	1
Areg	0.000881392	-0.0295357	0.017	0.05	1
AC123687.1	0.000884441	-0.132338	0.141	0.174	1
Zkscan3	0.000889446	-0.0823014	0.269	0.253	1
Got2	0.000889966	0.104308	0.356	0.262	1
Sbno1	0.000890875	-0.0581564	0.376	0.339	1
Rnf150	0.000893411	0.0116959	0.298	0.226	1
Zfp384	0.000895626	-0.079169	0.069	0.088	1
Slc43a2	0.000896852	-0.0321775	0.448	0.393	1
Akap9	0.000896957	0.0224733	0.548	0.456	1
Vcpip1	0.000902033	-0.0791222	0.209	0.217	1
Ctr9	0.000902169	0.0783503	0.258	0.174	1
4933439C10Rik	0.000904852	-0.0815163	0.025	0.061	1
Ddost	0.000911435	-0.0404725	0.859	0.806	1
Cct8	0.000912149	0.0989838	0.561	0.46	1
Snapc3	0.000915308	-0.0444067	0.122	0.102	1
Rfx6	0.000921473	0.0206373	0.368	0.282	1
Gm10557	0.000922148	-0.0470526	0.015	0.047	1
Mapk3	0.000927866	-0.0369681	0.52	0.465	1
Dnmt3a	0.000929216	-0.0617907	0.463	0.413	1
Pprc1	0.000937234	-0.0719801	0.119	0.129	1
Fasn	0.000938084	0.00481605	0.186	0.14	1
Senp5	0.000938854	0.00920615	0.123	0.086	1
Srp72	0.000942343	0.120085	0.631	0.535	1
Litaf	0.00094297	0.114606	0.391	0.307	1
Slc25a36	0.00094587	-0.12739	0.257	0.275	1
Negr1	0.000946788	0.0363778	0.166	0.108	1
Trmt10a	0.000947019	0.0490845	0.138	0.079	1
Ndufs7	0.00094715	-0.0916678	0.505	0.512	1
Pde1c	0.000950277	-0.0789929	0.191	0.187	1
Atp6v1f	0.000950322	-0.076748	0.752	0.722	1
Rimbp2	0.00095164	0.0134642	0.052	0.025	1
4932438A13Rik	0.00095295	-0.0976023	0.308	0.309	1
Smim4	0.000959371	0.0850266	0.265	0.181	1
Mitd1	0.000965641	0.0510373	0.136	0.074	1
Myof	0.000965906	-0.0551406	0.016	0.045	1
Dct	0.000967244	0.0504624	0.075	0.029	1
Flcn	0.000968884	0.00837535	0.141	0.093	1
Soga2	0.000977759	0.0425345	0.222	0.151	1
Snrnp70	0.000979938	-0.112611	0.512	0.503	1
Psmd1	0.000983177	0.113758	0.405	0.312	1
Car2	0.000985812	-0.00727613	0.018	0.043	1
3222401L13Rik	0.000987949	-0.10716	0.081	0.117	1
Zfp319	0.000988183	-0.00549467	0.036	0.016	1
Ccdc112	0.000990627	0.0621539	0.146	0.081	1
Cuedc1	0.000996502	-0.0576171	0.265	0.246	1
Camk2g	0.00100603	-0.0317903	0.061	0.038	1
Ap3s2	0.00100657	-0.0142331	0.214	0.174	1
Hmgn3	0.00100928	0.0411209	0.577	0.483	1
Vezf1	0.00101423	0.039822	0.399	0.309	1
Dlg2	0.00101489	0.0201776	0.015	0	1
4732414G09Rik	0.00101489	0.017166	0.015	0	1
Slc8a2	0.00101489	0.0208121	0.015	0	1
Samd15	0.00101489	0.0202792	0.015	0	1
Vash1	0.00101489	0.0167721	0.015	0	1
A130057D12Rik	0.00101489	0.0132855	0.015	0	1
Rasgef1a	0.00101489	0.019388	0.015	0	1
Gm19345	0.00101489	0.0226573	0.015	0	1
Mzf1	0.00101489	0.0150431	0.015	0	1
1700024N20Rik	0.00101489	0.0135568	0.015	0	1
Gbp5	0.00101489	0.0180528	0.015	0	1
Spock1	0.00101489	0.0188694	0.015	0	1
Cdh11	0.00101489	0.0253066	0.015	0	1
Nphp4	0.00101489	0.0185006	0.015	0	1
Ak5	0.00101489	0.0146586	0.015	0	1
Tgs1	0.00101593	0.026762	0.148	0.097	1
4930550C14Rik	0.00101663	-0.00188794	0.029	0.011	1
Enpp4	0.00102762	0.0324508	0.244	0.174	1
Atxn1	0.00103144	-0.0824781	0.179	0.172	1
Hnrnpab	0.00103481	0.0875162	0.671	0.576	1
Fam84a	0.00104695	0.0675332	0.146	0.081	1
Gp2	0.00104745	-0.0713285	0.026	0.063	1
Dhx32	0.00104868	0.0730249	0.337	0.246	1
Surf2	0.00104929	-0.104266	0.127	0.163	1
Atp9a	0.00106114	-0.075098	0.54	0.526	1
Ttc39c	0.00106164	-0.026331	0.05	0.038	1
Tspan3	0.00106389	0.0848066	0.57	0.47	1
4632415L05Rik	0.0010648	0.0351007	0.055	0.018	1
Rps24	0.00106678	0.0259895	0.978	0.941	1
Yme1l1	0.00106911	-0.0572852	0.467	0.424	1
Nin	0.00107533	0.0651547	0.116	0.059	1
Crlf1	0.0010789	-0.0190147	0.027	0.063	1
Cog3	0.00108245	-0.0513144	0.13	0.115	1
Larp4	0.00108446	-0.0393348	0.422	0.37	1
2610524H06Rik	0.00108543	0.0413036	0.413	0.327	1
Atp2b1	0.00109346	-0.0318493	0.629	0.555	1
Arhgap32	0.00109595	0.0759467	0.174	0.104	1
Pax6os1	0.00110065	0.0360947	0.053	0.016	1
Sel1l3	0.00110093	0.0279779	0.231	0.165	1
Senp7	0.00110579	0.0581976	0.158	0.095	1
Cntnap2	0.00110847	0.0153683	0.033	0.009	1
Mll1	0.001112	-0.103001	0.496	0.476	1
Cltb	0.00111553	0.0345491	0.67	0.585	1
Tmem215	0.00111761	-0.0473496	0.321	0.298	1
Ank3	0.00112072	-0.0485246	0.289	0.244	1
Gm15234	0.00112373	0.0170001	0.021	0.002	1
Prss41	0.00112636	0.0245812	0.038	0.009	1
Lrrfip2	0.00112695	0.0357445	0.248	0.181	1
Oacyl	0.00113273	0.0192629	0.035	0.009	1
Setdb1	0.00113293	-0.108593	0.085	0.113	1
Eid1	0.00113441	0.0964868	0.573	0.476	1
Trappc6b	0.00113755	0.0430564	0.433	0.341	1
Mphosph8	0.00114027	0.0340847	0.318	0.237	1
Mcl1	0.00114503	0.0342668	0.476	0.384	1
Urb1	0.00114874	-0.0753907	0.057	0.099	1
Pnpo	0.00115301	0.0437445	0.23	0.158	1
Gm6793	0.00115524	-0.0103729	0	0.009	1
Zfp36l1	0.0011573	-0.0490347	0.059	0.108	1
AC140457.1	0.00116443	0.00915154	0.088	0.056	1
Rab3gap1	0.0011672	0.0665048	0.353	0.262	1
Vps26a	0.00117568	-0.0340749	0.152	0.124	1
Ctif	0.00117762	0.00548904	0.104	0.068	1
Larp1b.1	0.00117779	-0.0477021	0.024	0.032	1
Stk32a	0.00118192	-0.10073	0.503	0.494	1
Cox6a1	0.00118366	0.064716	0.763	0.675	1
Nup210	0.00118453	-0.110202	0.123	0.178	1
Tmem63b	0.001191	-0.0689273	0.304	0.284	1
Sec24b	0.0011927	-0.00436473	0.195	0.147	1
E530001K10Rik	0.00119364	0.0349095	0.048	0.014	1
Rasgef1b	0.00119374	0.0333273	0.096	0.05	1
Ing1	0.00119906	0.0901592	0.189	0.122	1
Cul7	0.00119911	-0.0252966	0.163	0.138	1
Abi2	0.00120075	0.00387852	0.245	0.19	1
Mef2d	0.00120153	-0.101317	0.245	0.246	1
Fam179a	0.00120214	0.0249521	0.135	0.086	1
Taf1d	0.00120856	-0.0814962	0.207	0.19	1
Gm12346	0.00120907	0.0290485	0.063	0.025	1
Isg20	0.00121067	0.0696831	0.709	0.616	1
1110059G10Rik	0.00121172	0.055189	0.147	0.084	1
Ndufb7	0.00121175	0.0623046	0.763	0.675	1
Smyd2	0.00121226	0.050527	0.321	0.237	1
Orc4	0.00121293	-0.0878631	0.151	0.16	1
Acox1	0.00121448	0.0432917	0.414	0.33	1
Pebp1	0.00121632	0.0323947	0.879	0.813	1
Ficd	0.00121696	0.0834123	0.261	0.178	1
Nebl	0.00121733	0.0302652	0.086	0.043	1
Pomt2	0.00122122	-0.000834312	0.194	0.144	1
Il2	0.00122262	-0.0257401	0.006	0.029	1
Zfhx3	0.0012227	-0.101437	0.388	0.359	1
Ube2g2	0.00122451	0.102786	0.329	0.251	1
Fam203a	0.00122643	0.053347	0.091	0.041	1
Gatad2a	0.00123607	0.0593207	0.255	0.176	1
Eef1d	0.00123635	-0.0812424	0.614	0.6	1
Cpeb3	0.00123653	0.0418095	0.171	0.111	1
Hsph1	0.00123748	0.017841	0.429	0.343	1
Pabpc1	0.0012392	0.0621266	0.893	0.826	1
Tut1	0.00124224	-0.00400729	0.053	0.034	1
Suclg2	0.00124502	0.0993632	0.293	0.21	1
Rps11	0.00124668	0.0494765	0.956	0.91	1
Opa1	0.00124677	-0.0266894	0.206	0.176	1
Zdbf2	0.00124896	-0.0822702	0.322	0.291	1
Btc	0.00125418	-0.039267	0.012	0.041	1
Ascc3	0.00125644	0.0863653	0.405	0.309	1
Npdc1	0.00126198	-0.0337461	0.696	0.643	1
Capn2	0.00126265	0.0859061	0.224	0.147	1
Morf4l1	0.00126529	0.0996705	0.837	0.765	1
Brd8	0.00126815	-0.0719544	0.352	0.318	1
Ulk1	0.00127219	-0.0757339	0.179	0.165	1
Lpcat3	0.00127237	0.0922639	0.372	0.28	1
Myo5a	0.00127516	-0.00768483	0.262	0.203	1
Mxd4	0.00128263	0.0925007	0.493	0.395	1
Dnajc8	0.0012888	-0.00768248	0.329	0.269	1
Srek1	0.00129183	-0.0950762	0.267	0.266	1
Creb1	0.00129826	-0.0140834	0.24	0.19	1
Slc35d3	0.00129836	0.0478376	0.082	0.036	1
Foxo1	0.00129923	0.0108577	0.302	0.237	1
Svil	0.00130114	0.0566511	0.31	0.228	1
Pdcd5	0.00130534	0.0955842	0.456	0.359	1
Pcsk6	0.00130585	0.0856917	0.213	0.138	1
Sfpq	0.00130606	0.01445	0.641	0.555	1
Pcsk4	0.0013109	-0.114235	0.07	0.093	1
2410004N09Rik	0.00131302	-0.0886802	0.08	0.097	1
Spcs3	0.00131303	-0.00843364	0.781	0.72	1
Crtc3	0.00131342	0.0231324	0.353	0.273	1
Fam219a	0.00131428	-0.086864	0.275	0.28	1
Dapk1	0.0013155	-0.0379837	0.207	0.183	1
Cfl2	0.0013311	-0.0698819	0.277	0.246	1
Akap8l	0.00133824	-0.121225	0.229	0.275	1
Nlrc5	0.00134757	0.0196956	0.014	0	1
Gm17566	0.00134757	0.0134819	0.014	0	1
Gm15445	0.00134757	0.016571	0.014	0	1
1200007C13Rik	0.00134757	0.013639	0.014	0	1
M5C1000I18Rik	0.00134757	0.0130194	0.014	0	1
Gm9840	0.00134757	0.0129641	0.014	0	1
Rad51c	0.00134757	0.0144569	0.014	0	1
A830073O21Rik	0.00134757	0.0172042	0.014	0	1
BC030307	0.00134757	0.0167699	0.014	0	1
Fam194a	0.00134757	0.0144969	0.014	0	1
Spdya	0.00134757	0.0152936	0.014	0	1
Gm16253	0.00134757	0.0148659	0.014	0	1
Kcnn3	0.00134757	0.0155174	0.014	0	1
Slc2a9	0.00134757	0.0149533	0.014	0	1
RP23-392K24.4	0.00134757	0.0135687	0.014	0	1
Dcn	0.00134757	0.0100769	0.014	0	1
Gm13094	0.00134757	0.0144411	0.014	0	1
Gm10031	0.00134757	0.0142846	0.014	0	1
2610204G22Rik	0.00134757	0.0153194	0.014	0	1
Rnasek	0.00134757	0.0114876	0.014	0	1
Gm4793	0.00134757	0.0123091	0.014	0	1
Gpr182	0.00134757	0.0175997	0.014	0	1
Katnal2	0.00134757	0.0129891	0.014	0	1
Pmp22	0.00134757	0.0170841	0.014	0	1
A930012O16Rik	0.00134757	0.0214679	0.014	0	1
Jph3	0.00134757	0.0255275	0.014	0	1
Gm13154	0.00134757	0.0190387	0.014	0	1
Klhdc8a	0.00134757	0.016154	0.014	0	1
Hist1h3e	0.00134757	0.0148196	0.014	0	1
Gm9531	0.00134757	0.0145456	0.014	0	1
Casd1	0.0013504	-0.0582808	0.171	0.158	1
Chst12	0.00135819	0.0466267	0.077	0.032	1
Cope	0.00136206	-0.00469725	0.78	0.713	1
Eif4g1	0.00136408	-0.00834838	0.669	0.589	1
Slc9a8	0.0013646	-0.0333144	0.224	0.194	1
Ndufs2	0.00136626	-0.0881648	0.506	0.497	1
Pank3	0.00137529	0.0483233	0.35	0.266	1
Tceanc2	0.00138012	0.021653	0.072	0.036	1
Kctd7	0.00138075	0.0355258	0.054	0.018	1
Tm9sf4	0.00138261	-0.0527677	0.354	0.33	1
Dync2h1	0.00138296	-0.0399256	0.216	0.187	1
Dnajb1	0.00138402	0.0605008	0.349	0.26	1
Dock9	0.00139103	0.00476054	0.141	0.102	1
Thbs1	0.0013916	-0.0774335	0.031	0.065	1
Slc19a1	0.00140697	-0.0530222	0.031	0.072	1
Elf1	0.00140796	0.0658564	0.313	0.23	1
Gm12013	0.00140884	-0.0596833	0.212	0.208	1
Rad17	0.00141201	0.0432592	0.214	0.142	1
Trpc4ap	0.00141228	-0.101425	0.302	0.314	1
Brsk2	0.00141584	0.0180609	0.096	0.056	1
Unc79	0.00142967	-0.0645342	0.133	0.138	1
Arhgap12	0.00143082	0.00580389	0.132	0.088	1
Mycbp	0.00143435	0.0261988	0.157	0.099	1
Zfp664	0.00143767	0.0138424	0.379	0.305	1
Hilpda	0.00144791	-0.0981087	0.117	0.183	1
Dync1h1	0.00145384	-0.0377586	0.591	0.533	1
Dnajb9	0.00145581	0.0924286	0.678	0.585	1
BC029214	0.00145607	-0.111331	0.134	0.176	1
Kalrn	0.00145763	-0.0781746	0.055	0.07	1
Atp6v0d1	0.00145789	0.134831	0.577	0.497	1
4931406P16Rik	0.00145925	-0.0791529	0.065	0.077	1
Trmt6	0.00146812	0.101363	0.422	0.327	1
Tank	0.00147689	0.00571261	0.127	0.088	1
Impdh1	0.00148518	-0.0101841	0.267	0.214	1
Pdk1	0.00149105	-0.129343	0.165	0.226	1
Agxt2l2	0.00149682	-0.0196889	0.087	0.07	1
Desi1	0.00149767	0.00146052	0.356	0.291	1
Zfp219	0.00149868	-0.044543	0.069	0.07	1
AC131759.1	0.00150021	0.0284518	0.069	0.029	1
Cdk18	0.00150021	-0.0852082	0.078	0.135	1
4930402H24Rik	0.00150894	-0.0288465	0.354	0.284	1
Tagln2	0.00151248	0.0714717	0.873	0.806	1
Gpr135	0.00151361	0.00705517	0.029	0.009	1
Celf1	0.00151413	-0.0767009	0.58	0.524	1
Fgd4	0.00151834	-0.0257418	0.097	0.065	1
Ecm1	0.00151929	-0.0349796	0.035	0.077	1
Sh3bp5l	0.00152231	-0.0944854	0.082	0.122	1
Papss2	0.00152468	-0.0658544	0.525	0.499	1
Insm1	0.00153499	-0.0569315	0.681	0.652	1
Atp5b	0.00153699	-0.0395441	0.849	0.801	1
9330182L06Rik	0.001539	0.0617073	0.441	0.348	1
Mrpl19	0.00154287	0.0695217	0.177	0.108	1
Fryl	0.00154364	-0.0364742	0.314	0.269	1
Lyrm2	0.00154652	0.0837904	0.217	0.142	1
Sptbn4	0.00155034	-0.106581	0.141	0.174	1
Cpt1a	0.00155097	0.0488397	0.164	0.099	1
Cggbp1	0.00155666	0.0724553	0.365	0.278	1
Tmem248	0.00155703	0.0639593	0.598	0.503	1
Uck2.1	0.00156793	-0.049136	0.095	0.093	1
Mprip	0.0015692	-0.0736299	0.323	0.287	1
Ppp2r5a	0.00157241	-0.00398677	0.417	0.357	1
Apip	0.00157466	0.0564748	0.135	0.074	1
Cep350	0.0015773	-0.0726479	0.231	0.226	1
Nmt1	0.00157867	0.0541324	0.37	0.282	1
Eif1a	0.00158076	0.0665605	0.469	0.372	1
Tpm1	0.00158251	0.0861496	0.456	0.361	1
Foxj2	0.00158371	-0.113867	0.158	0.174	1
Setd3	0.00158916	0.0402027	0.459	0.37	1
Fau	0.00159774	-0.0863128	0.975	0.95	1
Socs4	0.00160453	-0.0490287	0.183	0.16	1
Hspe1	0.00160831	0.0583531	0.714	0.623	1
Itpr3	0.00161201	0.00170763	0.181	0.135	1
Zfp641	0.00162862	0.0172479	0.05	0.02	1
Cd14	0.00162957	-0.0409728	0.037	0.077	1
Zscan26	0.00163362	-0.100835	0.156	0.196	1
Rnf146	0.00164281	-0.0569566	0.187	0.174	1
Kdm5a	0.00164378	-0.0804002	0.27	0.255	1
Tmem208	0.00164686	-0.103932	0.409	0.427	1
Ube2m	0.00165255	0.046215	0.463	0.37	1
Ptpn11	0.00165316	-0.00279808	0.485	0.415	1
Tbc1d9b	0.00165476	0.0463735	0.328	0.246	1
Mmaa	0.00166035	-0.0673553	0.061	0.077	1
Gm15712	0.00166284	-0.00247427	0.035	0.018	1
Hist1h1d	0.00166416	-0.0905754	0.094	0.108	1
Stc2	0.00166796	-0.0848529	0.088	0.144	1
Slc25a12	0.00166996	0.0652052	0.209	0.135	1
Efcab10	0.0016714	0.0288388	0.046	0.014	1
Zfp946	0.00168346	-0.103273	0.082	0.106	1
Fxyd6	0.00168564	-0.139333	0.244	0.321	1
Slc2a1	0.00168919	-0.0884253	0.088	0.149	1
Syt3	0.00171012	0.0429067	0.051	0.016	1
CT572998.1	0.0017186	-0.0601185	0.032	0.05	1
Smim11	0.00172181	0.092815	0.261	0.183	1
Fam98a	0.00172509	0.0875797	0.251	0.174	1
Atp6v1g2	0.00172663	0.0211969	0.029	0.005	1
Tmem55b	0.00173401	-0.0936029	0.246	0.253	1
Prrc2b	0.00173909	-0.0281947	0.554	0.494	1
Ctsz	0.0017404	-0.123444	0.762	0.731	1
[truncated: 11,658 more rows]
